# Supplementary material for: Hurricane Harvey Impacts on Water Quality and Microbial Communities in Houston, TX Waterbodies
Source: Front Microbiol. 2022 Jun 14;13:875234. doi: 10.3389/fmicb.2022.875234 (PMC9239555; doi:10.3389/fmicb.2022.875234)
Supplement: Supplementary file 13 [file Data_Sheet_13.ZIP › S11_ps6.fna]

>ASV1
ACGGAGGATGCAAGTGTTATCCGGAATCACTGGGCGTAAAGCGTCTGTAGGTGGTTTAATAAGTCAACTGTTAAATCTTGAGGCTCAACTTCAAAATCGCAGCTGAAACTATTAGACTAGAGTATAGTAGAGGTAAAGGGAATTTCCAGTGGAGCGGTGAAATGCGTAGATATTGGAAAGAACACCGATGGCGAAAGCACTTTACTGGGCTATTACTAACACTCAGAGACGAAAGCTAGGGTAGCAAATGGG
>ASV2
ACGGGAGTGGCAAGCGTTATCCGGAATTATTGGGCGTAAAGCGTCCGCAGGCGGTCTTGTAAGTCTGTTGTTAAAGCGTGGAGCTTAACTCCATTTCAGCAATGGAAACTGTAAGACTAGAGTGTGGTAGGGGCAGAGGGAATTCCCGGTGTAGCGGTGAAATGCGTAGATATCGGGAAGAACACCAGTGGCGAAGGCGCTCTGCTGGGCCATAACTGACGCTCATGGACGAAAGCCAGGGGAGCGAAAGGG
>ASV3
ACGGGAGTGGCAAGCGTTATCCGGAATTATTGGGCGTAAAGCGTCCGCAGGCGGTCTTTTAAGTCTGCTGTTAAAGCGTGGAGCTTAACTCCATTTCGGCAGTGGAAACTGGAAGACTAGAGTGTGGTAGGGGCAGAGGGAATTCCCGGTGTAGCGGTGAAATGCGTAGATATCGGGAAGAACACCAGTGGCGAAGGCGCTCTGCTGGGCCATAACTGACGCTCATGGACGAAAGCCAGGGGAGCGAAAGGG
>ASV4
ACATAGGGTGCAAGCGTTGTCCGGAATTATTGGGCGTAAAGAGCTCGTAGGTCGTTTGCCGCGTCGATTGTGAAAATCTGAGGCTCAACCTCAGACCTGCAGTCGATACGGGCAAACTAGAGTGTGGTAGGGGAGACTGGAATTCCTGGTGTAGCGGTGGAATGCGCAGATATCAGGAGGAACACCAATGGCGAAGGCAGGTCTCTGGGCCATAACTGACACTGAGGAGCGAAAGCGCGGGGAGCGAACAGG
>ASV5
ACGGGAGTGGCAAGCGTTATCCGGAATTATTGGGCGTAAAGCGTCCGCAGGCGGTCTTGTAAGTCTGTCGTTAAAGCGTGGAGCTTAACTCCATTTCAGCGATGGAAACTGCAAGACTAGAGTGTGGTAGGGGCAGAGGGAATTCCCGGTGTAGCGGTGAAATGCGTAGATATCGGGAAGAACACCAGTGGCGAAGGCGCTCTGCTGGGCCATAACTGACGCTCATGGACGAAAGCCAGGGGAGCGAAAGGG
>ASV6
ACGGAGGGTGCAAGCGTTGTCCGGATTTATTGGGTTTAAAGGGTGCGCAGGTGGTTTATTAAGTCAGTGGTGAAAGACGGTCGCTCAACGATTGCAGTGCCATTGAAACTGGTAGACTTGAGTAAAGTAGAGGTGGGCGGAATTGATAGTGTAGCGGTGAAATGCATAGATATTATCAAGAACTCCAATTGCGTAGGCAGCTCACTTGGCTTTTACTGACACTCATGCACGAAAGTGTGGGTATCAAACAGG
>ASV7
ACGGGGGGTGCAAGCGTTACTCGGAATCACTGGGCGTAAAGAGCATGTAGGCGGATTAATAAGTTTGAAGTGAAATCCTATAGCTTAACTATAGAACTGCTTTGAAAACTGTTAATCTAGAATGTGGGAGAGGTAGATGGAATTTCTGGTGTAGGGGTAAAATCCGTAGAGATCAGAAGGAATACCGATTGCGAAGGCGATCTACTGGAACATTATTGACGCTGAGATGCGAAAGCGTGGGGAGCAAACAGG
>ASV8
ACGTAGGGGGCGAGCGTTGTCCGGATTTATTGGGCGTAAAGAGCTCGTAGGCGGTTCAACAAGTCGGTCGTGAAAGTTCAGGGCTCAACCCTGAAATGTCGATCGATACTGTTGTGACTAGGATACGGTAGAGGTGAGTGGAATTCCGAGTGTAGCGGTGAAATGCGTAGATATTCGGAGGAACACCAATTGCGAAGGCAGCTCACTGGGCCGCTATCGACGCTGAGGAGCGAAAGCTAGGGGAGCAAACAGG
>ASV9
ACATAGGGTGCAAGCGTTGTCCGGAATTATTGGGCGTAAAGAGCTCGTAGGTCGTTTGTCGCGTCGATTGTGAAAATCTGAGGCTCAACCTCAGACCTGCAGTCGATACGGGCAAACTAGAGTGTGGTAGGGGAGACTGGAATTCCTGGTGTAGCGGTGGAATGCGCAGATATCAGGAGGAACACCAATGGCGAAGGCAGGTCTCTGGGCCATAACTGACACTGAGGAGCGAAAGTGCGGGGAGCGAACAGG
>ASV10
ACGGGAGTGGCAAGCGTTATCCGGAATTATTGGGCGTAAAGCGTCCGCAGGCGGCCTTTTAAGTCTGTCGTTAAAGCGTGGAGCTTAACTCCATTTAAGCGATGGAAACTGGAAGGCTAGAGTGTGGTAGGGGCAGAGGGAATTCCCGGTGTAGCGGTGAAATGCGTAGATATCGGGAAGAACACCAGTGGCGAAGGCGCTCTGCTGGGCCATAACTGACGCTCATGGACGAAAGCCAGGGGAGCGAAAGGG
>ASV11
ACGTAGGGTGCAAGCGTTAATCGGAATTACTGGGCGTAAAGCGTGCGCAGGCGGTGATGTAAGACAGAGGTGAAATCCCCGGGCTCAACCTGGGAACTGCCTTTGTGACTGCATCGCTGGAGTACGGCAGAGGGGGATGGAATTCCGCGTGTAGCAGTGAAATGCGTAGATATGCGGAGGAACACCGATGGCGAAGGCAATCCCCTGGGCCTGTACTGACGCTCATGCACGAAAGCGTGGGGAGCAAACAGG
>ASV12
ACGGGAGTGGCAAGCGTTATCCGGAATTATTGGGCGTAAAGCGTCCGCAGGCGGTCTTGTAAGTCTGTCGTTAAAGCGTGGAGCTTAACTCCATTTGAGCGATGGAAACTGCAAGACTAGAGTGTGGTAGGGGCAGAGGGAATTCCCGGTGTAGCGGTGAAATGCGTAGATATCGGGAAGAACACCAGTGGCGAAGGCGCTCTGCTGGGCCATAACTGACGCTCATGGACGAAAGCCAGGGGAGCGAAAGGG
>ASV13
ACGGAGGATGCAAGTGTTATCCGGAATCACTGGGCGTAAAGCGTCTGTAGGTGGTTTGATAAGTCAACTGTTAAATCTTGAGGCTCAACTTCAAAATCGCAGTCGAAACTATTAGACTAGAGTATAGTAGAGGTAAAGGGAATTTCCAGTGGAGCGGTGAAATGCGTAGATATTGGAAAGAACACCGATGGCGAAAGCACTTTACTGGGCTATTACTAACACTCAGAGACGAAAGCTAGGGTAGCAAATGGG
>ASV14
ACGGGAGTGGCAAGCGTTATCCGGAATTATTGGGCGTAAAGCGTCCGCAGGCGGCCTTTTAAGTCTGTTGTTAAAGCGTGGAGCTTAACTCCATTTCAGCAATGGAAACTGGAAGGCTTGAGTGTGGTAGGGGCAGAGGGAATTCCCGGTGTAGCGGTGAAATGCGTAGATATCGGGAAGAACACCAGTGGCGAAGGCGCTCTGCTGGGCCATAACTGACGCTCATGGACGAAAGCCAGGGGAGCGAAAGGG
>ASV15
ACGTAGGGTGCGAGCGTTAATCGGAATTACTGGGCGTAAAGCGTGCGCAGGCGGTTTTGAAAGTCAGATGTGAAATCCCCGGGCTCAACCTGGGAACTGCGTTTGAAACTCCAAAGCTAGAGTATGGGAGAGGGAGGTAGAATTCCACGTGTAGCAGTGAAATGCGTAGAGATGTGGAGGAATACCAATGGCGAAGGCAGCCTCCTGGCCTAATACTGACGCTCATGCACGAAAGCGTGGGGAGCAAACAGG
>ASV16
ACGGGAGTGGCAAGCGTTATCCGGAATTATTGGGCGTAAAGCGTCCGCAGGCGGCCTTTTAAGTCTGTCGTCAAAGCGTGGAGCTTAACTCCATTTAAGCGATGGAAACTGGAAGGCTAGAGTGTGGTAGGGGCAGAGGGAATTCCCGGTGTAGCGGTGAAATGCGTAGATATCGGGAAGAACACCAGTGGCGAAGGCGCTCTGCTGGGCCATAACTGACGCTCATGGACGAAAGCCAGGGGAGCGAAAGGG
>ASV17
ACGTAGGGTGCGAGCGTTAATCGGAATTACTGGGCGTAAAGCGTGCGCAGGCGGTTATACAAGACAGGCGTGAAATCCCCGGGCTTAACCTGGGAATGGCGTCTGTGACTGTATAGCTAGAGTGTGTCAGAGGGGGGTGGAATTCCACGTGTAGCAGTGAAATGCGTAGATATGTGGAGGAACACCAATGGCGAAGGCAGCCCCCTGGGATAACACTGACGCTCATGCACGAAAGCGTGGGGAGCAAACAGG
>ASV18
ACGTAGGGTGCAAGCGTTAATCGGAATTACTGGGCGTAAAGCGTGCGCAGGCGGTTATATAAGACAGATGTGAAATCCCCGGGCTCAACCTGGGAACTGCATTTGTGACTGTATAGCTGGAGTGCGGCAGAGGGGGATGGAATTCCGCGTGTAGCAGTGAAATGCGTAGATATGCGGAGGAACACCGATGGCGAAGGCAATCCCCTGGGCCTGCACTGACGCTCATGCACGAAAGCGTGGGGAGCAAACAGG
>ASV19
ACGTAGGGTGCGAGCGTTAATCGGAATTACTGGGCGTAAAGCGTGCGCAGGCGGTTTTGTAAGTCAGATGTGAAATCCCCGAGCTTAACTTGGGAACTGCGTTTGAAACTACAAGACTAGAGTGTGTCAGAGGGGGGTAGAATTCCACGTGTAGCAGTGAAATGCGTAGAGATGTGGAGGAATATCAATGGCGAAGGCAGCCCCCTGGGATAACACTGACGCTCATGCACGAAAGCGTGGGGAGCGAACAGG
>ASV20
ACGTAGGGTGCAAGCGTTAATCGGAATTACTGGGCGTAAAGCGTGCGCAGGCGGTGATGTAAGACAGATGTGAAATCCCCGGGCTCAACCTGGGAACTGCATTTGTGACTGCATCGCTGGAGTGCGGCAGAGGGGGATGGAATTCCGCGTGTAGCAGTGAAATGCGTAGATATGCGGAGGAACACCGATGGCGAAGGCAATCCCCTGGGCCTGCACTGACGCTCATGCACGAAAGCGTGGGGAGCAAACAGG
>ASV21
ACGTAGGGTGCGAGCGTTAATCGGAATTACTGGGCGTAAAGCGTGCGCAGGCGGTTTTGTAAGACAGATGTGAAATCCCCGGGCTTAACCTGGGAACTGCATTTGTGACTGCAAGACTAGAGTGTGTCAGAGGGAGGTGGAATTCCGCGTGTAGCAGTGAAATGCGTAGAGATGCGGAAGAACACCGATGGCGAAGGCAGCCTCCTGGGATAACACTGACGCTCAGGCACGAAAGCGTGGGGAGCAAACAGG
>ASV22
ACGTAGGGTGCAAGCGTTAATCGGAATTACTGGGCGTAAAGCGTGCGCAGGCGGTTTTGTAAGACAGGCGTGAAATCCCCGGGCTCAACCTGGGAATGGCGCTTGTGACTGCAAAGCTGGAGTGCGGCAGAGGGGGATGGAATTCCGCGTGTAGCAGTGAAATGCGTAGATATGCGGAGGAACACCAATGGCGAAGGCAATCCCCTGGGCCTGCACTGACGCTCATGCACGAAAGCGTGGGGAGCAAACAGG
>ASV23
ACGTAGGGTGCAAGCGTTAATCGGAATTACTGGGCGTAAAGCGTGCGCAGGCGGTTATGTAAGACAGGCGTGAAATCCCCGGGCTTAACCTGGGAATTGCGCTTGTGACTGCATAGCTAGAGTATGTCAGAGGGGGGTAGAATTCCACGTGTAGCAGTGAAATGCGTAGAGATGTGGAGGAATACCAATGGCGAAGGCAGCCCCCTGGGATAATACTGACGCTCATGCACGAAAGCGTGGGGAGCAAACAGG
>ASV24
ACATAGGGTGCAAGCGTTGTCCGGAATTATTGGGCGTAAAGAGCTCGTAGGTCGTTTGTTACGTCGGATGTGAAAACCTGAGGCTCAACCTCAGGCCTGCATTCGATACGGGCAAACTAGAGTTTGGTAGGGGAGACTGGAATTCCTGGTGTAGCGGTGGAATGCGCAGATATCAGGAGGAACACCAATGGCGAAGGCAGGTCTCTGGGCCAATACTGACACTGAGGAGCGAAAGTCTGGGGAGCGAACAGG
>ASV25
ACGGAGGATGCAAGTGTTATCCGGAATCACTGGGCGTAAAGCGTCTGTAGGTGGTTTAATAAGTCAACTGTTAAATCTTGAGGCTCAACTTCAAAATCGCAGTCGAAACTATTAGACTAGAGTATAGTAGAGGTAAAGGGAATTTCCAGTGGAGCGGTGAAATGCGTAGATATTGGAAAGAACACCGATGGCGAAAGCACTTTACTGGGCTATTACTAACACTCAGAGACGAAAGCTAGGGTAGCAAATGGG
>ASV26
ACGTAGGGTGCGAGCGTTAATCGGAATTACTGGGCGTAAAGCGTGCGCAGGCGGTTTTGTAAGTCGGATGTGAAATCCCCGGGCTCAACCTGGGAACTGCGTTCGAAACTGCAAGGCTAGAGTGTGTCAGAGGGGGGTAGAATTCCACGTGTAGCAGTGAAATGCGTAGAGATGTGGAGGAATACCAATGGCGAAGGCAGCCCCCTGGGATAACACTGACGCTCATGCACGAAAGCGTGGGGAGCAAACAGG
>ASV27
ACGGGAGTGGCAAGCGTTATCCGGAATTATTGGGCGTAAAGCGTCCGCAGGCGGTCTGTCAAGTCTGCTGTTAAAGCGTGGAGCTTAACTCCATTTCGGCAGTGGAAACTGACAGACTAGAGTGTGGTAGGGGCAGAGGGAATTCCCGGTGTAGCGGTGAAATGCGTAGATATCGGGAAGAACACCAGTGGCGAAGGCGCTCTGCTGGGCCATAACTGACGCTCATGGACGAAAGCCAGGGGAGCGAAAGGG
>ASV28
ACGTAGGGTGCAAGCGTTAATCGGAATTACTGGGCGTAAAGCGTGCGCAGGTGGTTCGTTAAGACAGTTGTGAAATCCCCGGGCTTAACCTGGGAACTGCAATTGTGACTGGCGGACTAGAGTTTGGCAGAGGGGGGTGGAATTCCTGGTGTAGCAGTGAAATGCGTAGATATCAGGAGGAACACCGATGGCGAAGGCAGCCCCCTGGGCCATGACTGACACTCATGCACGAAAGCGTGGGGAGCAAACAGG
>ASV29
ACATAGGGTGCAAGCGTTGTCCGGAATTATTGGGCGTAAAGAGCTCGTAGGTGGTCGATCACGTCGGATGTGAAATTCTGAGGCTTAACCTCGGACCTGCATTCGATACGGGTTGACTAGAGTGTGGTAGGGGAGACTGGAATTCCTGGTGTAGCGGTGGAATGCGCAGATATCAGGAGGAACACCGATGGCGAAGGCAGGTCTCTGGGCCATTACTGACACTGAGGAGCGAAAGCGTGGGGAGCGAACAGG
>ASV30
ACATAGGGTGCAAGCGTTGTCCGGAATTATTGGGCGTAAAGAGCTCGTAGGTCGTTTGCCACGTCGATTGTGAAAATCTGAGGCTCAACCTCAGACCTGCAGTCGATACGGGCAAACTAGAGTGTGGTAGGGGAGACTGGAATTCCTGGTGTAGCGGTGGAATGCGCAGATATCAGGAGGAACACCAATGGCGAAGGCAGGTCTCTGGGCCATAACTGACACTGAGGAGCGAAAGCGCGGGGAGCGAACAGG
>ASV31
ACGTAGGGTGCAAGCGTTAATCGGAATTACTGGGCGTAAAGCGTGCGCAGGCGGTTATGTAAGACAGAGGTGAAATCCCCGGGCTCAACCTGGGAACTGCCTTTGTGACTGCATAGCTAGAGTACGGTAGAGGGGGATGGAATTCCGCGTGTAGCAGTGAAATGCGTAGATATGCGGAGGAACACCGATGGCGAAGGCAATCCCCTGGACCTGTACTGACGCTCATGCACGAAAGCGTGGGGAGCAAACAGG
>ASV32
ACAGAGGGTGCAAGCGTTAATCGGAATTACTGGGCGTAAAGCGTGCGTAGACGGTTATCTAAGTCGGATGTGAAATCCCCGGGCTCAACCTGGGAATTGCATTCGAGACTGAATAGCTAGGGTGCGGAAGAGGGAAGCGGAATTTCCGGTGTAGCGGTGAAATGCGTAGATATCGGAAGGAACATCAGTGGCGAAAGCGGCTTCCTGGTCCAGCACCGACGTTCAGGCACGAAAGCGTGGGGAGCAAACAGG
>ASV33
ACGAAGGTCCCGAGCGTTGTTCGGAATCACTGGGCGTAAAGGGAGCGTAGGCGGCGTGGTAAGTCAGATGTGAAATCCCGGGGCTCAACCCCGGAACTGCATCCGATACTGCCGTGCTAGAGGATTGGAGAGGTAGCTGGAATTCACGGTGTAGCAGTGAAATGCGTAGATATCGTGAGGAACACTCGTGGCGAAAGCGAGCTACTGGACAACTCCTGACGCTGAGGCTCGAAGGCCAGGGTAGCGAAAGGG
>ASV34
ACGGAGGATGCAAGTGTTATCCGGAATCACTGGGCGTAAAGCGTCTGTAGGTGGTTTAATAAGTCAACTGTTAAATCTTGAGGCTCAACTTCAAAATCGCAGTCGAAACTATTAGACTAGAGTATAGTAGAGGTAAAGGGAATTTCCAGTGGAGCGGTGAAATGCGTAGAGATTGGAAAGAACACCGATGGCGAAAGCACTTTACTGGGCTATTACTAACACTCAGAGACGAAAGCTAGGGTAGCAAATGGG
>ASV35
ACGTAGGTGGCGAGCGTTGTCCGGATTTATTGGGTTTAAAGGGTGCGTAGGCGGCTTATTAAGTCAGTGGTGAAAGACGGCAGCTTAACTGTCGAGGTGCCATTGATACTGATGAGCTAGAGTACTGATGAGGTAGGCGGAATGGACGGTGTAGCGGTGAAATGCATAGATATCGTCCAGAACACCGATAGCGAAGGCAGCTTACTAAGGAGTAACTGACGCTGAGGCACGAAAGTGTGGGGATCAAACAGG
>ASV36
ACGTAGGGTGCGAGCGTTAATCGGAATTACTGGGCGTAAAGCGTGCGCAGGCGGTTTGTTAAGACAGTTGTGAAATCCCCGGGCTCAACCTGGGAACTGCAATTGTGACTGGCAGGCTAGAGTTTGGCAGAGGGGGGTGGAATTCCTGGTGTAGCAGTGAAATGCGTAGATATCAGGAGGAACACCGATGGCGAAGGCAGCCCCCTGGGCCATGACTGACGCTCATGCACGAAAGCGTGGGGAGCAAACAGG
>ASV37
ACAGAGGTCTCAAGCGTTGTTCGGATTCATTGGGCGTAAAGGGTGCGTAGGTGGCGATGTAAGTCGGGTGTGAAATCTCCAAGCTTAACTTGGAAACTGCACTCGATACTGCGTCGCTCGAGGACTGTAGAGGGCATTGGAATTCACGGTGTAGCAGTGAAATGCGTAGATATCGTGAGGAAGACCAGTGGCGAAGGCGAATGCCTGGGCAGTTCCTGACACTGAGGCACGAAGGCCAGGGGAGCAAACGGG
>ASV38
ACATAGGGTGCAAGCGTTGTCCGGAATTATTGGGCGTAAAGAGCTCGTAGGTTGTTTGTCGCGTCGATTGTGAAAATCTGAGGCTCAACCTCAGACCTGCAGTCGATACGGGCAAACTAGAGTGTGGTAGGGGAGACTGGAATTCCTGGTGTAGCGGTGGAATGCGCAGATATCAGGAGGAACACCAATGGCGAAGGCAGGTCTCTGGGCCATAACTGACACTGAGGAGCGAAAGTGCGGGGAGCGAACAGG
>ASV39
ACATAGGGTGCAAGCGTTGTCCGGAATTATTGGGCGTAAAGAGCTCGTAGGTGGTTCGATACGTCGGATGTGAAAATCAGGGGCTCAACCCCTGACCTGCATTCGATACGGTCGAGCTAGAGTTTGGTAGGGGAGACTGGAATTCCTGGTGTAGCGGTGGAATGCGCAGATATCAGGAGGAACACCGATGGCGAAGGCAGGTCTCTGGGCCAATACTGACACTGAGGAGCGAAAGCGTGGGGAGCGAACAGG
>ASV40
ACAGAGGGTGCAAGCGTTAATCGGAATTACTGGGCGTAAAGCGCACGTAGGCGGCTACGTAAGTCAGGTGTGAAATCCCCGGGCTCAACCTGGGAACTGCACTTGAGACTGCGTGGCTAGAGTATGGGAGAGGAAGGCGGAATTCCCGGTGTAGCGGTGAAATGCGTAGATATCGGGAGGAACATCAGTGGCGAAGGCGGCCTTCTGGACCAATACTGACGCTCAGGTGCGAAAGCGTGGGGAGCAAACAGG
>ASV41
ACGGGAGTGGCAAGCGTTATCCGGAATTATTGGGCGTAAAGCGTCCGCAGGCGGTCTTGTAAGTCTGTTGTTAAAGCGTGGGGCTTAACTCCATTTCAGCAATGGAAACTGTAAGACTAGAGTGTGGTAGGGGCAGAGGGAATTCCCGGTGTAGCGGTGAAATGCGTAGATATCGGGAAGAACACCAGTGGCGAAGGCGCTCTGCTGGGCCATAACTGACGCTCATGGACGAAAGCCAGGGGAGCGAAAGGG
>ASV42
ACGTAGGGTGCAAGCGTTAATCGGAATTACTGGGCGTAAAGCGTGCGCAGGCGGTTATGTAAGACAGAGGTGAAATCCCCGGGCTCAACCTGGGAACTGCCTTTGTGACTGCATAGCTGGAGTACGGCAGAGGGGGATGGAATTCCGCGTGTAGCAGTGAAATGCGTAGATATGCGGAGGAACACCGATGGCGAAGGCAATCCCCTGGGCCTGTACTGACGCTCATGCACGAAAGCGTGGGGAGCAAACAGG
>ASV43
ACATAGGGTGCAAGCGTTGTCCGGAATTATTGGGCGTAAAGAGCTCGTAGGTGGTTCGATACGTCGGATGTGAAAATCAGGGGCTCAACCCCTGACCTGCATTCGATACGGTCGAGCTGGAGTTTGGTAGGGGAGACTGGAATTCCTGGTGTAGCGGTGGAATGCGCAGATATCAGGAGGAACACCGATGGCGAAGGCAGGTCTCTGGGCCAATACTGACACTGAGGAGCGAAAGCGTGGGGAGCGAACAGG
>ASV44
ACGTAGGGTGCAAGCGTTAATCGGAATTACTGGGCGTAAAGCGTGCGCAGGCGGTTCGCTAAGACAGTCGTGAAATCCCCGGGCTTAACCTGGGAACTGCGATTGTGACTGGCGAGCTAGAGTACGGCAGAGGGGGGTGGAATTCCTGGTGTAGCAGTGAAATGCGTAGAGATCAGGAGGAACACCGATGGCGAAGGCAGCCCCCTGGGCTAGTACTGACGCTCATGCACGAAAGCGTGGGGAGCAAACAGG
>ASV45
ACGTAGGGTGCAAGCGTTAATCGGAATTACTGGGCGTAAAGCGTGCGCAGGCGGTTATATAAGACAGATGTGAAATCCCCGGGCTCAACCTGGGAACTGCATTTGTGACTGTATAGCTAGAGTACGGTAGAGGGGGATGGAATTCCGCGTGTAGCAGTGAAATGCGTAGATATGCGGAGGAACACCGATGGCGAAGGCAATCCCCTGGACCTGTACTGACGCTCATGCACGAAAGCGTGGGGAGCAAACAGG
>ASV46
ACGTAGGGTGCAAGCGTTAATCGGAATTACTGGGCGTAAAGCGTGCGCAGGCGGTTTTGTAAGACAGAGGTGAAATCCCCGGGCTCAACCTGGGAACTGCCTTTGTGACTGCAAAGCTTGAGTGCGGCAGAGGGGGATGGAATTCCGCGTGTAGCAGTGAAATGCGTAGATATGCGGAGGAACACCGATGGCGAAGGCAATCCCCTGGGCCTGCACTGACGCTCATGCACGAAAGCGTGGGGAGCAAACAGG
>ASV47
ACGAAGGATCCAAGCGTTGTCCGGATTTACTGGGTTTAAAGGGTGCGTAGGCGGAAAATTAAGTCAGTGGTGAAAGCCCGCAGCTCAACTGTGGAACTGCCATTGAAACTGGTTTTCTTGAATATAGCTGAGGCAGATGGAATATAACATGTAGCGGTGAAATGCTTAGATATGTTATAGAACACCGATTGCGAAGGCAGTCTGCTAAACTATTATTGACGCTGAGGCACGAAAGCGTGGGGAGCGAACAGG
>ASV48
ACAGAGGGTGCAAGCGTTAATCGGAATTACTGGGCGTAAAGCGTGCGTAGACGGTTATTTAAGTCAGATGTGAAATCCCCGGGCTCAACCTGGGAATTGCATTTGAGACTGAATAGCTAGGGTGTGGAAGAGGGAAGCGGAATTTCCGGTGTAGCGGTGAAATGCGTAGATATCGGAAGGAACATCAGTGGCGAAAGCGGCTTCCTGGTCCAACACCGACGTTCAGGCACGAAAGCGTGGGGAGCAAACAGG
>ASV49
ACGGAGGGTGCAAGCGTTATCCGGAATCATTGGGTTTAAAGGGTCCGCAGGCGGATTTATAAGTCAGTGGTGAAATCCTATCGCTTAACGATAGAACTGCCATTGATACTGTAAGTCTTGAATTCGGTCGGAGTGGGCGGAATGTGTAGTGTAGCGGTGAAATGCATAGATATTACACAGAACACCGATAGCGAAGGCAGCTCACTAGGCCTGAATTGACGCTCAGGGACGAAAGCGTGGGGATCAAACAGG
>ASV50
ACGTAGGGTGCAAGCGTTAATCGGAATTACTGGGCGTAAAGCGTGCGCAGGCGGTTATATAAGTCAGATGTGAAATCCCCGGGCTCAACCTGGGAACTGCATTTGAGACTGTATAGCTAGAGTACGGCAGAGGGGGATGGAATTCCGCGTGTAGCAGTGAAATGCGTAGATATGCGGAGGAACACCGATGGCGAAGGCAATCCCCTGGGCCTGTACTGACGCTCATGCACGAAAGCGTGGGGAGCAAACAGG
>ASV51
ACAGAGGATGCAAGCGTTATCCGGAATCACTGGGCATAAAGCGTCTGTAGGTTGCTTGCCAAGTCTGCTGTTAAAGACTAGGGCCTAACCCTGGGAAAGCAGTGGAAACTAGCAGGCTTGAGTGTGGTAGAGGTAGAGGGAATTCCTGGTGTAGCGGTGAAATGCGTAGATATTAGGAAGAACACCAATGGCGAAAGCACTCTGCTGGGCCACAACTGACACTGAGAGACGACAGCTAGGGGAGCAAATGGG
>ASV52
ACGGAGGATGCAAGTGTTATCCGGAATCACTGGGCGTAAAGCGTCTGTAGGTGGTTAAACAAGTCAACTGTTAAATCTTGAGGCTTAACTTCAAAATCGCAGTCGAAACTATTTGACTAGAGTATAGTAGGGGTAAAGGGAATTTCCAGTGGAGCGGTGAAATGCGTAGATATTGGAAAGAACACCGATGGCGAAGGCACTTTACTGGGCTATTACTGACACTCAGAGACGAAAGCTAGGGTAGCAAATGGG
>ASV53
ACGGGAGTGGCAAGCGTTATCCGGAATTATTGGGCGTAAAGCGTCCGCAGGCGGCCTTGTAAGTCTGTCGTTAAAGCGTGGAGCTTAACTCCATTTCAGCGATGGAAACTACAAGGCTTGAGTGTGGTAGGGGCAGAGGGAATTCCCGGTGTAGCGGTGAAATGCGTAGATATCGGGAAGAACACCAGTGGCGAAGGCGCTCTGCTGGGCCATAACTGACGCTCATGGACGAAAGCCAGGGGAGCGAAAGGG
>ASV54
ACGGGAGTGGCAAGCGTTATCCGGAATTATTGGGCGTAAAGCGTCCGCAGGCGGTCTGTCAAGTCTGCTGTTAAAGCGTGGAGCTTAACTCCATTAAGGCAGTGGAAACTGACAGACTAGAGTGTGGTAGGGGCAGAGGGAATTCCCGGTGTAGCGGTGAAATGCGTAGATATCGGGAAGAACACCAGTGGCGAAGGCGCTCTGCTGGGCCATAACTGACGCTCATGGACGAAAGCCAGGGGAGCGAAAGGG
>ASV55
ACGTAGGGTGCGAGCGTTAATCGGAATTACTGGGCGTAAAGCGTGCGCAGGCGGTTGTGCAAGACAGATGTGAAATCCCCGGGCTTAACCTGGGAATTGCATTTGTGACTGCACGGCTAGAGTGTGTCAGAGGGGGGTAGAATTCCACGTGTAGCAGTGAAATGCGTAGATATGTGGAGGAATACCGATGGCGAAGGCAGCCCCCTGGGATAACACTGACGCTCATGCACGAAAGCGTGGGGAGCAAACAGG
>ASV56
ACGTAGGATCCGAGCGTTGTCCGGAGTTACTGGGTGTAAAGGGTGCGTAGGCTGTTCTGTGCGTCAGAGGTGAAATCCACGGGCTTAACTCGTGGGGTGCCTTTGATACGGCAGGGCTTGAGTACGAGAGAGGTGCGTGGAATTCCTGGTGTAGCAGTGAAATGCGTAGATATCAGGAGGAACACCGGTGGCGAAGGCGGCGCACTGGCTCGTAACTGACGCTGAGGCACGAAAGCGTGGGGATCAAACAGG
>ASV57
ACGGAAGGTCCAAGCGTTAATCGGAATTACTGGGCGTAAAGCGCGCGTAGGTGGTTTATTAAGTTGGGTGTGAAAGCCCCGGGCTCAACCTGGGAACTGCATCCAAAACTGATTCACTAGAGTACGAAAGAGGGAGGTAGAATTCACAGTGTAGCGGTGGAATGCGTAGATATTGTGAAGAATATCAATGGCGAAGGCAGCCTCCTGGTTCTGTACTGACACTGAGGTGCGAAAGCGTGGGTAGCGAACAGG
>ASV58
ACGTAGGGTGCAAGCGTTGTTCGGAATCACTGGGCGTAAAGGGCGTGTAGGCGGAACGATTAGCGAGGGGTGAAATCCCGGGGCTCAACCCCGGAACTGCTCTTCGAACTGTCGATCTAGAGAAGGTCAGGGGCCGGCGGAATTCCTGGTGTAGAGGTGAAATTCGTAGAGATCAGGAGGAACATCGGAGGCGAAGGCGGCCGGCTGGGGCCATTCTGACGCTGAGGCGCGAAAGCGTGGGGAGCAAACAGG
>ASV59
ACGGGAGTGGCAAGCGTTATCCGGAATTATTGGGCGTAAAGCGTCCGCAGGCGGTTTTGTAAGTCTGTTGTTAAAGCGTGGAGCTTAACTCCATTTCAGCAATGGAAACTGCAAGACTAGAGTGTGGTAGGGGCAGAGGGAATTCCCGGTGTAGCGGTGAAATGCGTAGATATCGGGAAGAACACCAGTGGCGAAGGCGCTCTGCTGGGCCATAACTGACGCTCATGGACGAAAGCCAGGGGAGCGAAAGGG
>ASV60
ACGGAGGGTGCAAGCGTTATCCGGATTCACTGGGTTTAAAGGGTGCGTAGGCGGGCAGGTAAGTCAGTGGTGAAATCCTGGAGCTCAACTCCAGAACTGCCATTGATACTATCTGTCTTGAATATTGTGGAGGTAAGCGGAATATGTCATGTAGCGGTGAAATGCTTAGATATGACATAGAACACCCATTGCGAAGGCAGCTTACTACGCATATATTGACGCTGAGGCACGAAAGCGTGGGGATCAAACAGG
>ASV61
ACGGAGGGAGCTAGCGTTGTTCGGAATCACTGGGCGTAAAGCGTGCGTAGGCGGTGACTCAAGTCAGAGGTGAAAGCCTGGAGCTCAACTCCAGAACTGCCTTTGAAACTAGGTCGCTAGAACATCGGAGAGGTGAGTGGAATTCCGAGTGTAGAGGTGAAATTCGTAGATATTCGGAAGAACACCAGTGGCGAAGGCGGCTCACTGGACGATTGTTGACGCTGAGGCACGAAAGCGTGGGGAGCAAACAGG
>ASV62
ACAGAGGATGCAAGCGTTATCCGGAATCACTGGGCATAAAGCGTCTGTAGGTGGTTTAGTAAGTCTGCTGTTAAAGACTGGGGCTCAACCCCAGAAAAGCAGTGGAAACTGCTAGACTTGAGTGTGGTAGAGGTAGAGGGAATTCCTAGTGTAGCGGTGAAATGCGTAGATATTAGGAAGAACACCAATGGCGAAGGCACTCTACTGGGCCATAACTGACACTGAGAGACGACAGCTAGGGGAGCAAATGGG
>ASV63
ACGGAAGGTCCAAGCGTTAATCGGAATTACTGGGCGTAAAGCGCGCGTAGGTGGTTTATTAAGTTGGGTGTGAAAGCCCCGGGCTCAACCTGGGAACTGCATCCAAAACTGATTCACTAGAGTACGAAAGAGGGAGGTAGAATTCACAGTGTAGCGGTGGAATGCGTAGATATTGTGAAGAATACCAATGGCGAAGGCAGCCTCCTGGTTCTGTACTGACACTGAGGTGCGAAAGCGTGGGTAGCGAACAGG
>ASV64
ACGTAGGGTGCAAGCGTTAATCGGAATTACTGGGCGTAAAGCGTGCGCAGGCGGTTGTGCAAGACAGATGTGAAATCCCCGGGCTCAACCTGGGAATTGCATTTGTGACTGCACGGCTAGAGTGTGTCAGAGGGGGGTAGAATTCCACGTGTAGCAGTGAAATGCGTAGATATGTGGAGGAATACCGATGGCGAAGGCAGCCCCCTGGGATAACACTGACGCTCATGCACGAAAGCGTGGGGAGCAAACAGG
>ASV65
ACGTAGGGTGCAAGCGTTGTCCGGAATTATTGGGCGTAAAGAGCTCGTAGGCGGTTTGTCACGTCTGCTGTGAAAATCCAAGGCTCAACCTTGGACTTGCAGTGGGTACGGGCAGGCTAGAGTGCGGTAGGGGAGATGGGAATTCCTGGTGTAGCGGTGGAATGCGCAGATATCAGGAGGAACACCAATGGCGAAGGCACATCTCTGGGCCGTAACTGACGCTGAGGAGCGAAAGCGTGGGGAGCGAACAGG
>ASV66
ACGTAGGGTGCAAGCGTTAATCGGAATTACTGGGCGTAAAGCGTGCGCAGGCGGTTATATAAGACAGATGTGAAATCCCCGGGCTCAACCTGGGAACTGCATTTGTGACTGTATAGCTAGAGTACGGCAGAGGGGGATGGAATTCCGCGTGTAGCAGTGAAATGCGTAGATATGCGGAGGAACACCGATGGCGAAGGCAATCCCCTGGGCCTGTACTGACGCTCATGCACGAAAGCGTGGGGAGCAAACAGG
>ASV67
ACGAAGGATGCAAGCGTTATCCGGATTCATTGGGTTTAAAGGGAGCGTAGGCGGTCTAATAAGTCAGTGGTGAAATCTCTCGGCTTAACTGAGAAATGGCCATTGATACTGTTGGACTTGAGTACAGATGCCGTTGGCGGAATATGACATGTAGTGGTGAAATACATAGAGATGTCATAGAACACCGATTGCGAAGGCAGCTGACGAAACTGTAACTGACGCTGAGGCTCGAAAGTGTGGGGATCAAACAGG
>ASV68
ACAGAGGGTGCAAGCGTTAATCGGAATTACTGGGCGTAAAGCGTGCGTAGACGGTTGTTTAAGTCGGATGTGAAATCCCCGGGCTCAACCTGGGAATTGCATTCGAAACTGAACTGCTAGGGTACGGAAGAGGGAAGCGGAATTTCCGGTGTAGCGGTGAAATGCGTAGATATCGGAAGGAACATCAGTGGCGAAAGCGGCTTCCTGGTCCAGTACCGACGTTCAGGCACGAAAGCGTGGGGAGCAAACAGG
>ASV69
ACAGAGGATGCAAGCGTTATCCGGAATCACTGGGCATAAAGCGTCTGTAGGTGGTTTGGTAAGTCTGCTGTTAAAGACTGGGGCTCAACCCCAGAAAAGCAGTGGAAACTGCTAGACTTGAGTGTGGTAGAGGTAGAGGGAATTCCTAGTGTAGCGGTGAAATGCGTAGATATTAGGAAGAACACCAATGGCGAAGGCACTCTACTGGACCATAACTGACACTGAGAGACGACAGCTAGGGGAGCAAATGGG
>ASV70
ACGTAGGGTGCAAGCGTTAATCGGAATTACTGGGCGTAAAGCGTGCGCAGGCGGTTGTGCAAGACAGATGTGAAATCCCCGGGCTCAACCTGGGAACTGCATTTGTGACTGCACGGCTGGAGTACGGCAGAGGGGGATGGAATTCCGCGTGTAGCAGTGAAATGCGTAGATATGCGGAGGAACACCGATGGCGAAGGCAATCCCCTGGGCCTGTACTGACGCTCATGCACGAAAGCGTGGGGAGCAAACAGG
>ASV71
ACGGGAGTGGCAAGCGTTATCCGGAATTATTGGGCGTAAAGCGTCCGCAGGCGGTCTTGTAAGTCTGTTGTTAAAGCGTGGAGCTTAACTCCATTTCAGCAATGGAAACTGCAAGACTAGAGTGTGGTAGGGGCAGAGGGAATTCCCGGTGTAGCGGTGAAATGCGTAGATATCGGGAAGAACACCAGTGGCGAAGGCGCTCTGCTGGGCCATAACTGACGCTCATGGACGAAAGCCAGGGGAGCGAAAGGG
>ASV72
ACGTAGGGTGCAAGCGTTAATCGGAATTACTGGGCGTAAAGCGTGCGCAGGCGGTTATGTAAGACAGAGGTGAAATCCCCGGGCTCAACCTGGGAACTGCCTTTGTGACTGCATAGCTAGAGTACGGCAGAGGGGGATGGAATTCCGCGTGTAGCAGTGAAATGCGTAGATATGCGGAGGAACACCGATGGCGAAGGCAATCCCCTGGGCCTGTACTGACGCTCATGCACGAAAGCGTGGGGAGCAAACAGG
>ASV73
ACGGGAGTGGCAAGCGTTATCCGGAATTATTGGGCGTAAAGCGTCCGCAGGCGGTCTTGTAAGTCTGTCGTTAAAGCGTGGAGCTTAACTCCATTTGAGCGATGGAAACTGTAAGACTAGAGTGTGGTAGGGGCAGAGGGAATTCCCGGTGTAGCGGTGAAATGCGTAGATATCGGGAAGAACACCAGTGGCGAAGGCGCTCTGCTGGGCCATAACTGACGCTCATGGACGAAAGCCAGGGGAGCGAAAGGG
>ASV74
ACGGAGGATCCAAGCGTTATCCGGATTTATTGGGTTTAAAGGGTCCGTAGGCGGGTCTTTAAGTCAGTGGTGAAAGCCTGCAGCTTAACTGTAGAATTGCCATTGATACTGGAGACCTTGAGTGTAGTAGAAGTAGGCGGAATAAGGCATGTAGCGGTGAAATGCATAGATATGCCTTAGAACACCGATTGCGAAGGCAGCTTACTATGTTACAACTGACGCTGAGGGACGAAAGCGTGGGGAGCGAACAGG
>ASV75
ACGAAGGGACCTAGCGTAGTTCGGAATTACTGGGCTTAAAGAGTTCGTAGGTGGTTAAAAAAGTTGATGGTGAAATCCCAAGGCTCAACCTTGGAACTGCCATCAAAACTTTTTAGCTAGAGTGTGATAGAGGAAAGTGGAATTTCTAGTGTAGAGGTGAAATTCGTAGATATTAGAAAGAACATCAAAAGCGAAGGCAACTTTCTGGATCATTACTGACACTGAGGAACGAAAGCATGGGTAGCGAAGAGG
>ASV76
ACGTAGGGTGCAAGCGTTAATCGGAATTACTGGGCGTAAAGCGTGCGCAGGCGGTTTGTTAAGACAGTCGTGAAATCCCCGGGCTTAACCTGGGAACTGCGATTGTGACTGGCAAGCTAGAGTACGGCAGAGGGGGGTGGAATTCCTGGTGTAGCAGTGAAATGCGTAGAGATCAGGAGGAACACCGATGGCGAAGGCAGCCCCCTGGGCTAGTACTGACGCTCATGCACGAAAGCGTGGGGAGCAAACAGG
>ASV77
ACGTAGGGTGCGAGCGTTAATCGGAATTACTGGGCGTAAAGCGTGCGCAGGCGGTTATACAAGACAGGCGTGAAATCCCCGGGCTTAACCTGGGAATGGCGCCTGTGACTGTATAGCTAGAGTGTGTCAGAGGGGGGTAGAATTCCACGTGTAGCAGTGAAATGCGTAGATATGTGGAGGAATACCAATGGCGAAGGCAGCCCCCTGGGATAACACTGACGCTCATGCACGAAAGCGTGGGGAGCAAACAGG
>ASV78
ACGTAGGGTGCAAGCGTTAATCGGAATTACTGGGCGTAAAGCGTGCGCAGGCGGTTATGTAAGACAGATGTGAAATCCCCGGGCTCAACCTGGGAACTGCATTTGTGACTGCATAGCTAGAGTACGGTAGAGGGGGATGGAATTCCGCGTGTAGCAGTGAAATGCGTAGATATGCGGAGGAACACCGATGGCGAAGGCAATCCCCTGGACCTGTACTGACGCTCATGCACGAAAGCGTGGGGAGCAAACAGG
>ASV79
ACATAGGGTGCAAGCGTTGTCCGGAATTATTGGGCGTAAAGAGCTCGTAGGTGGTCGATCACGTCGGATGTGAAAATCTGAGGCTTAACCTCAGACCTGCATTCGATACGGGTTGACTAGAGTGTGGTAGGGGAGACTGGAATTCCTGGTGTAGCGGTGGAATGCGCAGATATCAGGAGGAACACCGATGGCGAAGGCAGGTCTCTGGGCCATTACTGACACTGAGGAGCGAAAGCGTGGGGAGCGAACAGG
>ASV80
ACGGAGGGTGCAAGCGTTATCCGGATTCACTGGGTTTAAAGGGTGCGTAGGTGGGTTGGTAAGTCAGTGGTGAAATCCCCGAGCTTAACTCGGGAACTGCCATTGATACTATCAGTCTTGAATACCGTGGAGGTCAGCAGAATATGTCATGTAGCGGTGAAATGCTTAGATATGACATAGAATACCAATTGCGAAGGCAGCTGGCTACCCGAATATTGACACTGAGGCACGAAAGCGTGGGGATCAAACAGG
>ASV81
ACAGAGGGTGCAAGCGTTAATCGGAATTACTGGGCGTAAAGCGTGCGTAGACGGTTATTTAAGTCGGATGTGAAATCCCCGGGCTCAACCTGGGAATTGCATTCGAGACTGAATAGCTAGGGTGCGGAAGAGGGAAGCGGAATTTCCGGTGTAGCGGTGAAATGCGTAGATATCGGAAGGAACATCAGTGGCGAAAGCGGCTTCCTGGTCCAGCACCGACGTTCAGGCACGAAAGCGTGGGGAGCAAACAGG
>ASV82
ACATAGGGTGCAAGCGTTGTCCGGAATTATTGGGCGTAAAGAGCTCGTAGGTTGTTTGACACGTCGGATGTGAAAATCTGAGGCTTAACCTCAGACCTGCATTCGATACGGTCTAACTAGAGTGTGGTAGGGGAGACTGGAATTCCTGGTGTAGCGGTGGAATGCGCAGATATCAGGAGGAACACCAATGGCGAAGGCAGGTCTCTGGGCCATTACTGACACTGAGGAGCGAAAGCGCGGGGAGCGAACAGG
>ASV83
ACGGAAGGTCCTAGCGTTGTTCGGAATTACTGGGCGTAAAGCGCATGTAGGCGGAACAAAAAGTTAGAAGTGAAATCCCTGGGCTCAACCTAGGAATTGCTTTTAAAACTTTTGTTCTGGAATTCAGGAGAGGAAAGTGGAATTTCCAGTGTAGAGGTGAAATTCGTAGATATTGGAAGGAACACCAGTGGCGAAGGCGACTTTCTGGACTGATATTGACGCTGAGATGCGAAGGCATGGGTAGCAAACGGG
>ASV84
ACGTAGGGTGCGAGCGTTAATCGGAATTACTGGGCGTAAAGCGTGCGCAGGCGGTTAGATAAGTTTGATGTGAAATCCCCGGGCTCAACCTGGGAACTGCATTGAAGACTGTCTGACTAGAGTACGGCAGAGGGGGGTGGAATTCCACGTGTAGCAGTGAAATGCGTAGAGATGTGGAGGAACACCGATGGCGAAGGCAGCCCCCTGGGCCGATACTGACGCTCATGCACGAAAGCGTGGGGAGCAAACAGG
>ASV85
ACGGAGGGGGCTAGCGTTGTTCGGAATTACTGGGCGTAAAGCGCACGTAGGCGGACTGGAAAGTCAGAGGTGAAATCCCGGGGCTCAACCCCGGAACTGCCTTTGAAACTCCCAGTCTCGAGTCCGGGAGAGGTGAGTGGAATTCCGAGTGTAGAGGTGAAATTCGTAGATATTCGGAGGAACACCAGTGGCGAAGGCGGCTCACTGGCCCGGTACTGACGCTGAGGTGCGAAAGCGTGGGGAGCAAACAGG
>ASV86
ACAGAGGGCTCGAGCGTTAATCGGAATCACTGGGCTTAAAGCGTGCGTAGGCGGGCGTGTAAGCATCTTGTGAAAGCCCCCGGCTCAACCGGGGAATTGCTTGGTGAACTGCACGTCTTGAGGCAAGTAGAGGTGGTCGGAACGATAGGTGGAGCGGTGAAATGCGTAGATATCTATCGGAACGCCAACGGAGAAGTCAGGCCACTGGGCTTGTTCTGACGCTGAGGCACGAAAGCGTGGGTAGCGAACGGG
>ASV87
ACATAGGCTCCAAGCGTTGTCCGGATTTATTGGGCGTAAAGAGCTCGTAGGCGGTTGAGTAAGTCGGGTGTGAAAACTTTGGGCTTAACCCAAAGAGGCCACTCGATACTGTTCAACTTGAGTTTGGTAGGGGAGTGGGGAATTCCTTGTGTAGCGGTGAAATGCGCAGATATAAGGAGGAACACCGGTGGCGAAGGCGCCACTCTGGGCCAATACTGACGCTGAGGAGCGAAAGCGTGGGGAGCAAACAGG
>ASV88
ACGGAGGGTGCAAGCGTTGTCCGGATTTATTGGGTTTAAAGGGTGCGTAGGCGGCTGAATAAGTCAGCGGTGAAAGACTTCGGCTTAACCGGAGCAGTGCCGTTGATACTGTTTAGCTTGAGTGTTGGAGGGGTACATGGAATTGATGGTGTAGCGGTGAAATGCATAGATACCATCAGGAACACCGATAGCGAAGGCATTGTACTGGCCAACAACTGACGCTGAGGCACGAAAGTGTGGGGATCGAACAGG
>ASV89
ACGGAGGGTGCAAGCGTTGTCCGGATTTATTGGGTTTAAAGGGTGCGCAGGTGGTTTATTAAGTCAGTGGTGAAAGACGGTCGCTCAACGATTGCAGTGCCATTGATACTGGTAGACTTGAGTAAAGTAGAGGTGGGCGGAATTGATAGTGTAGCGGTGAAATGCATAGATATTATCAAGAACTCCGATTGCGAAGGCAGCTCACTTGGCTTTTACTGACACTCATGCACGAAAGTGTGGGTATCAAACAGG
>ASV90
ACATAGGGTGCAAGCGTTGTCCGGATTTATTGGGCGTAAAGAGTTCGTAGGCGGTTTCTCGCGTCGGATGTGAAAACTCAGGGCTCAACCCTGAGCCTGCATTCGATACGGGGAAACTTGAGGACGGCAGGGGAGACTGGAACTCCTGGTGTAGCGGTGGAATGCGCAGATATCAGGAAGAACACCAATGGCGAAGGCAGGTCTCTGGGCCGATTCTGACGCTGAGGAACGAAAGCGTGGGGAGCAAACAGG
>ASV91
ACGGAGGGTGCAAGCGTTATCCGGAATCACTGGGTTTAAAGGGTGCGTAGGCGGCCAGATAAGTCAGAGGTGAAAGTTTCCGGCTCAACCGGGAGATTGCCTTTGATACTGTTTGGCTTGAATCAGATTGAGGTTGGCGGAATGTGACATGTAGCGGTGAAATGCATAGATATGTCATAGAACATCGATTGCGAAGGCAGCTGGCTGGATCTGTATTGACGCTGAGGCACGAAAGCGTGGGGAGCAAACAGG
>ASV92
ACGGAAGGTCCTAGCGTTGTTCGGAATTACTGGGCGTAAAGCGCATGTAGGCGGAACAAAAAGTTAGAAGTGAAATCCCTGGGCTCAACCTAGGAATGGCTTTTAAAACTTTTGTTCTGGAATTCAGGAGAGGAAAATGGAATTTCCAGTGTAGAGGTGAAATTCGTAGATATTGGAAGGAACACCAGTGGCGAAGGCGATTTTCTGGACTGATATTGACGCTGAGATGCGAAGGCATGGGTAGCAAACGGG
>ASV93
ACGTAGGGTGCAAGCGTTAATCGGAATTACTGGGCGTAAAGCGTGCGCAGGTGGTTTGTTAAGACAGTTGTGAAATCCCCGGGCTTAACCTGGGAACTGCAATTGTGACTGGCAGACTAGAGTGAGGCAGAGGGGGGCGGAATTCCTGGTGTAGCAGTGAAATGCGTAGATATCAGGAGGAACACCGATGGCGAAGGCAGCCCCCTGGGCCATCACTGACACTCATGCACGAAAGCGTGGGGAGCAAACAGG
>ASV94
ACGGAGGGTGCGAACGTTAATCGGAATTACTGGGCGTAAAGCGCGCGTAGGCGGCTTGTTAAGTCAGATGTGAAAGCCCCGGGCTCAACCTGGGAATTGCATTTGAAACTGGCAAGCTAGAGTGCAGTAGAGGGAGGTGGAATTCCAGGTGTAGCGGTGAAATGCGTAGATATCTGGAGGAACACCAGTGGCGAAGGCGGCCTCCTGGACTGACACTGACGCTGAGGTGCGAAAGCGTGGGGAGCAAACAGG
>ASV95
ACGGGAGTGGCAAGCGTTATCCGGAATTATTGGGCGTAAAGCGTCCGCAGGCGGCCTTGTAAGTCTGTCGTTAAAGCGTGGAGCTTAACTCCATTAAAGCGATGGAAACTACAGGGCTTGAGTGTGGTAGGGGCAGAGGGAATTCCCGGTGTAGCGGTGAAATGCGTAGATATCGGGAAGAACACCAGTGGCGAAGGCGCTCTGCTGGGCCATAACTGACGCTCATGGACGAAAGCCAGGGGAGCGAAAGGG
>ASV96
ACGTAGGGTGCAAGCGTTAATCGGAATTACTGGGCGTAAAGCGTGCGCAGGCGGTTATATAAGTCAGATGTGAAATCCCCGGGCTCAACCTGGGAACTGCATTTGAGACTGTATAGCTAGAGTACGGTAGAGGGGGATGGAATTCCGCGTGTAGCAGTGAAATGCGTAGATATGCGGAGGAACACCGATGGCGAAGGCAATCCCCTGGACCTGTACTGACGCTCATGCACGAAAGCGTGGGGAGCAAACAGG
>ASV97
ACGTAGGGTGCAAGCGTTAATCGGAATTACTGGGCGTAAAGCGTGCGCAGGCGGTTGTGCAAGACAGATGTGAAATCCCCGGGCTTAACCTGGGAATGGCATTTGTGACTGCACGGCTAGAGTGTGTCAGAGGGGGGTAGAATTCCACGTGTAGCAGTGAAATGCGTAGATATGTGGAGGAATACCGATGGCGAAGGCAGCCCCCTGGGATAACACTGACGCTCATGCACGAAAGCGTGGGGAGCAAACAGG
>ASV98
ACGAAGGATCCAAGCGTTGTCCGGATTTACTGGGTTTAAAGGGTGCGTAGGCGGAAAATTAAGTCAGTGGTGAAAGCCCGCAGCTCAACTGTGGAACTGCCATTGAAACTGGTTTTCTTGAATGTAGCTGAGGCAGATGGAATATAACATGTAGCGGTGAAATGCTTAGATATGTTATAGAACACCGATTGCGAAGGCAGTCTGCTAAACTATTATTGACGCTGAGGCACGAAAGCGTGGGGAGCGAACAGG
>ASV99
ACGTAGGGTGCGAGCGTTAATCGGAATTACTGGGCGTAAAGCGTGCGCAGGCGGTTTTGAAAGTCAGATGTGAAATCCCCGGGCTCAACCTGGGAACTGCGTTTGAAACTCCAAAGCTAGAGTATGGGAGAGGGGGGTAGAATTCCACGTGTAGCAGTGAAATGCGTAGAGATGTGGAGGAATACCAATGGCGAAGGCAGCCCCCTGGCTTAATACTGACGCTCATGCACGAAAGCGTGGGGAGCAAACAGG
>ASV100
ACGGAGGGTGCAAGCGTTATCCGGATTCACTGGGTTTAAAGGGAGCGTAGGTGGGCTTTTAAGTCAGTGGTGAAATCTTTGGGCTTAACCCGAAAACTGCCATTGATACTATTAGTCTTGAATTCTCTGGAGGTAAGCGGAATATGTCATGTAGCGGTGAAATGCTTAGATATGACATAGAACACCCATTGCGAAGGCAGCTTACTACGGAGACATTGACACTGAGGCTCGAAAGCGTGGGGATCAAACAGG
>ASV101
ACATAGGGTGCAAGCGTTGTCCGGAATTATTGGGCGTAAAGAGCTCGTAGGTGGTTCGTTACGTCGGATGTGAAAACCTGAGGCTCAACCTCAGGCCTGCATTCGATACGGGCGAACTGGAGTGTGGTAGGGGAGACTGGAATTCCTGGTGTAGCGGTGGAATGCGCAGATATCAGGAGGAACACCAATGGCGAAGGCAGGTCTCTGGGCCACTACTGACACTGAGGAGCGAAAGCGTGGGGAGCAAACAGG
>ASV102
ACGTAGGGTGCGAGCGTTAATCGGAATTACTGGGCGTAAAGAGTGCGTAGGCGGTTTTGTAAGACAGATGTGAAATCCCCGGGCTTAACCTGGGAACTGCATTTGTGACTGCAAGACTAGAGTGTGTCAGAGGGAGGTGGAATTCCGCGTGTAGCAGTGAAATGCGTAGAGATGCGGAAGAACACCGATGGCGAAGGCAGCCTCCTGGGATAACACTGACGCTCAGGCACGAAAGCGTGGGGAGCAAACAGG
>ASV103
ACGGAGGGTGCAAGCGTTATCCGGATTTATTGGGTTTAAAGGGTCCGTAGGCGGACCATTAAGTCAGTGGTGAAAGCCCATAGCTCAACTATGGAATTGCCATTGATACTGGTGGTCTTGAGTACAGTTGAAGTTGGCGGAATGTGTGGTGTAGCGGTGAAATGCTTAGATATCACACAGAACACCGATTGCGAAGGCAGCTAACTAAGTTGTAACTGACGCTGAGGGACGAAAGTGTGGGGATCAAACAGG
>ASV104
ACGGAGGAGGCAAGCGTTATCCGGAATTATTGGGCGTAAAGCGTCCGCAGGCGGCTTTTTAAGTCTGTTGTCAAAGGTCACAGCTCAACTGTGAATCGGCAATGGAAACTGGGGAGCTTGAGTGTGGTAGGGGTAGAGGGAATTCCCGGTGTAGCGGTGAAATGCGTAGATATCGGGAAGAACACCAGTGGCGAAGGCGCTCTACTGGGCCACAACTGACGCTGAGGGACGAAAGCTAGGGGAGCGAAAGGG
>ASV105
ACGGAGGGTGCAAGCGTTATCCGGAATCACTGGGTTTAAAGGGTGCGTAGGCGGCTTGGTAAGTCAGGGGTGAAAGCTCGCAGCTTAACTGCGGAACTGCCTTTGATACTGCCGGGCTTGAAACAGGACGAGGTTGGCGGAATGTGGCATGTAGCGGTGAAATGCATAGATATGCCATAGAACACCGATTGCGAAGGCAGCTGGCTAGACCTGGATTGACGCTGAGGCACGAAAGCGTGGGGAGCGAACAGG
>ASV106
ACGGGAGTGGCAAGCGTTATCCGGAATTATTGGGCGTAAAGCGTCCGCAGGCGGTCTTGTAAGTCTGTCGTTAAAGCGTGGAGCTTAACTCCATTTAAGCGATGGAAACTGCAAGACTAGAGTGTGGTAGGGGCAGAGGGAATTCCCGGTGTAGCGGTGAAATGCGTAGATATCGGGAAGAACACCAGTGGCGAAGGCGCTCTGCTGGGCCATAACTGACGCTCATGGACGAAAGCCAGGGGAGCGAAAGGG
>ASV107
ACGTAGGGTGCGAGCGTTAATCGGAATTACTGGGCGTAAAGCGTGCGCAGGCGGTTTGTTAAGACAGTTGTGAAATCCCCGGGCTTAACCTGGGAACTGCAATTGTGACTGGCAGGCTAGAGTTTGGCAGAGGGGGGTGGAATTCCTGGTGTAGCAGTGAAATGCGTAGATATCAGGAGGAACACCGATGGCGAAGGCAGCCCCCTGGGCCATGACTGACGCTCATGCACGAAAGCGTGGGGAGCAAACAGG
>ASV108
ACAGAGGGTGCAAGCGTTAATCGGAATTACTGGGCGTAAAGCGCGCGTAGGCGGCTGATTAAGTCGGATGTGAAATCCCCGGGCTTAACCTGGGAACTGCGTTCGATACTGATCGGCTAGAGTATGAGAGAGGGAGGTAGAATTCCACGTGTAGCGGTGAAATGCGTAGATATGTGGAGGAATACCGGTGGCGAAGGCGGCCTCCTGGCTTAATACTGACGCTGAGGTGCGAAAGCGTGGGGAGCAAACAGG
>ASV109
ACGGAGGATCCAAGCGTTATCCGGATTTATTGGGTTTAAAGGGTCCGTAGGCGGGTCTTTAAGTCAGTGGTGAAAGCCCACAGCTCAACTGTGGAACTGCCATTGATACTGGAGATCTTGAGTGTAGTAGAAGTAGGCGGAATAGGGCATGTAGCGGTGAAATGCATAGATATGCCCTAGAACACCGATTGCGAAGGCAGCTTACTATGTTACAACTGACGCTGAGGGACGAAAGCGTGGGGAGCAAACAGG
>ASV110
ACGTAGGGTGCAAGCGTTGTCCGGAATTATTGGGCGTAAAGAGCTCGTAGGCGGTTTGTCACGTCTGCTGTGAAAATCCAAGGCTCAACCTTGGACTTGCAGTGGGTACGGGCAGGCTAGAGTGCGGTAGGGGAGATGGGAATTCCTGGTGTAGCGGTGGAATGCGCAGATATCAGGAGGAACACCAATGGCGAAGGCACATCTCTGGGCCGTAACTGACGCTGAGGAGCGAAAGCGTGGGGAGCAAACAGG
>ASV111
ACGAAGGGACCTAGCGTAGTTCGGAATTACTGGGCTTAAAGAGTTCGTAGGTGGTTGAAAAAGTTGGTGGTGAAATCCCAGAGCTTAACTCTGGAACTGCCATCAAAACTTTTCAGCTAGAGTATGATAGAGGAAAGCAGAATTTCTAGTGTAGAGGTGAAATTCGTAGATATTAGAAAGAATACCAATTGCGAAGGCAGCTTTCTGGATCATTACTGACACTGAGGAACGAAAGCATGGGTAGCGAAGAGG
>ASV112
ACGGAGGGTGCAAGCGTTATCCGGATTCACTGGGTTTAAAGGGTGCGTAGGCGGGCAGGTAAGTCAGTGGTGAAATCCCCGAGCTTAACTCGGGAACTGCCGTTGATACTATCTGTCTTGAATACCGTGGAGGTGAGCGGAATATGTCATGTAGCGGTGAAATGCTTAGATATGACATAGAACACCAATTGCGAAGGCAGCTCGCTACACGGTCATTGACGCTGAGGCACGAAAGCGTGGGGATCAAACAGG
>ASV113
ACGGAGGGTGCAAGCGTTGTCCGGATTTATTGGGTTTAAAGGGTGCGTAGGCGGCTGAATAAGTCAGCGGTGAAAGACTTCGGCTTAACCGGAGCAGTGCCGTTGATACTGTTTGGCTTGAGTGTTGGAGGGGTACATGGAATTGATGGTGTAGCGGTGAAATGCATAGATACCATCAGGAACACCGATAGCGAAGGCATTGTACTGGCCAACAACTGACGCTGAGGCACGAAAGTGTGGGGATCGAACAGG
>ASV114
ACAGAGGATGCAAGCGTTATCCGGAATCACTGGGCATAAAGCGTCTGTAGGTGGTTTGGTAAGTCTGCTGTTAAAGACTGGGGCTCAACCCCAGAAAAGCAGTGGAAACTGCCAGACTTGAGTGTGGTAGAGGTAAAGGGAATTCCTAGTGTAGCGGTGAAATGCGTAGATATTAGGAAGAACACCAATGGCGAAGGCACTTTACTGGGCCATAACTGACACTGAGAGACGACAGCTAGGGGAGCAAATGGG
>ASV115
ACATAGGGTGCAAGCGTTGTCCGGAATTATTGGGCGTAAAGAGCTCGTAGGTCGTTTGACACGTCGGATGTGAAAATCTGAGGCTTAACCTCAGACCTGCATTCGATACGGTCAAACTAGAGTGTGGTAGGGGAGACTGGAATTCCTGGTGTAGCGGTGGAATGCGCAGATATCAGGAGGAACACCAATGGCGAAGGCAGGTCTCTGGGCCATTACTGACACTGAGGAGCGAAAGCGCGGGGAGCGAACAGG
>ASV116
ACGAAGGATCCAAGCGTTGTCCGGATTTACTGGGTTTAAAGGGTGCGTAGGCGGACCTTTAAGTCAGTGGTGAAATCCCGCAGCTCAACTGCGGAACTGCCATTGAAACTGAAGGTCTTGAATATGGTTGAGGTAGATGGAATATAACATGTAGCGGTGAAATGCTTAGATATGTTATAGAACACCGATTGCGAAGGCAGTCTGCTAAGCCATCATTGACGCTGAGGCACGAAAGCGTGGGGAGCAAACAGG
>ASV117
ACGTAGGGTGCAAGCGTTGTCCGGAATTATTGGGCGTAAAGAGCTCGTAGGCGGTTTGTCGCGTCTGCTGTGAAAATCCGAGGCTCAACCTCGGACCTGCAGTGGGTACGGGCAAACTAGAGTGCGGTAGGGGAGATTGGAATTCCTGGTGTAGCGGTGGAATGCGCAGATATCAGGAGGAACACCAATGGCGAAGGCAGATCTCTGGGCCGTAACTGACGCTGAGGAGCGAAAGCGTGGGGAGCGAACAGG
>ASV118
ACCAGCACCTCAAGTGGTCAGGATGATTATTGGGCCTAAAGCATCCGTAGCCGGCTCTGTAAGTTTTCGGTTAAATCTGTACGCTTAACGTACAGGCTGCCGGGAATACTGCAGAGCTAGGTAGTGGGAGAGGTAGACGGTACTCGGTAGGAAGGGGTAAAATCCTTTGATCTATTGATGACCACCTGTGGCGAAGGCGGTCTACCAGAACACGTACGACGGTGAGGGATGAAAGCTGGGGGAGCAAACCGG
>ASV119
ACGGAGGGTGCAAGCGTTATCCGGATTCACTGGGTTTAAAGGGTGCGTAGGCGGGTAGGTAAGTCAGTGGTGAAATCCTGGAGCTCAACTCCAGAACTGCCATTGATACTATCTATCTTGAATATTGTGGAGGTAAGCGGAATATGTCATGTAGCGGTGAAATGCTTAGATATGACATAGAACACCCATTGCGAAGGCAGCTTACTACGCATATATTGACGCTGAGGCACGAAAGCGTGGGGATCAAACAGG
>ASV120
ACAGAGGGTGCAAACGTTGTTCGGAATCACTGGGCATAAAGCGCACGTAGGCGGCTTTTCAAGTGCAGGGTGAAATCCCACAGCTTACCTGTGGAACTGCTTTGCATACTGGATAGCTCGAGGACGGTAGAGGAGAGCGGAACTCTTGGTGGAGCGGTGAAATGCGTAGATATCAAGAGGAACACCAAAGGCGAAGGCAGCTCTCTGGTCCGTTTCTGACGCTGAGGTGCGAAAGCTAGGGTAGCGAACGGG
>ASV121
ACGTAGGGTGCGAGCGTTAATCGGAATTACTGGGCGTAAAGCGTGCGCAGGCGGTCATACAAGACAGATGTGAAATCCCCGGGCTCAACCTGGGAACTGCATTTGTGACTGTATGGCTGGAGTACGGTAGAGGGGAGTGGAATTCCGCGTGTAGCAGTGAAATGCGTAGATATGCGGAGGAACACCGATGGCGAAGGCAGCTCCCTGGACCTGTACTGACGCTCATGCACGAAAGCGTGGGGAGCAAACAGG
>ASV122
ACGGAGGATGCAAGTGTTATCCGGAATCACTGGGCGTAAAGCGTCTGTAGGTGGTTTAATAAGTCAACTGTTAAATCTTGATGGCTCAACTTCAAAATCGCAGTCGAAACTATTAGACTAGAGTATAGTAGAGGTAAAGGGAATTTCCAGTGGAGCGGTGAAATGCGTAGATATTGGAAAGAACACCGATGGCGAAAGCACTTTACTGGGCTATTACTAACACTCAGAGACGAAAGCTAGGGTAGCAAATGGG
>ASV123
ACGGAGGGTGCAAGCGTTATCCGGATTTACTGGGTTTAAAGGGTGCGTAGGCGGACAGGTAAGTCAGTGGTGAAATCCCCGAGCTTAACTCGGGAACTGCCGTTGATACTATCTGTCTTGAATATCGTGGAGGTAAGCGGAATATGTCATGTAGCGGTGAAATGCTTAGATATGACATAGAACACCAATTGCGAAGGCAGCTTGCTACACGGTCATTGACGCTGAGGCACGAAAGCGTGGGGATCAAACAGG
>ASV124
ACATAGGGTGCAAGCGTTGTCCGGAATTATTGGGCGTAAAGAGCTCGTAGGTGGTTCGTCACGTCGGATGTGAAACTCTGGGGCTTAACCCCAGACCTGCATTCGATACGGGCGAGCTTGAGTATGGTAGGGGAGTCTGGAATTCCTGGTGTAGCGGTGGAATGCGCAGATATCAGGAGGAACACCAATGGCGAAGGCAGGACTCTGGGCCATTACTGACACTGAGGAGCGAAAGCGTGGGGAGCGAACAGG
>ASV125
ACGGAGGGGGCTAGCGTTGTTCGGAATTACTGGGCGTAAAGGGCGCGTAGGCGGATTAGTAAGTTGGGAGTGAAAGCCCGGGGCTTAACCTCGGAACTGCTTTCAAAACTGCTAGTCTTGAGTGAAGTAGGGGATGATGGAATTCCTAGTGTAGAGGTGAAATTCTTAGATATTAGGAGGAACACCGGTGGCGAAGGCGGTCATCTGGACTTCAACTGACGCTGAGGCGCGAAAGCGTGGGGAGCAAACAGG
>ASV126
ACGTAGGGTGCAAGCGTTAATCGGAATTACTGGGCGTAAAGCGTGCGCAGGCGGTTTTGTAAGACAGGCGTGAAATCCCCGGGCTCAACCTGGGAATGGCGCTTGTGACTGCAAAGCTGGAGTGCGGCAGAGGGGGATGGAATTCCGCGTGTAGCAGTGAAATGCGTAGATATGCGGAGGAACACCGATGGCGAAGGCAATCCCCTGGGCCTGCACTGACGCTCATGCACGAAAGCGTGGGGAGCAAACAGG
>ASV127
ACGTAGGGTGCAAGCGTTAATCGGAATTACTGGGCGTAAAGCGTGCGCAGGCGGTTATGTAAGACAGATGTGAAATCCCCGGGCTCAACCTGGGAACTGCATTTGTGACTGCATAGCTGGAGTGCGGCAGAGGGGGATGGAATTCCGCGTGTAGCAGTGAAATGCGTAGATATGCGGAGGAACACCGATGGCGAAGGCAATCCCCTGGGCCTGCACTGACGCTCATGCACGAAAGCGTGGGGAGCAAACAGG
>ASV128
ACGTAGGGTGCAAGCGTTAATCGGAATTACTGGGCGTAAAGCGTGCGCAGGCGGTTCGTTAAGACAGTTGTGAAATCCCCGGGCTTAACCTGGGAACTGCAATTGTGACTGGCGGGCTAGAGTTTGGCAGAGGGGGGTGGAATTCCTGGTGTAGCAGTGAAATGCGTAGATATCAGGAGGAACACCGATGGCGAAGGCAGCCCCCTGGGCCATGACTGACGCTCATGCACGAAAGCGTGGGGAGCAAACAGG
>ASV129
ACGGAGGGTGCAAGCGTTATCCGGATTTATTGGGTTTAAAGGGTCCGTAGGCGGACTTATAAGTCAGTGGTGAAAGCCTGTCGCTTAACGATAGAACTGCCATTGATACTGTAAGTCTTGAGTATATTTGAGGTAGCTGGAATAAGTAGTGTAGCGGTGAAATGCATAGATATTACTTAGAACACCAATTGCGAAGGCAGGTTACCAAGATATAACTGACGCTGAGGGACGAAAGCGTGGGGAGCGAACAGG
>ASV130
ACGGAGGATCCAAGCGTTATCCGGAATCATTGGGTTTAAAGGGTCCGTAGGCGGTTTAGTAAGTCAGTGGTGAAAGCCCATCGCTCAACGGTGGAACGGCCATTGATACTGCTAGACTTGAATAATTAGGAAGTAACTAGAATATGTAGTGTAGCGGTGAAATGCTTAGAGATTACATGGAATACCAATTGCGAAGGCAGGTTACTACTAGTTTATTGACGCTGATGGACGAAAGCGTGGGGAGCGAACAGG
>ASV131
ACGGAGGATCCAAGCGTTATCCGGAATCATTGGGTTTAAAGGGTCCGTAGGCGGTTTGATAAGTCAGTGGTGAAAGCCCATCGCTCAACGATGGAACGGCCATTGATACTGTCAGACTTGAATTACTAGGAAGTAACTAGAATATGTAGTGTAGCGGTGAAATGCTTAGATATTACATGGAATACCAATTGCGAAGGCAGGTTACTACTAGTGGATTGACGCTGATGGACGAAAGCGTGGGGAGCGAACAGG
>ASV132
ACGGGAGTGGCAAGCGTTATCCGGAATTATTGGGCGTAAAGCGTCCGCAGGCGGCCTCGTAAGTCTGTCGTTAAAGCGTGGAGCTTAACTCCATTTCGGCGATGGAAACTGTGAGGCTTGAGTGTGGTAGGGGCAGAGGGAATTCCCGGTGTAGCGGTGAAATGCGTAGATATCGGGAAGAACACCAGTGGCGAAGGCGCTCTGCTGGGCCATAACTGACGCTCATGGACGAAAGCCAGGGGAGCGAAAGGG
>ASV133
ACGGGAGTGGCAAGCGTTATCCGGAATTATTGGGCGTAAAGCGTCCGCAGGCGGCCTTGTAAGTCTGTTGTTAAAGCGTGGAGCTTAACTCCATTTAAGCAATGGAAACTGCAAGGCTTGAGTGTGGTAGGGGCAGAGGGAATTCCCGGTGTAGCGGTGAAATGCGTAGATATCGGGAAGAACACCAGTGGCGAAGGCGCTCTGCTGGGCCATAACTGACGCTCATGGACGAAAGCCAGGGGAGCGAAAGGG
>ASV135
ACGGAGGATGCAAGTGTTATCCGGAATCACTGGGCGTAAAGCGTCTGTAGGTGGCTTAACAAGTCAACTGTTAAATCTTGAGGCTCAACCTCAAAATCGCAGTCGAAACTGTTAGGCTAGAGTATAGTAGGGGTAAAGGGAATTTCCAGTGGAGCGGTGAAATGCGTAGAGATTGGAAAGAACACCGATGGCGAAGGCACTTTACTGGGCTATTACTGACACTCAGAGACGAAAGCTAGGGTAGCAAATGGG
>ASV136
ACGGGAGTGGCAAGCGTTATCCGGAATTATTGGGCGTAAAGCGTCCGCAGGCGGCCATGTAAGTCTGTCGTTAAAGCGTGGAGCTTAACTCCATTTCAGCGATGGAAACTGCAAGGCTTGAGTGTGGTAGGGGCAGAGGGAATTCCCGGTGTAGCGGTGAAATGCGTAGATATCGGGAAGAACACCAGTGGCGAAGGCGCTCTGCTGGGCCATAACTGACGCTCATGGACGAAAGCCAGGGGAGCGAAAGGG
>ASV137
ACGGGAGTGGCAAGCGTTATCCGGAATTATTGGGCGTAAAGCGTCCGCAGGCGGCCTCGTAAGTCTGTTGTTAAAGCGTGGAGCTTAACTCCATTTCGGCAATGGAAACTGTGAGGCTTGAGTGTGGTAGGGGCAGAGGGAATTCCCGGTGTAGCGGTGAAATGCGTAGATATCGGGAAGAACACCAGTGGCGAAGGCGCTCTGCTGGGCCATAACTGACGCTCATGGACGAAAGCCAGGGGAGCGAAAGGG
>ASV138
ACGGAGGGTGCAAGCGTTATCCGGAATTACTGGGTTTAAAGGGTGCGTAGGCGGCGTTGTAAGTCAGAGGTGAAAGGTTTCGGCTTAACCGGAGAATTGCCTTTGATACTGCAGTGCTTGGATTGGGTTGAGGTTGGCGGAATGTGACATGTAGCGGTGAAATGCATAGATATGTCATAGAACACCGATTGCGAAGGCAGCTGACTGGACCTTGATTGACGCTGAGGCACGAAAGCGTGGGGAGCAAACAGG
>ASV139
ACGGAGGGTGCAAGCGTTGTCCGGATTTATTGGGTTTAAAGGGTGCGCAGGTGGTTTATTAAGTCAGTGGTGAAAGACGGTCGCTCAACGATTGCAGTGCCATTGATACTGATAGACTTGAGTAAAGTAGAGGTGGGCGGAATTGATAGTGTAGCGGTGAAATGCATAGATATTATCAAGAACTCCGATTGCGAAGGCAGCTCACTTGGCTTTTACTGACACTCATGCACGAAAGTGTGGGTATCAAACAGG
>ASV140
ACAGAGGTCTCAAGCGTTGTTCGGATTCATTGGGCGTAAAGGGTGCGTAGGTGGCGATGTAAGTCGGATGTGAAATCTCCAAGCTTAACTTGGAAACTGCATTCGATACTGCGTTGCTAGAGGACTGTAGAGGGCATTGGAATTCACGGTGTAGCAGTGAAATGCGTAGATATCGTGAGGAAGACCAGTGGCGAAGGCGAATGCCTGGGCAGTTCCTGACACTGAGGCACGAAGGCCAGGGGAGCAAACGGG
>ASV141
ACGTAGGATCCGAGCGTTGTCCGGATTTATTGGGTTTAAAGGGTGCGCAGGCGGCCCGATAAGTCAGTGGTGAAAGCCGGCAGCTTAACTGTCGAATTGCCATTGATACTGTTGGGCTTGAGTATAGTTGAGGTTGGCGGAATGTATCATGTAGCGGTGAAATGCTTAGATATGATACAGAACACCGATTGCGAAGGCAGCTGACTAAGCTATTACTGACGCTCATGCACGAAAGCGTGGGGATCAAACAGG
>ASV142
ACGTAGGGTGCAAGCGTTAATCGGAATTACTGGGCGTAAAGCGTGCGCAGGCGGTTTTGTAAGACAGGCGTGAAATCCCCGGGCTCAACCTGGGAATGGCGCTTGTGACTGCAAGGCTCGAGTACGGCAGAGGGGGATGGAATTCCGCGTGTAGCAGTGAAATGCGTAGATATGCGGAGGAACACCGATGGCGAAGGCAGTCCCCTGGGCCTGTACTGACGCTCATGCACGAAAGCGTGGGGAGCAAACAGG
>ASV143
ACGGAGGGTGCAAGCGTTATCCGGAATCACTGGGTTTAAAGGGTGCGTAGGCGGCGCGATAAGTCAGGGGTGAAAGCCTGCGGCTCAACCGTAGGATTGCCTTTGATACTGTTGTGCTTGAATGAGGATGAGGCAGGCAGAATGTGGCATGTAGCGGTGAAATGCATAGATATGCCATAGAATACCGATTGCGAAGGCAGCCTGCTGGACCTGAATTGACGCTGAGGCACGAAAGCGTGGGGATCAAACAGG
>ASV144
ACGAAGGGTGCAAGCGTTAATCGGAATTACTGGGCGTAAAGCGCGCGTAGGCGGTTTGGTTAGTTGGATGTGAAAGCCCCGGGCTCAACCTGGGAACTGCATCCAATACTGCCAAGCTAGAGTACGGTAGAGGGGGGTAGAATTCCACGTGTAGCGGTGAAATGCGTAGAGATGTGGAGGAATACCAGTGGCGAAGGCGGCCCCCTGGATCGATACTGACGCTGAGGTGCGAAAGCGTGGGGAGCAAACAGG
>ASV145
ACGGAGGGTGCAAGCGTTATCCGGATTCACTGGGTTTAAAGGGTGCGTAGGCGGGCAGGTAAGTCAGTGGTGAAATCCTGGAGCTTAACTCCAGAACTGCCATTGATACTATCTGTCTTGAATATTGTGGAGGTAAGCGGAATATGTCATGTAGCGGTGAAATGCTTAGATATGACATAGAACACCTATTGCGAAGGCAGCTTACTACGCATATATTGACGCTGAGGCACGAAAGCGTGGGGATCAAACAGG
>ASV146
ACGTAGGGTGCAAGCGTTAATCGGAATTACTGGGCGTAAAGCGTGCGCAGGCGGTTATGTAAGACAGAGGTGAAATCCCCGGGCTCAACCTGGGAACTGCCTTTGTGACTGCATAGCTGGAGTGCGGCAGAGGGGGATGGAATTCCGCGTGTAGCAGTGAAATGCGTAGATATGCGGAGGAACACCGATGGCGAAGGCAATCCCCTGGGCCTGCACTGACGCTCATGCACGAAAGCGTGGGGAGCAAACAGG
>ASV147
ACGTAGGCTCCAAGCGTTGTCCGGATTTATTGGGCGTAAAGAGCTCGTAGGCGGTTGAGTAAGTCGGGTGTGAAAACTCTGGGCTTAACCCGGAGACGCCATCCGATACTGCTCTGACTTGAGTTCAGGAGGGGAGTGGGGAATTCCTAGTGTAGCGGTGAAATGCGCAGATATTAGGAGGAACACCGGTGGCGAAGGCGCCACTCTGGACTGAAACTGACGCTGAGGAGCGAAAGCATGGGTAGCAAACAGG
>ASV148
ACAGAGGGTGCAAGCGTTAATCGGAATTACTGGGCGTAAAGCGTGCGTAGACGGTTATTTAAGTCAGATGTGAAATCCCCGGGCTCAACCTGGGAATTGCATTTGAGACTGAATAGCTAGGGTGCGGAAGAGGGAAGCGGAATTTCCGGTGTAGCGGTGAAATGCGTAGATATCGGAAGGAACATCAGTGGCGAAAGCGGCTTCCTGGTCCAGCACCGACGTTCAGGCACGAAAGCGTGGGGAGCAAACAGG
>ASV149
ACGGAGGGTGCAAGCGTTAATCGGAATTACTGGGCGTAAAGCGCACGCAGGCGGTTGGATAAGTTAGATGTGAAAGCCCCGGGCTCAACCTGGGAATTGCATTTAAAACTGTCCAGCTAGAGTCTTGTAGAGGGGGGTAGAATTCCAGGTGTAGCGGTGAAATGCGTAGAGATCTGGAGGAATACCGGTGGCGAAGGCGGCCCCCTGGACAAAGACTGACGCTCAGGTGCGAAAGCGTGGGGAGCAAACAGG
>ASV150
ACGTAGGGTGCAAGCGTTAATCGGAATTACTGGGCGTAAAGCGTGCGCAGGCGGTTTTGTAAGACAGAGGTGAAATCCCCGGGCTCAACCTGGGAACTGCCTTTGTGACTGCAAAGCTGGAGTGCGGCAGAGGGGGATGGAATTCCGCGTGTAGCAGTGAAATGCGTAGATATGCGGAGGAACACCGATGGCGAAGGCAATCCCCTGGGCCTGCACTGACGCTCATGCACGAAAGCGTGGGGAGCAAACAGG
>ASV151
ACGGAGGATGCAAGTGTTATCCGGAATCACTGGGCGTAAAGCGTCTGTAGGTGGTTAAGTAAGTCAACTGTTAAATCTTGAAGCTCAACTTCAAAATCGCAGTCGAAACTATTTGACTAGAGTATAGTAGGGGTAAAGGGAATTTCCAGTGGAGCGGTGAAATGCGTAGATATTGGAAAGAACACCGATGGCGAAGGCACTTTACTGGGCTATTACTGACACTCAGAGACGAAAGCTAGGGTAGCAAATGGG
>ASV152
ACGAAGGACCCGAGCGTTATCCGGATTTATTGGGTTTAAAGGGTGCGTAGGCGGATTAGTAAGTCAGTGGTGAAAGCCTCTCGCTCAACGGGAGAACTGCCATTGATACTGCTAGTCTTGAGTATGGTTGAGGTGGGCGGAATGTGTCATGTAGCGGTGAAATGCTTAGATATGACACAGAACACCGATTGCGAAGGCAGCTCGCTAAGCCATAACTGACGCTGAGGCACGAAAGCGTGGGGAGCAAACAGG
>ASV153
ACGTAGGGTGCAAGCGTTAATCGGAATTACTGGGCGTAAAGCGTGCGCAGGCGGTTGTGCAAGACAGGTGTGAAATCCCCGGGCTTAACCTGGGAACTGCACTTGTGACTGCACGGCTTGAGTGCGGCAGAGGGGGATGGAATTCCGCGTGTAGCAGTGAAATGCGTAGATATGCGGAGGAACACCGATGGCGAAGGCAATCCCCTGGGCCTGCACTGACGCTCATGCACGAAAGCGTGGGGAGCAAACAGG
>ASV154
ACGTAGGGTGCGAGCGTTAATCGGAATTACTGGGCGTAAAGCGTGCGCAGGCGGTTGTGCAAGACAGATGTGAAATCCCCGGGCTCAACCTGGGAATGGCATTTGTGACTGCACGGCTAGAGTGTGTCAGAGGGGGGTAGAATTCCACGTGTAGCAGTGAAATGCGTAGATATGTGGAGGAATACCGATGGCGAAGGCAGCCCCCTGGGATAACACTGACGCTCATGCACGAAAGCGTGGGGAGCAAACAGG
>ASV155
ACGGGAGTGGCAAGCGTTATCCGGAATTATTGGGCGTAAAGCGTCCGCAGGCGGCCTTTTAAGTCTGTTGTTAAAGCGTGGAGCTTAACTCCATTTGAGCAATGGAAACTGGAAGGCTTGAGTGTGGTAGGGGCAGAGGGAATTCCCGGTGTAGCGGTGAAATGCGTAGATATCGGGAAGAACACCAGTGGCGAAGGCGCTCTGCTGGGCCATAACTGACGCTCATGGACGAAAGCCAGGGGAGCGAAAGGG
>ASV156
ACATAGGGTGCAAGCGTTGTCCGGAATTATTGGGCGTAAAGAGCTCGTAGGTGGTTCGTTACGTCGGATGTGAAAACCTGAGGCTCAACCTCAGGCCTGCATTCGATACGGGCGAACTTGAGTGTGGTAGGGGAGGCTGGAATTCCTGGTGTAGCGGTGGAATGCGCAGATATCAGGAGGAACACCAATGGCGAAGGCAGGCCTCTGGGCCACTACTGACACTGAGGAGCGAAAGCGTGGGGAGCAAACAGG
>ASV157
ACGAACCAAGCGAACGTTATTCGGAATTACTGGGCTTAAAGCGCGTGTAGGCGGATTGCCACGTCGGCTGTTGAAATCCCCCGGCTCAACCGGGGAACAGGCACCGATACGAGTGATCTTGAGGTGGGTAGGGGAGACTGGAACTTCCGGTGGAGCGGTGAAATGCGTTGAGATCGGAAGGAACGCCCGCGGCGAAAGCGAGTCTCTGGCCCCATACTGACGCTGAGACGCGAAAGCCAGGGGAGCAAACGGG
>ASV158
ACGTAGGGTGCGAGCGTTAATCGGAATTACTGGGCGTAAAGCGTGCGCAGGCGGTTATGTAAGACAGGCGTGAAATCCCCGGGCTTAACCTGGGAATTGCGCTTGTGACTGCATAGCTAGAGTGTGTCAGAGGGGGGTAGAATTCCACGTGTAGCAGTGAAATGCGTAGAGATGTGGAGGAATACCAATGGCGAAGGCAGCCCCCTGGGATAACACTGACGCTCATGCACGAAAGCGTGGGGAGCAAACAGG
>ASV159
ACGTAGGGTGCAAGCGTTAATCGGAATTACTGGGCGTAAAGCGTGCGCAGGCGGTTATGTAAGACAGATGTGAAATCCCCGGGCTCAACCTGGGAACTGCATTTGTGACTGCATAGCTAGAGTACGGCAGAGGGGGATGGAATTCCGCGTGTAGCAGTGAAATGCGTAGATATGCGGAGGAACACCGATGGCGAAGGCAATCCCCTGGGCCTGTACTGACGCTCATGCACGAAAGCGTGGGGAGCAAACAGG
>ASV160
ACGTAGGTGGCGAGCGTTATCCGGATTTATTGGGTTTAAAGGGAGCGTAGGCGGCTGATTAAGTCAGCGGTGAAAGGTAGCAGCTTAACTGTTTTACATGCCGTTGATACTGGTTAGCTTGAGTTGACAGAAGGCAGATAGAATTCCTGGTGTAGCGGTGAAATGCTTAGATACCAGGAGGAATACCGATTGCGAAGGCAGTCTGCTGCAGTCACACTGACGCTGAGGCTCGAAGGTGCGGGGATCAAACAGG
>ASV161
ACAGAGGGTGCGAGCGTTAATCGGAATCACTGGGCTTAAAGGGTGCGTAGGCGGATGCATAGGCGCTTTGTGAAATCCCACGGCTCAACCGTGGAATTGCTTGGCGAACCATGCGTCTTGAGGTTGGTAGAGGTCACTGGAACGATAGGTGGAGCGGTGAAATGCGTAGATATCTATCGGAACGCCAACGGTGAAGACAGGTGACTGGGCCAAATCTGACGCTGAGGCACGAAAGCGTGGGGAGCAAACGGG
>ASV162
ACGTAGGGTGCAAGCGTTAATCGGAATTACTGGGCGTAAAGCGTGCGCAGGCGGTCATGCAAGACAGATGTGAAATCCCCGGGCTCAACCTGGGAACTGCATTTGTGACTGCATGGCTTGAGTACGGCAGAGGGGGATGGAATTCCGCGTGTAGCAGTGAAATGCGTAGATATGCGGAGGAACACCGATGGCGAAGGCAATCCCCTGGGCCTGTACTGACGCTCATGCACGAAAGCGTGGGGAGCAAACAGG
>ASV163
ACGGAGGATCCAAGCGTTATCCGGAATCATTGGGTTTAAAGGGTCCGTAGGCGGTTTAATAAGTCAGAGGTGAAATCCTACAGCTCAACTGTAGAATTGCCTTTGATACTGTTAGACTTGAGTTATTGTGAAGTAGTTAGAATGTGTAGTGTAGCGGTGAAATGCATAGATATTACACAGAATACCGATTGCGAAAGCAGATTACTAACAATACACTGACGCTGAGGGACGAAAGCGTGGGTAGCGAACAGG
>ASV164
ACGGAGGGGGTTAGCGTTGTTCGGAATTACTGGGCGTAAAGCGCACGTAGGCGGATTAGTCAGTCAGAGGTGAAATCCCAGGGCTCAACCTTGGAACTGCCTTTGATACTGCTAGTCTTGAGTTCGAGAGAGGTGAGTGGAATTCCGAGTGTAGAGGTGAAATTCGTAGATATTCGGAGGAACACCAGTGGCGAAGGCGGCTCACTGGCTCGATACTGACGCTGAGGTGCGAAAGCGTGGGGAGCAAACAGG
>ASV165
ACGAAGGATCCAAGCGTTGTCCGGATTTACTGGGTTTAAAGGGTGCGTAGGCGGACCGATAAGTCAGTGGTGAAAGCCCATAGCTCAACTATGGAACTGCCATTGAAACTGCCGGTCTTGAATTCGGTTGAGGCAGATGGAATATAACATGTAGCGGTGAAATGCTTAGATATGTTATAGAACACCGATTGCGAAGGCAGTCTGCTAAGTCGACATTGACGCTGAGGCACGAAAGCGTGGGGAGCGAACAGG
>ASV166
ACGGAGGATGCAAGTGTTATCCGGAATCACTGGGCGTAAAGCGTCTGTAGGTGGTTTAATAAGTCAACTGTTAAATCTTGAGGCTCAACTTCAAAATCGCAGTCGAAACTATTAGACTAGAGTATAGTAGAGGTAAAGGGAATTTCCAGTGGAGCGGTGAAATGCGTAGAGATTGGAAAGAACACCGATGGCGAAAGCACTTTACTGGGCTATTACTAACACTCAGAGACGAAAGCTCGGGTAGCAAATGGG
>ASV167
ACGGAGGGGGTTAGCGTTGTTCGGAATTACTGGGCGTAAAGCGCGCGTAGGCGGATTGGAAAGTTAGAGGTGAAATCCCGGGGCTCAACCCCGGAACGGCCTTTAAAACTCCCAGTCTAGAGTTCGAGAGAGGTGAGTGGAATTCCAAGTGTAGAGGTGAAATTCGTAGATATTTGGAGGAACACCAGTGGCGAAGGCGGCTCACTGGCTCGATACTGACGCTGAGGTGCGAAAGTGTGGGGAGCAAACAGG
>ASV168
ACGTAGGGTGCAAGCGTTAATCGGAATTACTGGGCGTAAAGCGTGCGCAGGCGGACTTTTAAGCCAGATGTGAAAGCCCCGAGCTTAACTTGGGAATTGCGTTTGGAACTGGGAGTCTAGAGTCTGTCAGAGGGGGATGGAATTCCACGTGTAGCAGTGAAATGCGTAGAGATGTGGAGGAACACCGATGGCGAAGGCAGTCCCCTGGGATAAGACTGACGCTCATGCACGAAAGCGTGGGGAGCAAACAGG
>ASV169
ACATAGGGTGCAAGCGTTGTCCGGATTTATTGGGCGTAAAGAGTTCGTAGGCGGTTTATCGCGTCGGGTGTGAAAACTCAGGGCTTAACCCTGAGCCTGCACTCGATACGGGTTTACTTGAGGACGGCAGGGGAGACTGGAACTCCTGGTGTAGCGGTGGAATGCGCAGATATCAGGAAGAACACCAATGGCGAAGGCAGGTCTCTGGGCCGATTCTGACGCTGAGGAACGAAAGCGTGGGGAGCAAACAGG
>ASV170
ACGGAGGGTGCAAACGTTAATCGGAATTACTGGGCGTAAAGCGCGCGTAGGCGGTTCGGTAAGTGGGATGTGAAAGCCCTGGGCTCAACCTGGGAACTGCATTCCAAACTGCCGAGCTAGAGTATGGTAGAGGGAGGTAGAATTTCCTGTGTAGCGGTGAAATGCGTAGATATAGGAAGGAATACCAGTGGCGAAGGCGGCCTCCTGGACCAATACTGACGCTGAGGTGCGAAAGCGTGGGGAGCAAACAGG
>ASV171
ACATAGGGTGCAAGCGTTGTCCGGAATTATTGGGCGTAAAGAGCTCGTAGGTGGTTTGATACGTCGGATGTGAAATTCAGGGGCTCAACCCCTGACCTGCATTCGATACGGTCAAGCTAGAGTTTGGTAGGGGAGACTGGAATTCCTGGTGTAGCGGTGGAATGCGCAGATATCAGGAGGAACACCGATGGCGAAGGCAGGTCTCTGGGCCAATACTGACACTGAGGAGCGAAAGCGTGGGGAGCGAACAGG
>ASV172
ACGGGAGTGGCAAGCGTTATCCGGAATTATTGGGCGTAAAGCGTCCGCAGGCGGCCTCGTAAGTCTGTCGTTAAAGCGTGGAGCTTAACTCCATTTCAGCGATGGAAACTGTGAGGCTTGAGTGTGGTAGGGGCAGAGGGAATTCCCGGTGTAGCGGTGAAATGCGTAGATATCGGGAAGAACACCAGTGGCGAAGGCGCTCTGCTGGGCCATAACTGACGCTCATGGACGAAAGCCAGGGGAGCGAAAGGG
>ASV173
ACGGAGGGTGCAAGCGTTGTCCGGATTTATTGGGTTTAAAGGGTGCGCAGGTGGTTTATTAAGTCAGTGGTGAAAGACGGTCGCTCAACGATTGCAGTGCCATTGATACTGATAGACTTGAGTAGAGTAGAGGTGGGCGGAATTGATAGTGTAGCGGTGAAATGCATAGATATTATCAAGAACTCCGATTGCGAAGGCAGCTCACTAGACTTTTACTGACACTCATGCACGAAAGTGTGGGTATCAAACAGG
>ASV174
ACGGAAGGTGCAAGCGTTAATCGGAATTACTGGGCGTAAAGCGCGCGTAGGTGGTTTGTTAAGTTGGATGTGAAAGCCCTGGGCTCAACCTAGGAACTGCATCCAAAACTAACTCACTAGAGTACGATAGAGGGAGGTAGAATTCATAGTGTAGCGGTGGAATGCGTAGATATTATGAAGAATACCAGTGGCGAAGGCGGCCTCCTGGATCTGTACTGACACTGAGGTGCGAAAGCGTGGGTAGCGAACAGG
>ASV175
ACGTAGGGTGCGAGCGTTAATCGGAATTACTGGGCGTAAAGCGTGCGCAGGCGGTCTTATAAGTCAGATGTGAAATCCCCGAGCTCAACTTGGGAACTGCGTTTGAAACTGTAAGACTAGAGTGTGTCAGAGGGAGGTAGAATTCCACGTGTAGCAGTGAAATGCGTAGAGATGTGGAGGAATACCAATGGCGAAGGCAGCCTCCTGGGATAACACTGACGCTCATGCACGAAAGCGTGGGGAGCAAACAGG
>ASV176
ACGGAGGATGCAAGCGTTATCCGGATTTATTGGGTTTAAAGGGTCCGCAGGCGGAAAGGTAAGTCAGTGGTGAAAGCCCGTAGCTCAACTACGGAACTGCCATTGATACTGTTTTTCTTGAGTATGGTTGCCGTTGGCGGAATATAACATGTAGCGGTGAAATGCTTAGATATGTTATAGAACACCGATTGCGAAGGCAGCTAACGAAACCATTACTGACGCTCAGGGACGAAAGCGTGGGGAGCAAACAGG
>ASV177
ACAGAGGGTGCAAGCGTTAATCGGAATTACTGGGCGTAAAGCGTGCGTAGACGGTTGTTTAAGTCGGATGTGAAATCCCCGGGCTCAACCTGGGAATTGCATTCGAGACTGATCAGCTAGGGTACGGAAGAGGGAAGCGGAATTTCCGGTGTAGCGGTGAAATGCGTAGATATCGGAAGGAACATCAGTGGCGAAAGCGGCTTCCTGGTCCAGTACCGACGTTCAGGCACGAAAGCGTGGGGAGCAAACAGG
>ASV178
ACAGAGGGTGCAAGCGTTAATCGGAATTACTGGGCGTAAAGCGCGCGTAGGCGGCTGTCTAAGTCGGATGTGAAATCCCCGGGCTTAACCTGGGAACTGCATTCGATACTGGGCGGCTAGAGTATGAGAGAGGGAGGTAGAATTCCACGTGTAGCGGTGAAATGCGTAGATATGTGGAGGAATACCGGTGGCGAAGGCGGCCTCCTGGCTTAATACTGACGCTGAGGTGCGAAAGCGTGGGGAGCAAACAGG
>ASV179
ACGGAGGGAGCTAGCGTTGTTCGGAATTACTGGGCGTAAAGCGCACGTAGGCGGCTACTCAAGTCAGAGGTGAAAGCCCGGGGCTCAACCCCGGAACTGCCTTTGAAACTAGGTAGCTAGAATCTTGGAGAGGTCAGTGGAATTCCGAGTGTAGAGGTGAAATTCGTAGATATTCGGAAGAACACCAGTGGCGAAGGCGACTGACTGGACAAGTATTGACGCTGAGGTGCGAAAGCGTGGGGAGCAAACAGG
>ASV180
ACGTAGGTGGCAAGCGTTGTCCGGATTTATTGGGTTTAAAGGGTGCGTAGGCGGCTTATTAAGTCAGTGGTGAAAGACGGCAGCTCAACTGTCGAGGTGCCATTGATACTGATGAGCTAGAGTACTGATGAGGTAGGCGGAATGGACGGTGTAGCGGTGAAATGCATAGATATCGTCCAGAACACCGATAGCGAAGGCAGCTTACTAAGGAGTAACTGACGCTGAGGCACGAAAGTGTGGGGATCAAACAGG
>ASV181
ACGTAGGATCCAAGCGTTGTCCGGATTTATTGGGTTTAAAGGGTGCGCAGGCGGCCCGGTAAGTCAGTGGTGAAAGCCCGTTGCTTAACAACGGAATTGCCATTGATACTGTCGGGCTTGAGTACAGTTGAGGTTGGCGGAATGTATCATGTAGCGGTGAAATGCTTAGATATGATACAGAACACCGATTGCGAAGGCAGCTGACTAAGCTGTTACTGACGCTCAGGCACGAAAGCGTGGGGATCAAACAGG
>ASV182
ACGGAGGGTGCAAGCGTTACTCGGAATCACTGGGCGTAAAGAGCGTGTAGGCGGGTATATAAGTCAGAAGTGAAATCCTATAGCTTAACTATAGAACTGCTTTTGAAACTGTATACCTAGAATGTGGGAGAGGTAGATGGAATTTCTGGTGTAGGGGTAAAATCCGTAGAGATCAGAAGGAATACCGATTGCGAAGGCGATCTACTGGAACATTATTGACGCTGAGACGCGAAAGCGTGGGGAGCAAACAGG
>ASV183
ACAGAGGTCTCAAGCGTTGTTCGGATTCATTGGGCGTAAAGGGTGCGTAGGCGGCGTGGAAAGTTGAGTGTGAAATCCTAGGGCTTAACCTTAGAACTGCACTCAATACTCCCATGCTAGAGGAATGTAGAGGAGAGTGGAATTCACGGTGTAGCAGTGAAATGCGTAGATATCGTGAGGAAGACCAGTTGCGAAGGCGACTCTCTGGGCATTTCCTGACGCTGAGGCACGAAGGCCAGGGGAGCAAACGGG
>ASV184
ACGTAGGCACCAAGCGTTGTCCGGATTTATTGGGCGTAAAGAGCTCGTAGGCGGTTCAGTAAGTCGGGTGTGAAAACTCTGGGCTTAACCCAGAGACGCCACCCGATACTGCTGTGACTTGAGTCCGGTAGGGGAGTGGGGAATTCCTGGTGTAGCGGTGAAATGCGCAGATATCAGGAGGAACACCAATGGCGAAGGCACCACTCTGGGCCGAGACTGACGCTGAGGAGCGAAAGCGTGGGTAGCAAACAGG
>ASV185
ACGGAGGATCCAAGCGTTATCCGGATTTATTGGGTTTAAAGGGAGCGTAGGTTGACATATAAGTCAGCTGTGAAAGTTTACGGCTCAACCGTGAAATTGCAGTTGATACTGTATGTCTTGAGTGTACAAGAGGTGGGCGGAATTCGTGGTGTAGCGGTGAAATGCTTAGATATCACGAAGAACTCCAATTGCGAAGGCAGCTCACTGGGGTACAACTGACACTGAGGCTCGAAAGTGTGGGTATCAAACAGG
>ASV186
ACGTAGGGTGCGAGCGTTAATCGGAATTACTGGGCGTAAAGCGTGCGCAGGCGGTTGTGCAAGACAGATGTGAAATCCCCGGGCTCAACCTGGGAACTGCATTTGTGACTGCACGACTAGAGTACGGCAGAGGGGGGTAGAATTCCACGTGTAGCAGTGAAATGCGTAGAGATGTGGAGGAATACCGATGGCGAAGGCAGCCCCCTGGGTCGATACTGACGCTCATGCACGAAAGCGTGGGGAGCAAACAGG
>ASV187
ACGTAGGGTGCGAGCGTTAATCGGAATTACTGGGCGTAAAGCGTGCGCAGGCGGTTATACAAGACAGATGTGAAATCCCCGGGCTCAACCTGGGAACTGCATTTGTGACTGTATAGCTGGAGTACGGTAGAGGGGAGTGGAATTCCGCGTGTAGCAGTGAAATGCGTAGATATGCGGAGGAACACCGATGGCGAAGGCAGCTCCCTGGACCTGTACTGACGCTCATGCACGAAAGCGTGGGGAGCAAACAGG
>ASV188
ACGGAGGGTGCAAGCGTTATCCGGAATCACTGGGTTTAAAGGGTGCGTAGGCGGATATATAAGTCAGAGGTGAAAGCTCTGAGCTCAACTGAGGAATTGCCTTTGATACTGTATATCTTGAATTGTGTTGAGGTTAGCGGAATGAGTCATGTAGCGGTGAAATGCATAGATATGACTTAGAACACCAATTGCGAAGGCAGCTAGCTAGGCATAAATTGACGCTGAGGCACGAAAGCGTGGGGAGCGAACAGG
>ASV189
ACGGGAGATGCAAGCGTTATCCGGAATTATTGGGCGTAAAGCGTTCGTAGGCGGCTAATCAAGTCTGCTGTTAAATACCGCAGCTTAACTGCGGAGTGGCAGTGGAAACTGAGGAGCTAGAGTGTGGTAGGGGTAAGGGGAATTCCCAGTGTAGCGGTGAAATGCGTAGATATTGGGAAGAACACCAGCGGCGAAAGCGCCTTACTGGGCCACAACTGACGCTGAGGGACGAAAGCTAGGGGAGCGAAAGGG
>ASV190
ACGTAGGGGGCGAGCGTTGTCCGGATTTATTGGGCGTAAAGAGCTCGTAGGCGGTTCAACAAGTCGGTCGTGAAAGTTCAGGGCTCAACCCTGAAATGTCGATCGATACTGTTGTGACTAGGATACGGTAGAGGTGAGTGGAATTCCGAGTGTAGCGGTGAAATGCGTAGATATTCGGAGGAACACCAATTGCGAAGGCAGCTCACTGGACCGCTATCGACGCTGAGGAGCGAAAGCTAGGGGAGCAAACAGG
>ASV191
ACGGAAGGTCCTAGCGTTGTTCGGAATTACTGGGCGTAAAGCGCATGTAGGCGGAACAAAAAGTTAGAAGTGAAATCCCTGGGCTCAACCTAGGAATTGCTTTTAAAACTTTTGTTCTGGAATTCAGGAGAGGAAAATGGAATTTCCAGTGTAGAGGTGAAATTCGTAGATATTGGAAGGAACACCAGTGGCGAAGGCGATTTTCTGGACTGATATTGACGCTGAGATGCGAAGGCATGGGTAGCAAACGGG
>ASV192
ACGGAGGGTGCAAGCGTTAATCGGAATTACTGGGCGTAAAGCGCGCGTAGGCGGTTTGGTCAGTTGGATGTGAAAGCCCCGGGCTTAACCTGGGAATTGCATTCAATACTGCCAGACTAGAGTACGGTAGAGGGGGGTAGAATTCCACGTGTAGCGGTGAAATGCGTAGAGATGTGGAGGAATACCAGTGGCGAAGGCGGCCCCCTGGACTGATACTGACGCTGAGGTGCGAAAGCGTGGGGAGCAAACAGG
>ASV193
ACATAGGGTGCAAGCGTTGTCCGGAATTATTGGGCGTAAAGAGCTCGTAGGTTGTTTGTCGCGTCGATTGTGAAAATCTGAGGCTCAACCTCAGACCTGCAGTCGATACGGGCAGACTAGAGTGTGGTAGGGGAGACTGGAATTCCTGGTGTAGCGGTGGAATGCGCAGATATCAGGAGGAACACCAATGGCGAAGGCAGGTCTCTGGGCCATAACTGACACTGAGGAGCGAAAGTGCGGGGAGCGAACAGG
>ASV194
ACGAAGGGACCTAGCGTAGTTCGGAATTACTGGGCGTAAAGAGTATGTAGGCGGCTAGATAAGTTAATTGTGAAAGCCCAAAGCTTAACTTTGGAATTGCAATTAAAACTATTTAGCTAGAGTATGATAGAGGAAAGCGGAATACATAGTGTAGAGGTGAAATTCGTAGATATTATGTAGAACACCAGTTGCGAAGGCGGCTTTCTGGATCATTACTGACGCTGAGATACGAAAGTATGGGTAGCGAAGAGG
>ASV195
ACGAAGGGGGCTAGCGTTGCTCGGAATCACTGGGCGTAAAGCGCACGTAGGCGGGCTTTTAAGTCGGAGGTGAAATCCCAGGGCTCAACCCTGGAACTGCCTTCGATACTGAAAGTCTTGAGTCCGGAAGAGGTAAGTGGAACTCCGAGTGTAGAGGTGAAATTCGTAGATATTCGGAAGAACACCAGTGGCGAAGGCGGCTTACTGGTCCGGTACTGACGCTGAGGTGCGAAAGCGTGGGGAGCAAACAGG
>ASV196
ACGAAGGGGGCTAGCGTTGCTCGGAATTACTGGGCGTAAAGGGCGCGTAGGCGGCTTAGTCAGTCAGGCGTGAAATTCCTGGGCTTAACCTGGGGGCTGCGCTTGATACGGCTAGGCTAGAGGGTAGGAGAGGGTCGCGGAATTCCCAGTGTAGAGGTGAAATTCGTAGATATTGGGAAGAACACCGGTGGCGAAGGCGGCGACCTGGCCTATTACTGACGCTGAGGCGCGACAGCGTGGGGAGCAAACAGG
>ASV197
ACGGAGGGTGCAAGCGTTATCCGGAATCATTGGGTTTAAAGGGTCCGCAGGCGGATTTATAAGTCAGTGGTGAAATCCTATCGCTTAACGATAGAACTGCCATTGATACTGTAGGTCTTGAATTCGGTCGAAGTGGGCGGAATGTGTAGTGTAGCGGTGAAATGCATAGATATTACACAGAACACCGATAGCGAAGGCAGCTCACTAGGCCTGGATTGACGCTCAGGGACGAAAGCGTGGGGATCAAACAGG
>ASV198
ACAGAGGATGCAAGCGTTATCCGGAATCACTGGGCATAAAGCGTCTGTAGGTGGTTTGATAAGTCTGCTGTTAAAGACTAGGGCTTAACCCTAGGACAGCAGTGGAAACTATTAGACTTGAGTATGGTAGAGGTAGAGGGAATTCCTAGTGTAGCGGTGAAATGCGTAGATATTAGGAAGAACACCAATGGCGAAAGCACTCTACTGGGCCACAACTGACACTGAGAGACGACAGCTAGGGGAGCAAATGGG
>ASV199
ACGGAGGGTGCAAGCGTTATCCGGATTCACTGGGTTTAAAGGGTGCGTAGGTGGATCTGTAAGTCAGAGGTGAAATCCCCGAGCTTAACTTGGGAACTGCCTTTGATACTATAGATCTTGAATATCGTGGAGGTAAGCGGAATATGTCATGTAGCGGTGAAATGCATAGAGATGACATAGAACACCAATTGCGAAGGCAGCTTGCTACACGATGATTGACACTGAGGCACGAAAGCGTGGGGAGCAAACAGG
>ASV200
ACGTAGGGTGCAAGCGTTGTCCGGATTTATTGGGCGTAAAGAGCTCGTAGGCGGTTCAACACGTCGGATGTGAAAACACGGTGCTTAACACCGTGCCTGCATTCGATACGGTCGAACTAGAGGATGGCAGGGGAAACTGGAATTCCTGGTGTAGCGGTGGAATGCGCAGATATCAGGAGGAACACCGGTGGCGAAGGCGGGTTTCTGGGCCATTACTGACGCTGAGGAGCGAAAGCGTGGGGAGCAAACAGG
>ASV201
ACAGAGGGTGCGAGCGTTAATCGGAATCACTGGGCTTAAAGGGTCCGTAGGCGGGACTGCAGGCGTCGAGTGAAATACCACGGCTCAACCGTGGAACTGCTCGGCGAACCGCAGTTCTTGAGGCGAGTAGAGGCGATCAGAACGATAGGTGGAGCGGTGAAATGCGTAGATATCTATCGGAATGCCGAAGGTGAAGACAGGTCGCTGGGCTCGTCCTGACGCTGAGGGACGAAAGCGTGGGGAGCAAACGGG
>ASV202
ACGTAGGGTGCAAGCGTTAATCGGAATTACTGGGCGTAAAGCGTGCGCAGGCGGTTCGTTAAGACAGTTGTGAAATCCCCGGGCTCAACCTGGGAACTGCAATTGTGACTGGCGGGCTAGAGTTTGGCAGAGGGGGGTGGAATTCCTGGTGTAGCAGTGAAATGCGTAGATATCAGGAGGAACACCGATGGCGAAGGCAGCCCCCTGGGCCATGACTGACGCTCATGCACGAAAGCGTGGGGAGCAAACAGG
>ASV203
ACGGAGGATCCAAGCGTTATCCGGAATTATTGGGTTTAAAGGGTCCGCAGGCTGTTTGTTAAGTCAGAGGTGAAAGCCTACCGCTCAACGGTAGAACTGCCTTTGATACTGGCAAACTTGAGTTATTGTGAAGTAATTAGAATGTGTAGTGTAGCGGTGAAATGCATAGATATTACACAGAATACCAATTGCGAAGGCAGATTACTAACAATATACTGACGCTGAGGGACGAAAGCGTGGGTAGCGAACAGG
>ASV204
ACGGGAGATGCAAGCGTTATCCGGAATTATTGGGCGTAAAGCGTCCGCAGGCGGGCTATCAAGTCTGCTGTCAAAGCACACAGCTTAACTGTGGGGAGGCAGTGGAAACTGATAGTCTAGAGTGCGGTAGGGGTAGGGGGAATTCCCGGTGTAGCGGTGAAATGCGTAGATATCGGGAAGAACACCAGCGGCGAAAGCGCCCTACTGGGCCGCAACTGACGCTCATGGACGAAAGCTAGGGGAGCGAAAGGG
>ASV205
ACGGAGGGTGCGAGCGTTATCCGGAATCACTGGGTTTAAAGGGTGCGTAGGCGGGGAATTAAGTCAGTGGTGAAAGCCTGTCGCTTAACGATAGAATTGCCATTGATACTGATTTTCTTGAATTGGGTTGAGGTTAGCGGAATGTGACATGTAGCGGTGAAATGCATAGATATGTCATGGAACACCAATTGCGAAGGCAGCTAACTGGGCCTTGATTGACGCTGAGGCACGAAAGCGTGGGTAGCGAACAGG
>ASV206
ACAGAGGTCTCAAGCGTTGTTCGGAATCACTGGGCGTAAAGGGTGCGTAGGTTGCGTGGTAAGTCAGATGTGAAAGCCTGGGGCTCAACCTCAGAATTGCATCCGATACTGCCGTGCTAGAGTACTGAAGAGGTGACTAGAATTCTAGGTGTAGCAGTGAAATGCGTAGATATCTAGAGGAATACCAAAGGCGTAGGCAGGTCACTGGGCAGTTACTGACACTGAGGCACGAAGGCCAGGGGAGCAAACGGG
>ASV207
ACGGAGGGTGCAAGCGTTATCCGGAATCACTGGGTTTAAAGGGTGCGTAGGCGGATTATTAAGTCAGTGGTGAAATCCTGTCGCTTAACGATAGAATTGCCATTGATACTGATAATCTTGAATTGGGTTGAGGTTAGCGGAATGTGACATGTAGCGGTGAAATGCATAGATATGTCATGGAACACCAATTGCGAAGGCAGCTAGCTGGGCCTTGATTGACGCTGAGGCACGAAAGCGTGGGTAGCGAACAGG
>ASV208
ACGGAGGATGCAAGTGTTATCCGGAATCACTGGGCGTAAAGCGTCTGTAGGTGGTTTAATAAGTCAACTGTTAAATCTTGACGGCTCAACTTCAAAATCGCAGTCGAAACTATTAGACTAGAGTATAGTAGAGGTAAAGGGAATTTCCAGTGGAGCGGTGAAATGCGTAGATATTGGAAAGAACACCGATGGCGAAAGCACTTTACTGGGCTATTACTAACACTCAGAGACGAAAGCTAGGGTAGCAAATGGG
>ASV209
ACGGAGGGTGCAAGCGTTATCCGGAATCACTGGGTTTAAAGGGTGCGTAGGCGGTAAGATAAGTCAGAGGTGAAAGGCTGCAGCTTAACTGTGGGAATGCCTTTGATACTGTTTTACTTGAATGAGGTTGAGGCTGGCGGAATGCGGCATGTAGCGGTGAAATGCATAGATATGCCGTAGAACACCGATTGCGAAGGCAGCCAGCTGGACCTGAATTGACGCTGAGGCACGAAAGCGTGGGGAGCGAACAGG
>ASV210
ACGAAGGATCCAAGCGTTGTCCGGATTTACTGGGTTTAAAGGGTGCGTAGGCGGGATATTAAGTCAGTGGTGAAAGCCCACAGCTCAACTGTGGAACTGCCATTGAAACTGATATTCTTGAATATGGTTGAGGTAGATGGAATATAACATGTAGCGGTGAAATGCTTAGATATGTTATAGAACACCGATTGCGAAGGCAGTCTGCTAAGCCATCATTGACGCTGAGGCACGAAAGCGTGGGGAGCAAACAGG
>ASV211
ACGGAGGGTGCAAGCGTTATCCGGATTCACTGGGTTTAAAGGGTGCGTAGGCGGGCAGGTAAGTCAGTGGTGAAATCCCCGAGCTTAACTCGGGAACTGCCGTTGATACTATCTGTCTTGAATACTGTGGAGGTAAGCGGAATATGTCATGTAGCGGTGAAATGCTTAGATATGACATAGAACACCAATTGCGAAGGCAGCTTGCTACACGGTCATTGACGCTGAGGCACGAAAGCGTGGGGATCAAACAGG
>ASV212
ACGGGAGTGGCAAGCGTTATCCGGAATTATTGGGCGTAAAGCGTCCGCAGGTGGCCCTGTAAGTCTGTCGTTAAAGCGTGGAGCTTAACTCCATTTAAGCGATGGAAACTACAGGGCTAGAGTGTGGTAGGGGCAGAGGGAATTCCCGGTGTAGCGGTGAAATGCGTAGATATCGGGAAGAACACCAGTGGCGAAGGCGCTCTGCTGGGCCATCACTGACACTCATGGACGAAAGCCAGGGGAGCGAAAGGG
>ASV213
ACGGAGGATCCAAGCGTTATCCGGAATCATTGGGTTTAAAGGGTCCGTAGGCGGTTTGATAAGTCAGTGGTGAAAGCCCATCGCTCAACGATGGAACGGCCATTGATACTGTCAGACTTGAATTACTGGGAAGTAACTAGAATATGTAGTGTAGCGGTGAAATGCTTAGATATTACATGGAATACCAATTGCGAAGGCAGGTTACTACCAGTGGATTGACGCTGATGGACGAAAGCGTGGGGAGCGAACAGG
>ASV214
ACGTAGGGTGCAAGCGTTAATCGGAATTACTGGGCGTAAAGCGTGCGCAGGCGGTTTTGTAAGACAGGCGTGAAATCCCCGGGCTTAACCTGGGAATTGCGCTTGTGACTGCAAGGCTAGAGTACGGTAGAGGGGGGTAGAATTCCGCGTGTAGCAGTGAAATGCGTAGATATGCGGAGGAACACCGATGGCGAAGGCAGCCCCCTGGACCTGTACTGACGCTCATGCACGAAAGCGTGGGGAGCAAACAGG
>ASV215
ACAGAGAGTGCAAACGTTGTTCGGAATTACTGGGCTTAAAGCGCACGTAGGCTGCGTCGCAAGTGTCAGGTGAAATCCCACGGCTTACCCGTGGAACTGCCTGGCAGACTGCGATGCTAGAGTGTGGTAGGGGAGAGCGGAACTCCTGGTGGAGCGGTGAAATGCGTAGATATCAGGAGGAACACCGGTGGCGAAGGCGGCTCTCTGGTCCACAACTGACGCTGAGGTGCGAAAGCTAGGGGAGCAAACGGG
>ASV216
ACGTAGGGTGCGAGCGTTAATCGGAATTACTGGGCGTAAAGCGTGCGCAGGCGGTTTTGAAAGTCAGATGTGAAATCCCCGGGCTCAACCTGGGAACTGCGTTTGAAACTCCAAAGCTAGAGTATGGGAGAGGGAGGTAGAATTCCACGTGTAGCAGTGAAATGCGTAGAGATGTGGAGGAATACCAATGGCGAAGGCAGCCTCCTGGCTTAATACTGACGCTCATGCACGAAAGCGTGGGGAGCAAACAGG
>ASV217
ACGTAGGGTGCAAGCGTTAATCGGAATTACTGGGCGTAAAGCGTGCGCAGGCGGTTGTGCAAGACAGATGTGAAATCCCCGGGCTCAACCTGGGAATGGCATTTGTGACTGCACGGCTAGAGTGTGTCAGAGGGGGGTAGAATTCCACGTGTAGCAGTGAAATGCGTAGATATGTGGAGGAATACCGATGGCGAAGGCAGCCCCCTGGGATAACACTGACGCTCATGCACGAAAGCGTGGGGAGCAAACAGG
>ASV218
ACGGGAGTGGCAAGCGTTATCCGGAATTATTGGGCGTAAAGCGTCCGCAGGCGGTCTTTTAAGTCTGTCGTCAAAGCGTGGAGCTTAACTCCATTACTGCGATGGAAACTGGAAGACTAGAGTGTGGTAGGGGCAGAGGGAATTCCCGGTGTAGCGGTGAAATGCGTAGATATCGGGAAGAACACCAGTGGCGAAGGCGCTCTGCTGGGCCATAACTGACGCTCATGGACGAAAGCCAGGGGAGCGAAAGGG
>ASV219
ACGGAGGGTGCGAGCGTTGTCCGGATTTATTGGGTTTAAAGGGTGCGTAGGCGGCTTAATAAGTCAGCGGTGAAAGACCACGGCTCAACCGTGGCAGTGCCGTTGATACTGTTTAGCTTGAGTGTCGGGTGGGTACATGGAATTGATGGTGTAGCGGTGAAATGCATAGATACCATCAGGAACACCGATAGCGAAGGCATTGTACTGGCCGACAACTGACGCTGATGCACGAAAGTGTGGGGATCGAACAGG
>ASV221
ACGGAGGATGCGAGCGTTATCCGGAATTATTGGGCGTAAAGAGTCCGTAGGTGGTTTAGCAAGTCTGCCGTTAAAGAATGGAGCTTAACTCCATAGGGGCGGTGGAAACTGCGAGACTAGAGTACAGTAGGGGTAGCAGGAATTCCCAGTGTAGCGGTGAAATGCGTAGATATTGGGAAGAACATCGGTGGCGAAAGCGTGCTACTGGGCTGAAACTGACACTGAGGGACGAAAGCTAGGGTAGCGAAAGGG
>ASV222
ACATAGGGTGCAAGCGTTGTCCGGATTTATTGGGCGTAAAGAGCTCGTAGGCGGTTCATCGCGTCGGATGTGAAAACTTGGGGCTTAACCCCAAGCCTGCATCCGATACGGGTGAACTAGAGAGCAGTAGGGGAGATTGGAATTCCTGGTGTAGCGGTGGAATGCGCAGATATCAGGAGGAACACCAGTGGCGAAGGCGGATCTCTGGGCTGTATCTGACGCTGAGGAGCGAAAGCGTGGGGAGCAAACAGG
>ASV223
ACGGAGGGTGCAAGCGTTAATCGGAATCACTGGGCGTAAAGCGCGCGTAGGCGGTTTGGTCAGTCAGATGTGAAAGCCCCGGGCTCAACCTGGGAACTGCATTTGATACTGCCAGACTAGAGTGTAGTAGAGGGAAGCGGAATTCCGAGTGTAGCGGTGAAATGCGTAGATATTCGGAGGAACATCAGTGGCGAAGGCGGCTTCCTGGACTAACACTGACGCTGAGGTGCGAAAGCGTGGGGAGCAAACAGG
>ASV224
ACGGAGGATGCAAGCGTTATCCGGAATCATTGGGTTTAAAGGGTCCGTAGGCGGACAATTAAGTCAGAGGTGAAATTCTGCGGCTCAACCGTAGAACTGCCTTTGAAACTGGTTGTCTTGAATCGTTGTGAAGTGGTTAGAATGAGCAGTGTAGCGGTGAAATGCTTAGAGATTGCTCAGAATACCGATTGCGAAGGCAGATCACTAACAACGTATTGACGCTGAGGGACGAAAGCGTGGGGAGCGAACAGG
>ASV225
ACGGAGGATCCGAGCGTTATCCGGATTTATTGGGTTTAAAGGGTGCGTAGGTGGTTTGATAAGTCAGCGGTGAAAGTTTGCAGCTTAACTGTAAAAATGCCGTTGAAACTGTCGGACTTGAGTGTAAATGAGGTAGGCGGAATGCGTGGTGTAGCGGTGAAATGCATAGATATCACGCAGAACTCCGATTGCGAAGGCAGCTTACTAAGCTACAACTGACACTGAAGCACGAAAGCGTGGGGATCAAACAGG
>ASV226
ACGGAGGGTGCAAGCGTTAATCGGAATAACTGGGCGTAAAGCGCACGCAGGCGGTTAGATAAGTCAGATGTGAAAGCCCCGGGCTCAACCTGGGAACTGCATTTGAAACTGTCTGACTAGAGTCTTGTAGAGGGGGGTAGAATTCCAGGTGTAGCGGTGAAATGCGTAGAGATCTGGAGGAATACCGGTGGCGAAGGCGGCCCCCTGGACAAAGACTGACGCTCAGGTGCGAAAGCGTGGGGAGCAAACAGG
>ASV227
ACGGAGGATCCAAGCGTTATCCGGATTTATTGGGTTTAAAGGGTCCGTAGGCGGGTTTTTAAGTCAGTGGTGAAAGCCTACAGCTTAACTGTAGAATTGCCATTGATACTGGAGACCTTGAGTGTAGTAGAAGTAGGCGGAATAAGGCATGTAGCGGTGAAATGCATAGATATGCCTTAGAACACCGATTGCGAAGGCAGCTTACTATGTTACAACTGACGCTGAGGGACGAAAGCGTGGGGAGCGAACAGG
>ASV228
ACAGAGGGCTCGAGCGTTAATCGGAATCACTGGGCTTAAAGCGTGCGTAGGCGGACTTGAAGGCACCTTGTGAAATCCCTCAGCTCAACTGAGGAACTGCTTGGTGAACCACGAGTCTTGAGGTCGGTAGAGGCGGTCGGAACGATAGGTGGAGCGGTGAAATGCGTAGATATCTATCGGAACGCCAATGGTGCAGACAGGCCGCTGGGCCGCACCTGACGCTGAGGCACGAAAGCGTGGGGATCAAACGGG
>ASV229
ACGGAGGGTGCAAGCGTTATCCGGAATCACTGGGTTTAAAGGGTGCGTAGGCGGCATGATAAGTCAGGGGTGAAAGCCCGCAGCTCAACTGTGGAATTGCCTTTGATACTGTTGTGCTTGAATCAGGTTGAGGTCGGCGGAATGTGACATGTAGCGGTGAAATGCATAGATATGTCATAGAACACCAATTGCGAAGGCAGCTGGCTAGACCTGTATTGACGCTGAGGCACGAAAGCGTGGGGAGCGAACAGG
>ASV230
ACAGAGGATGCAAGCGTTATCCGGAATTACTGGGCATAAAGCGTCTGTAGGTGGTTTAGTAAGTCTGCTGTTAAAGACTGGGGCTTAACCCTAGGAAAGCAGTGGAAACTACTAGACTTGAGTGTGGTAGGGGTAGAGGGAATTCCTAGTGTAGCGGTGAAATGCGTAGATATTAGGAAGAACACCAATGGCGAAAGCACTCTACTGGGCCATAACTGACACTGAGAGACGACAGCTAGGGGAGCAAATGGG
>ASV231
ACGGAGGATCCAAGCGTTATCCGGAATCATTGGGTTTAAAGGGTCCGTAGGCGGTTTAATAAGTCAGTGGTGAAATCTGGTCGCTCAACGATCAAACTGCCATTGATACTGTTAGACTTGAATTACTGTGAAGTAACTAGAATATGTAGTGTAGCGGTGAAATGCTTAGATATTACATGGAATACCAATTGCGAAGGCAGGTTACTAACAGTTGATTGACGCTGATGGACGAAAGCGTGGGGAGCGAACAGG
>ASV232
ACGGAGGGTGCAAGCGTTATCCGGATTTATTGGGTTTAAAGGGTCCGTAGGCGGATAATTAAGTCAGTGGTGAAAGCCCACAGCTCAACTGTGGAACTGCCATTGATACTGATTATCTTGAGTACATTTGAAGTTGGCGGAATAGGTCATGTAGCGGTGAAATGCTTAGATATGACCTAGAACACCGATTGCGAAGGCAGCCAACTAAGCTGTAACTGACGCTGAGGGACGAAAGCGTGGGGAGCGAACAGG
>ASV233
ACGGAGGATGCAAGTGTTATCCGGAATCACTGGGCGTAAAGCGTCTGTAGGTGGTTAAACAAGTCAACTGTTAAATCTTGAGGCTTAACTTCAAAATCGCAGTCGAAACTGTTTGACTAGAGTATAGTAGGGGTAAAGGGAATTTCCAGTGGAGCGGTGAAATGCGTAGATATTGGAAAGAACACCGATGGCGAAGGCACTTTACTGGGCTATTACTGACACTCAGAGACGAAAGCTAGGGTAGCAAATGGG
>ASV234
ACAGAGGATGCAAGCGTTATCCGGAATCACTGGGCATAAAGCGTCTGTAGGTTGTTTAGTAAGTCTGCTGTTAAAGACTAGGGCTTAACCCTAGGCCAGCAGTGGAAACTGCTAGACTTGAGTGTGGTAGAGGTAGAGGGAATTCCTAGTGTAGCGGTGAAATGCGTAGATATTAGGAAGAACACCAATGGCGAAAGCACTCTACTGGGCCACAACTGACACTGAGAGACGACAGCTAGGGGAGCAAACGGG
>ASV235
ACATAGGGTGCAAGCGTTGTCCGGAATTATTGGGCGTAAAGAGCTCGTAGGTGGTTCGATACGTCGGATGTGAAAATCAGGGGCTCAACCCCTGACCTGCATTCGATACGGTCGAGCTAGAGTGTGGTAGGGGAGACTGGAATTCCTGGTGTAGCGGTGGAATGCGCAGATATCAGGAGGAACACCGATGGCGAAGGCAGGTCTCTGGGCCATTACTGACACTGAGGAGCGAAAGCGTGGGGAGCGAACAGG
>ASV236
ACGTAGGGTGCGAGCGTTAATCGGAATTACTGGGCGTAAAGCGTGCGCAGGCGGTTCTTTAAGACAGGTGTGAAATCCCCGGGCTTAACCTGGGAATTGCGCTTGTGACTGGAGGACTAGAGTGTGGAAGAGGGGGATGGAATTCCTGGTGTAGCAGTGAAATGCGTAGATATCAGGAGGAACACCGATGGCGAAGGCAGTCCCCTGGGCCAACACTGACGCTCATGCACGAAAGCGTGGGGAGCAAACAGG
>ASV237
ACGGAGGATCCAAGCGTTATCCGGAATCATTGGGTTTAAAGGGTCCGTAGGCGGTTTAGTAAGTCAGTGGTGAAAGCCCATCGCTCAACGGTGGAACGGCCATTGATACTGCTAGACTTGAATTATTAGGAAGTAACTAGAATATGTAGTGTAGCGGTGAAATGCTTAGAGATTACATGGAATACCAATTGCGAAGGCAGGTTACTACTAATGTATTGACGCTGATGGACGAAAGCGTGGGGAGCGAACAGG
>ASV238
ACGGAGGATGCAAGTGTTATCCGGAATCACTGGGCGTAAAGCGTCTGTAGGTTGTTGAACAAGTCAACTGTTAAATCTTGAGGCTCAACTTCAAAATCGCAGTCGAAACTGTTTGACTAGAGTATAGTAGGGGTAAAGGGAATTTCCAGTGGAGCGGTGAAATGCGTAGATATTGGAAAGAACACCGATGGCGAAGGCACTTTACTGGGCTATTACTGACACTCAGAGACGAAAGCTAGGGTAGCAAATGGG
>ASV239
ACGGAGGGTGCGAGCGTTGTCCGGAATCATTGGGTGTAAAGGGTGCGTAGGCGGGTTCTTAAGTCTGGGGTGAAAGTCTGCGGCTCAACCGTAGGATTGCCTTGGATACTGGGAGTCTTGAGTATGACAGAGGCCGGTAGAATTCGTGGTGTAGCGGTGAAATGCATAGATATCACGAAGAATACCAGTGGCGTAGGCGGCCGGCTGGGTCAACACTGACGCTGAGGCACGAGAGTGTGGGGAGCAAACAGG
>ASV240
ACAGAGGATGCAAGCGTTATCCGGAATTACTGGGCATAAAGCGTCTGTAGGTGGTTTGATAAGTCTGCTGTTAAAGACTAGGGCTTAACCCTAGGAAAGCAGTGGAAACTGTCAGACTTGAGTATGGTAGAGGTAGAGGGAATTCCTAGTGTAGCGGTGAAATGCGTAGATATTAGGAAGAACACCAATGGCGAAAGCACTCTGCTGGGCCACAACTGACACTGAGAGACGACAGCTAGGGGAGCAAATGGG
>ASV241
ACAGAGACTGCAAGCGTTATTCGGATTCACTGGGCGTAAAGGGTGCGCAGGCGGCGATGTGTGTGAGACGTGAAAGCCCGGGGCTTAACCCCGGAATTGCGCCTCAAACTACATCGCTAGAGCATTGGAGAGGGTAGCAGAATTCACGGTGTAGCAGTGAAATGCGTAGATATCGTGAGGAATACCAGAGGCGAAGGCGGCTACCTGGACAATTGCTGACGCTCAGGCACGAAAGCGTGGGGAGCAAAAGGG
>ASV242
ACGGAGGGTGCAAGCGTTATCCGGATTTATTGGGTTTAAAGGGTCCGTAGGCGGGCCGATAAGTCAGTGGTGAAAGCCCATAGCTCAACTATGGAACTGCCATTGATACTGTCGGTCTTGAGTACAAGTGAGGTTGGCGGAATGTGTGGTGTAGCGGTGAAATGCTTAGATATCACACAGAACACCGATTGCGAAGGCAGCTGGCCAACTTGTAACTGACGCTGAGGGACGAAAGTGTGGGGATCAAACAGG
>ASV243
ACGTAGGGTGCAAGCGTTGTCCGGATTTATTGGGCGTAAAGAGCTCGTAGGCGGTTAGTCACGTCGGATGTGAAAACCCAGTGCTTAACACTGGGCCTGCATTCGATACGGGCTGACTAGAGTGTTGTAGGGGAGACTGGAACTCCTGGTGTAGCGGTGAAATGCGCAGATATCAGGAAGAACACCGGTGGCGAAGGCGGGTCTCTGGGCAACTACTGACGCTGAGGAGCGAAAGCGTGGGGAGCAAACAGG
>ASV244
ACGGAGGGTGCAAGCGTTGTCCGGATTTATTGGGTTTAAAGGGTGCGCAGGTGGTTTATTAAGTCAGTGGTGAAAGACGGTCGCTCAACGATTGCAGTGCCATTGATACTGGTAGACTTGAGTAAATTAGAGGTGGGCGGAATTGATAGTGTAGCGGTGAAATGCATAGATATTATCAAGAACTCCGATTGCGAAGGCAGCTCACTTGGCTTTTACTGACACTCATGCACGAAAGTGTGGGTATCAAACAGG
>ASV245
ACAGAGGATGCAAGCGTTATCCGGAATCACTGGGCATAAAGCGTCTGTAGGTTGTTTAGTAAGTCTGCTGTTAAAGACTGGGGCTTAACCCCAGAAAAGCAGTGGAAACTGCTAGACTTGAGTGTGGTAGAGGTAGAGGGAATTCCTAGTGTAGCGGTGAAATGCGTAGATATTAGGAAGAACACCAATGGCGAAGGCACTCTACTGGGCCATAACTGACACTGAGAGACGACAGCTAGGGGAGCAAATGGG
>ASV246
ACGTAGGTGGCGAGCGTTATCCGGATTTATTGGGTTTAAAGGGTGCGTAGGCGGCTGATTAAGTCAGCGGTGAAAGGTAGCAGCTTAACTGTTTTACATGCCGTTGATACTGGTTAGCTTGAGTTGACAGAAGGCAGATAGAATTTCTGGTGTAGCGGTGAAATGCTTAGATACCAGAAGGAATACCGATTGCGAAGGCAGTCTGCTGCAGTCACACTGACGCTGATGCACGAAGGTGCGGGGATCAAACAGG
>ASV247
ACATAGGGTGCAAGCGTTGTCCGGAATTATTGGGCGTAAAGAGCTCGTAGGTTGTTTGTCGCGTCGATTGTGAAAATCTGAGGCTCAACCTCAGACCTGCAGTCGATACGGGCAAACTAGAGTGTGGTAGGGGAGACTGGAATTCCTGGTGTAGCGGTGGAATGCGCAGATATCAGGAGGAACACCAATGGCGAAGGCAGGTCTCTGGGCCATAACTGACACTGAGGAGCGAAAGCGCGGGGAGCGAACAGG
>ASV248
ACGAAGGATCCAAGCGTTGTCCGGATTTACTGGGTTTAAAGGGTGCGTAGGCGGGAGATTAAGTCAGTGGTGAAAGCCCTCAGCTCAACTGAGGAACTGCCATTGAAACTGATTTTCTTGAATATGGTTGAGGTAGATGGAATATAACATGTAGCGGTGAAATGCTTAGATATGTTATAGAACACCGATTGCGAAGGCAGTCTGCTAAGCCATTATTGACGCTGAGGCACGAAAGCGTGGGGAGCAAACAGG
>ASV250
ACATAGGGTGCAAGCGTTGTCCGGAATTATTGGGCGTAAAGAGCTCGTAGGTGGTTCGATACGTCGGATGTGAAAATCAGGGGCTCAACCCCTGACCTGCATCCGATACGGTCGAGCTAGAGTTTGGTAGGGGAGACTGGAATTCCTGGTGTAGCGGTGGAATGCGCAGATATCAGGAGGAACACCGATGGCGAAGGCAGGTCTCTGGGCCAATACTGACACTGAGGAGCGAAAGCGTGGGGAGCGAACAGG
>ASV251
ACGGAGGGTGCAAGCGTTGTCCGGATTTATTGGGTTTAAAGGGTGCGCAGGTGGTTTATTAAGTCAGTGGTGAAAGACGGTCGCTCAACGATTGCAGTGCCATTGATACTGGTAGACTTGAGTAAAGTAGAGGTGGGCGGAATTGATAGTGTAGCGGTGAAATGCATAGATATTATCAAGAACTCCAATTGCGTAGGCAGCTCACTTGGCTTTTACTGACACTCATGCACGAAAGTGTGGGTATCAAACAGG
>ASV252
ACAGAGGGTGCGAGCGTTAATCGGAATCACTGGGCTTAAAGGGTGCGTAGGCGGATGCATAGGCGCTTTGTGAAATCCCACGGCTCAACCGTGGAATTGCTTGGCGAACCATGCGTCTTGAGGTTGGTAGAGGTCACTGGAACGATAGGTGGAGCGGTGAAATGCGTAGATATCTATCGGAACGCCAAAGGTGAAGACAGGTGACTGGGCCAATTCTGACGCTGAGGCACGAAAGCGTGGGGAGCAAACGGG
>ASV253
ACGTAGGGTGCGAGCGTTAATCGGAATTACTGGGCGTAAAGCGTGCGCAGGCGGTTAGATAAGTTTGATGTGAAATCCCCGGGCTCAACCTGGGAACTGCATTGAAGACTGTCTGACTAGAGTACGGCAGAGGGGGGTGGAATTCCACGTGTAGCAGTGAAATGCGTAGAGATGTGGAGGAACACCGATGGCGAAGGCAGCCCCCTGGGTCGATACTGACGCTCATGCACGAAAGCGTGGGGAGCAAACAGG
>ASV254
ACGGAGGATCCGAGCGTTATCCGGATTTATTGGGTTTAAAGGGTGCGTAGGCGGCCTATTAAGTCAGGGGTGAAAACTTGCAGCTTAACTGTAAGCGTGCCTTTGATACTGATGGGCTTGAATTAAGATGAAGTAGGCGGAATGTGACAAGTAGCGGTGAAATGCATAGATATGTCACAGAACACCAATTGCGAAGGCAGCTTACTAAGGTTAAATTGACGCTGAGGCACGAAAGCGTGGGGATCAAACAGG
>ASV255
ACATAGGCTCCAAGCGTTGTCCGGATTTATTGGGCGTAAAGAGCTCGTAGGCGGTTGAGTAAGTCGGGTGTGAAAACTTTGGGCTTAACCCAAAGATGCCACTCGATACTGCTTTGACTTGAGTTCGGTAGGGGAGTGGGGAATTCCTTGTGTAGCGGTGAAATGCGCAGATATAAGGAGGAACACCGGTGGCGAAGGCGCCACTCTGGGCCGATACTGACGCTGAGGAGCGAAAGCGTGGGGAGCAAACAGG
>ASV256
ACGAAGGATCCAAGCGTTGTCCGGATTTACTGGGTTTAAAGGGTGCGTAGGCGGAAAATTAAGTCAGTGGTGAAAGCCCGCAGCTCAACTGCGGAACTGCCATTGAAACTGATTTTCTTGAATACGGTTGAGGTAGATGGAATATAACATGTAGCGGTGAAATGCTTAGATATGTTATAGAACACCAATTGCGAAGGCAGTCTACTAAGCCGTGATTGACGCTGAGGCACGAAAGCGTGGGGAGCGAACAGG
>ASV257
ACGTAGGGTGCAAGCGTTAATCGGAATTACTGGGCGTAAAGCGTGCGCAGGCGGTGATGTAAGACAGGTGTGAAATCCCCGGGCTTAACCTGGGAACTGCACTTGTGACTGCATCGCTGGAGTGCGGCAGAGGGGGATGGAATTCCGCGTGTAGCAGTGAAATGCGTAGATATGCGGAGGAACACCGATGGCGAAGGCAATCCCCTGGGCCTGCACTGACGCTCATGCACGAAAGCGTGGGGAGCAAACAGG
>ASV258
ACGGAGGGTGCAAGCGTTATCCGGATTTACTGGGTATAAAGGGTGCGTAGGCGGGCAGGTAAGTCAGTGGTGAAATCCCCGAGCTTAACTCGGGAACTGCCGTTGATACTATCTGTCTTGAATATCGTGGAGGTAAGCGGAATATGTCATGTAGCGGTGAAATGCTTAGATATGACATAGAACACCAATTGCGAAGGCAGCTTGCTACACGGTCATTGACGCTGAGGCACGAAAGCGTGGGGATCAAACAGG
>ASV259
ACGTAGGGTGCAAGCGTTAATCGGAATTACTGGGCGTAAAGCGTGCGCAGGCGGTTTGCTAAGACAGTTGTGAAATCCCCGGGCTTAACCTGGGAACTGCAATTGTGACTGGCAGGCTAGAGTACGGCAGAGGGGGGTGGAATTCCTGGTGTAGCAGTGAAATGCGTAGAGATCAGGAGGAACACCGATGGCGAAGGCAGCCCCCTGGGCTAGTACTGACGCTCATGCACGAAAGCGTGGGGAGCAAACAGG
>ASV260
ACGAAGGATCCAAGCGTTGTCCGGATTTACTGGGTTTAAAGGGTGCGTAGGCGGGAAATTAAGTCAGTGGTGAAAGCCCTCAGCTCAACTGAGGAACTGCCATTGAAACTGATTTTCTTGAATATGGTTGAGGTAGATGGAATATAACATGTAGCGGTGAAATGCTTAGATATGTTATAGAACACCGATTGCGAAGGCAGTCTGCTAAGCCATGATTGACGCTGAGGCACGAAAGCGTGGGGAGCAAACAGG
>ASV261
ACGTAGGGGGCAAGCGTTGTCCGGAATCATTGGGCGTAAAGCGCATGTAGGCGGCCACGTGAGTCGGATGTGAAATCCCGGGGCTCAACTCCGGAACTGCATCCGATACTGCATGGCTTGAGGAAGGTAGAGGAGAGTGGAATTCCCGGTGTAGCGGTGGAATGCGCAGATATCGGGAGGAACACCTATGGCGAAGGCAGCTCTCTGGGCCTCTCCTGACGCTGAGATGCGAAAGCGTGGGTAGCGAACAGG
>ASV262
ACGGAGGGAGCTAGCGTTGTTCGGAATTACTGGGCGTAAAGCGCGCGTAGGCGGCTTTTTAAGTCAGGGGTGAAATCCCGGAGCTCAACTCCGGAACTGCCCTTGAAACTGGGAAGCTAGAATATTGGAGAGGTAAGTGGAATTCCGAGTGTAGAGGTGAAATTCGTAGATATTCGGAAGAACACCAGTGGCGAAGGCGACTTACTGGACAATTATTGACGCTGAGGTGCGAAAGCGTGGGGAGCAAACAGG
>ASV263
ACAGAGACTGCAAGCGTTACTCGGATTCACTGGGCGTAAAGGGAGCGCAGGCGGACTCGTGTGTCGGACGTGAAATACCGGGGCTTAACCCCGGTGCTGCGTTCGAAACTACGAGTCTAGAGACTTGGAGGGGTAAGCGGAATTCTTGGTGGAGCAGTGAAATGCGTAGATATCAAGAGGAACACCAACGGCGAAGGCAGCTTACTGGACAAGATCTGACGCTCAGGCTCGAAAGCGTGGGGAGCAAAAGGG
>ASV264
ACGGAAGGTGCAAGCGTTAATCGGAATTACTGGGCGTAAAGCGCGCGTAGGCGGCTTTGTAAGTCGGGTGTGAAAGCCCCGGGCTCAACCTGGGAACTGCACTCGATACTGCTGGGCTAGAGTACGAAAGAGGGGGGTGGAATTCCAGGTGTAGCGGTGAAATGCGTAGAGATCTGGAGGAACATCGGTGGCGAAGGCGGCCCCCTGGTTCGATACTGACGCTGAGGTGCGAAAGCGTGGGGAGCAAACAGG
>ASV265
ACGAAGGGGGCTAGCGTTGCTCGGAATCACTGGGCGTAAAGCGCACGTAGGCGGATCCTTAAGTCAGAGGTGAAATCCCAAGGCTCAACCTTGGAACGGCCTTTGATACTGGGGATCTCGAGTCCGGAAGAGGTTGGTGGAACTGCGAGTGTAGAGGTGAAATTCGTAGATATTCGCAAGAACACCAGTGGCGAAGGCGGCCAACTGGTCCGGCACTGACGCTGAGGTGCGAAAGCGTGGGGAGCAAACAGG
>ASV266
ACGGGAGTGGCAAGCGTTATCCGGAATTATTGGGCGTAAAGCGTCCGCAGGCGGTCTTATAAGTCTGCTGTTAAAGCGTGGAGCTTAACTCCATTTCGGCAGTGGAAACTGTAAGACTAGAGTGTGGTAGGGGCAGAGGGAATTCCCGGTGTAGCGGTGAAATGCGTAGATATCGGGAAGAACACCAGTGGCGAAGGCGCTCTGCTGGGCCATAACTGACGCTCATGGACGAAAGCCAGGGGAGCGAAAGGG
>ASV267
ACGGAGGGTGCGAGCGTTAATCGGAATTACTGGGCGTAAAGCGCGCGTATGTGGTCTTGTAAGTCGGATGTGAAAGCCCCGAGCTTAACTTGGGAACGGCATTCGATACTGCCTGACTAGAGTATGGGAGAGGAGAGCGGAATTCCCGGTGTAGCGGTGAAATGCGTAGATATCGGGAGGAACATCAGTGGCGAAGGCGGCTCTCTGGACTAATACTGACACTGAGGCGCGAAAGCGTGGGTAGCAAACAGG
>ASV268
ACGGAGGATCCGAGCGTTATCCGGATTTATTGGGTTTAAAGGGAGCGTAGATGGATGTTTAAGTCAGTTGTGAAAGTTTGCGGCTCAACCGTAAAATTGCAGTTGATACTGGATATCTTGAGTGCAGTTGAGGCAGGCGGAATTCGTGGTGTAGCGGTGAAATGCTTAGATATCACGAAGAACTCCGATTGCGAAGGCAGCCTGCTAAGCTGCAACTGACATTGAGGCTCGAAAGTGTGGGTATCAAACAGG
>ASV269
ACAGAGGTCTCAAGCGTTGTTCGGATTCATTGGGCGTAAAGGGTGCGTAGGCGGCGTGGTAAGTTGAGTGTGAAATCCTGGGGCTTAACCTCAGAACTGCACTCAATACTGCCATGCTCGAGGAATGTAGAGGAGAGTGGAATTCACGGTGTAGCAGTGAAATGCGTAGATATCGTGAGGAAGACCAGTTGCGAAGGCGACTCTCTGGGCATTTCCTGACGCTGAGGCACGAAGGCCAGGGGAGCAAACGGG
>ASV270
ACAGAGACTGCAAGCGTTATTCGGATTCACTGGGCGTAAAGGGTGCGCAGGCGGCCAAGTGTGTCAGGTGTGAAATCCCGGGGCTTAACTCCGGAACTGCGCCTGAAACTACTTGGCTAGAGCATTGGAGAGGGAAGTGGAATTCACGGTGTAGCAGTGAAATGCGTAGATATCGTGAGGAACACCAGAGGCGAAGGCGACTTCCTGGACAATTGCTGACGCTCAGGCACGAAAGCGTGGGGAGCCAAAGGG
>ASV271
ACGGAGGGTGCAAGCGTTATCCGGAATCATTGGGTTTAAAGGGTCCGCAGGCGGATTTATAAGTCAGTGGTGAAAGCCTACAGCTCAACTGTAGAACTGCCATTGATACTGTAAGTCTTGAATTCGGTCGAAGTGGGCGGAATGTGACATGTAGCGGTGAAATGCTTAGATATGTCACAGAACACCGATAGCGAAGGCAGCTCACTAGGCCTGGATTGACGCTCAGGGACGAAAGCGTGGGGAGCAAACAGG
>ASV272
ACGTAGGGTGCGAGCGTTAATCGGAATTACTGGGCGTAAAGCGTGCGCAGGCGGTCATACAAGACAGATGTGAAATCCCCGGGCTTAACCTGGGAACTGCATTTGTGACTGTATGGCTGGAGTACGGTAGAGGGGAGTGGAATTCCGCGTGTAGCAGTGAAATGCGTAGATATGCGGAGGAACACCGATGGCGAAGGCAGCTCCCTGGACCTGTACTGACGCTCATGCACGAAAGCGTGGGGAGCAAACAGG
>ASV273
ACAGAGGTCCCGAGCGTTGTTCGGATTCACTGGGCGTAAAGGGTGCGTAGGTGGTTGGTTAAGTTTGAGGTGAAAGCTCCGAGCTCAACTCGGAAAATGCCTTGAAGACTATCTGACTAGAGGATTGGAGGGGAGATTGGAATTCTCGGTGTAGCAGTGAAATGCGTAGATATCGAGAGGAACACCAGTGGCGAAGGCGAATCTCTGGACAATTCCTGACACTGAGGCACGAAAGCCAAGGGAGCAAACGGG
>ASV274
ACGTAGGATCCAAGCGTTGTCCGGATTTATTGGGTTTAAAGGGTGCGCAGGCGGCCTGATAAGTCAGTGGTGAAAGCCCGTTGCTTAACAACGGAACTGCCATTGATACTGTCGGGCTTGAGTACAGTTGAGGTTGGCGGAATGTATCATGTAGCGGTGAAATGCTTAGATATGATACAGAACACCGATTGCGAAGGCAGCTGACTAAGCTGTTACTGACGCTCAGGCACGAAAGCGTGGGGATCAAACAGG
>ASV275
ACGGAGGGTGCAAGCGTTATCCGGATTCACTGGGTTTAAAGGGTGCGTAGGTGGACTAGTAAGTCAGAGGTGAAAGCCCCGAGCTCAACTTGGGAATTGCCTTTGATACTGCTTGTCTTGAATGTAGTTGAAGTAGGCGGAATGAGTCGTGTAGCGGTGAAATGCATAGATATGACTCAGAACACCAATTGCGAAGGCAGCTTACTAAACTATTATTGACGCTGAGGCACGAAAGCGTGGGGAGCGAACAGG
>ASV276
ACAGAGGTCTCAAGCGTTGTTCGGATTCATTGGGCGTAAAGGGTGCGTAGGTGGCGATGTAAGTCGGGTGTGAAATCTCCAAGCTCAACTTGGAAACTGCACTCGATACTGCGTCGCTCGAGGACTGTAGAGGGCATTGGAATTCACGGTGTAGCAGTGAAATGCGTAGATATCGTGAGGAAGACCAGTGGCGAAGGCGAATGCCTGGGCAGTTCCTGACACTGAGGCACGAAGGCCAGGGGAGCAAACGGG
>ASV277
ACGTAGGGTGCAAGCGTTAATCGGAATTACTGGGCGTAAAGCGTGCGCAGGCGGTCTTGTAAGACAGAGGTGAAATCCCCGGGCTCAACCTGGGAACTGCCTTTGTGACTGCAAGGCTGGAGTGCGGCAGAGGGGGATGGAATTCCGCGTGTAGCAGTGAAATGCGTAGATATGCGGAGGAACACCGATGGCGAAGGCAATCCCCTGGGCCTGCACTGACGCTCATGCACGAAAGCGTGGGGAGCAAACAGG
>ASV278
ACGGAGGGTGCAAGCGTTAATCGGAATTACTGGGCGTAAAGCGCACGTAGGTGGTTTGTTAAGCTAGCTGTGAAATCCCCGGGCTCAACCTGGGCACTGCAGTTAGAACTGGCAAGCTAGAGTAGGGTAGAGGGGTGTGGAATTCCAGGTGTAGCGGTGAAATGCGTAGATATCTGGAGGAACATCAGTGGCGAAGGCGACACCCTGGACTCATACTGACACTGAGGTGCGAAAGCGTGGGGAGCAAACAGG
>ASV279
ACGTAGGGTGCGAGCGTTAATCGGAATTACTGGGCGTAAAGCGTGCGCAGGCGGTGATGTAAGACAGGTGTGAAATCCCCGGGCTTAACCTGGGAACTGCACTTGTGACTGCATTGCTGGAGTGCGGCAGAGGGGGATGGAATTCCGCGTGTAGCAGTGAAATGCGTAGATATGCGGAGGAACACCGATGGCGAAGGCAATCCCCTGGGCCTGCACTGACGCTCATGCACGAAAGCGTGGGGAGCAAACAGG
>ASV280
ACGGAGGGTGCAAGCGTTATCCGGATTCACTGGGTTTAAAGGGTGCGTAGGCGGGAAGATAAGTCAGTGGTGAAAGCTTTCAGCTTAACTGAAAAATTGCCATTGATACTGTCTTTCTTGAATATAGTTGAGGTTGGCGGAATGTGTCATGTAGCGGTGAAATGCTTAGATATGACACAGAACACCGATTGCGAAGGCAGCTGGCTAAACTATTATTGACGCTGAGGCACGAAAGCGTGGGGATCAAACAGG
>ASV281
ACGTAGGGTGCGAGCGTTAATCGGAATTACTGGGCGTAAAGCGTGCGCAGGCGGTTTCATAAGACAGATGTGAAATCCCCGGGCTTAACCTGGGAATTGCATTTGTGACTGTGAGACTAGAGTGTGTCAGAGGGAGGTGGAATTCCGCGTGTAGCAGTGAAATGCGTAGAGATGCGGAGGAACACCGATGGCGAAGGCAGCCTCCTGGGATAACACTGACGCTCATGCACGAAAGCGTGGGGAGCAAACAGG
>ASV282
ACAGAGGGTGCAAGCGTTAATCGGAATTACTGGGCGTAAAGCGTGCGTAGACGGTTTATTAAGTCGGATGTGAAATCCCCGGGCTCAACCTGGGAATTGCATTCGAGACTGATCAGCTAGGGTACGGAAGAGGGAAGCGGAATTTCCGGTGTAGCGGTGAAATGCGTAGATATCGGAAGGAACATCAGTGGCGAAAGCGGCTTCCTGGTCCAGTACCGACGTTCAGGCACGAAAGCGTGGGGAGCAAACAGG
>ASV283
ACGTAGGGTGCGAGCGTTAATCGGAATTACTGGGCGTAAAGCGTGCGCAGGCGGTTTTGTAAGACAGGCGTGAAATCCCCGGGCTTAACCTGGGAATTGCGCTTGTGACTGCAAGGCTAGAGTACGGTAGAGGGGGGTAGAATTCCGCGTGTAGCAGTGAAATGCGTAGATATGCGGAGGAACACCGATGGCGAAGGCAGCCCCCTGGACCTGTACTGACGCTCATGCACGAAAGCGTGGGGAGCAAACAGG
>ASV284
ACGTAGGGTGCGAGCGTTAATCGGAATTACTGGGCGTAAAGCGTGCGCAGGCGGTTCTCTAAGACAGGTGTGAAATCCCCGGGCTTAACCTGGGAATTGCGCTTGTGACTGGAGGACTAGAGTGTGGAAGAGGGGGATGGAATTCCTGGTGTAGCAGTGAAATGCGTAGATATCAGGAGGAACACCGATGGCGAAGGCAGTCCCCTGGGCCAACACTGACGCTCATGCACGAAAGCGTGGGGAGCAAACAGG
>ASV285
ACAGAGGGTGCAAGCGTTAATCGGAATTACTGGGCGTAAAGCGTGCGTAGACGGTTATTTAAGTCAGATGTGAAATCCCCGGGCTCAACCTGGGAATGGCATTTGAGACTGAATAGCTAGGGTGTGGAAGAGGGAAGCGGAATTTCCGGTGTAGCGGTGAAATGCGTAGATATCGGAAGGAACATCAGTGGCGAAAGCGGCTTCCTGGTCCAACACCGACGTTCAGGCACGAAAGCGTGGGGAGCAAACAGG
>ASV286
ACGGAGGGTGCAAGCGTTAATCGGAATTACTGGGCGTAAAGAGTGCGTAGGCGGTAAAGTAAGTTATCTGTGAAATCCCTGGGCTTAACCTAGGTGGGAAAGATAAAACTGCTTAACTAGAGTGTGGTAGAGGATAGTGGAATTTCCGGTGTAGCGGTGAAATGCGTAGAGATCGGAAGGAACACCAGTGGCGAAGGCGGCTATCTGGACCAACACTGACGCTGAGGCACGAAAGCGTGGGGAGCAAACAGG
>ASV287
ACGGAGGATGCAAGTGTTATCCGGAATCACTGGGCGTAAAGCGTCTGTAGGTTGTTAAACAAGTCAACTGTTAAATCTTGAGGCTCAACTTCAAAATCGCAGTCGAAACTGTTTGACTAGAGTATAGTAGGGGTAAAGGGAATTTCCAGTGGAGCGGTGAAATGCGTAGATATTGGAAAGAACACCGATGGCGAAGGCACTTTACTGGGCTATTACTGACACTCAGAGACGAAAGCTAGGGTAGCAAATGGG
>ASV288
ACGGAGGGTCCGAGCGTTATCCGGAATTATTGGGTTTAAAGGGTCCGTAGGCGGGCTATTAAGTCAGGGGTGAAAGTTTGCAGCTCAACTGTAAAATTGCCTTTGATACTGGTAGTCTTGAGTTGTATTGAAGTGGCTGGAATATGTAGTGTAGCGGTGAAATGCATAGATATTACATAGAACACCGATTGCGAAGGCAGGTCACTAAGTACACACTGACGCTGATGGACGAAAGCGTGGGGAGCGAACAGG
>ASV289
ACAGAGACTGCAAGCGTTATTCGGATTCACTGGGCGTAAAGGGTGCGCAGGCGGCCAAGTGTGTGAGGTGTGAAAGCCCGGGGCTTAACTCCGGAATTGCACCTCAAACTACTTGGCTAGAGCATTGGAGAGGGTAGCAGAATTCATGGTGTAGCAGTGAAATGCGTAGATATCATGAGGAATACCAGAGGCGAAGGCGGCTACCTGGACAATTGCTGACGCTCAGGCACGAAAGCGTGGGGAGCAAAAGGG
>ASV290
ACGGAGGGTGCAAGCGTTATCCGGATTTATTGGGTTTAAAGGGTCCGTAGGCGGGTCATTAAGTCAGTGGTGAAAGCCGGCAGCTCAACTGTCGAACTGCCATTGATACTGGTAACCTTGAATATGGTTGAAGTTGGCGGAATAGGTCATGTAGCGGTGAAATGCTTAGATATGACCTAGAACACCGATTGCGAAGGCAGCCAACTAAGCCATCATTGACGCTGAGGGACGAAAGCGTGGGGAGCGAACAGG
>ASV291
ACAGAGGATGCAAGCGTTATCCGGAATCACTGGGCATAAAGCGTCTGTAGGTTGCTTGCCAAGTCTGCTGTTAAAGACTAGGGCCTAACCCTGGGAAAGCAGTGGAAACTAGCAAGCTTGAGTGTGGTAGAGGTAGAGGGAATTCCTGGTGTAGCGGTGAAATGCGTAGATATTAGGAAGAACACCAATGGCGAAAGCACTCTGCTGGGCCATAACTGACACTGAGAGACGACAGCTAGGGGAGCAAATGGG
>ASV292
ACAGAGGGCTCAAGCGTTAATCGGAATCACTGGGCTTAAAGCGAGCGTAGGCGGATCGGTAGGCACGTTGTGAAAGCCCACGGCTCAACCGTGGAATTGCAGCGTGAACCCCCGATCTTGAGGCGAGTAGAGGTAGCCAGAACGATAGGTGGAGCGGTGAAATGCGTAGAGATCTATCGGAATGCCGAAGGTGAAGACAGGCTACTGGGCTCGAACTGACGCTGAGGCTCGAAAGCGTGGGGATCAAACGGG
>ASV293
ACGGAGGGTGCAAGCGTTAATCGGAATTACTGGGCGTAAAGCGTGCGTAGGCGGCTACTTAAGTCGGATGTGAAAGCCCCGGGCTCAACCTGGGAATTGCATTCGATACTGGGTGGCTAGAGTTTGGTAGAGGTAAGTGGAATTCCAGGTGTAGCGGTGAAATGCGTAGATATCTGGAGGAACATCAGTGGCGAAGGCGGCTTACTGGACCAAAACTGACGCTGAGGTACGAAAGCGTGGGTAGCAAACAGG
>ASV294
ACGGAGGGGGCTAGCGTTATTCGGAATTACTGGGCGTAAAGCGCACGTAGGCGGACTGAAAAGTCAGAGGTGAAATCCCAGGGCTCAACCTTGGAACTGCCTTTGAAACTCTCAGTCTTGAGGTCGAGAGAGGTGAGTGGAATTCCGAGTGTAGAGGTGAAATTCGTAGATATTCGGAGGAACACCAGTGGCGAAGGCGGCTCACTGGCTCGATACTGACGCTGAGGTGCGAAAGCGTGGGGAGCAAACAGG
>ASV295
ACGGAGGGTGCAAGCGTTAATCGGAATTACTGGGCGTAAAGCGCGCGTAGGCGGCTGATTAAGTCGGATGTGAAAGCCCCGGGCTCAACCTGGGAACTGCATACGATACTGATCGGCTAGAGTATGAGAGAGGGAGGTAGAATTCCACGTGTAGCGGTGAAATGCGTAGATATGTGGAGGAATACCGGTGGCGAAGGCGGCCTCCTGGCTTAATACTGACGCTGAGGTGCGAAAGCGTGGGGAGCAAACAGG
>ASV296
ACGTAGGATCCAAGCGTTGTCCGGATTTATTGGGTTTAAAGGGTGCGCAGGCGGCCCGATAAGTCAGTGGTGAAAGCCGGCAGCTCAACTGTCGAATTGCCATTGATACTGTTGGGCTTGAGTATAGTTGAGGTTGGCGGAATGTATCATGTAGCGGTGAAATGCATAGATATGATACAGAACACCGATTGCGAAGGCAGCTGACTAAGCTATTACTGACGCTCATGCACGAAAGCGTGGGGATCAAACAGG
>ASV297
ACGGAGGGTGCAAGCGTTATCCGGATTCACTGGGTTTAAAGGGTGCGTAGGCGGGCAGGTAAGTCAGTGGTGAAATCCTGGAGCTCAACTCCAGAACTGCCATTGATACTATCTGTCTTGAATATTGTGGAGGTAAGCGGAATATGTCATGTAGCGGTGAAATGCTTAGATATGACATAGAACACCTATTGCGAAGGCAGCTTACTACGCATATATTGACGCTGAGGCACGAAAGCGTGGGGATCAAACAGG
>ASV298
ACGGGAGTGGCAAGCGTTATCCGGAATTATTGGGCGTAAAGCGTCCGCAGGCGGTCTTTTAAGTCTGTCGTCAAAGCGTGGAGCTTAACTCCATTTCTGCGATGGAAACTGGAAGACTAGAGTGTGGTAGGGGCAGAGGGAATTCCCGGTGTAGCGGTGAAATGCGTAGATATCGGGAAGAACACCAGTGGCGAAGGCGCTCTGCTGGGCCATAACTGACGCTCATGGACGAAAGCCAGGGGAGCGAAAGGG
>ASV299
ACGAAGGGTGCAAGCGTTGTTCGGAATCATTGGGCGTAAAGCGCGCGCAGGCGGATCAGCAAGTCAGATGTGAAATCTCGAAGCTCAACTTCGAAACTGCGTCTGAAACTGCTAGTCTAGAATGTCGGAGGGGGCAGGGGAATTTCACGTGTAGGGGTAAAATCCGTAGAGATGTGAAGGAACACCGGGGGCGAAGGCGCCTGCCTGGACGACTATTGACGCTGAGGCGCGAAAGCGTGGGGAGCAAACAGG
>ASV300
ACGTAGGTGGCAAGCGTTGTCCGGATTTATTGGGTTTAAAGGGTGCGTAGGCGGCCTGTTAAGTCAGTGGTGAAAGACGGCAGCTCAACTGTCGAGGTGCCATTGATACTGACGGGCTAGAGTACTGATGAGGTAGGCGGAATGGACGGTGTAGCGGTGAAATGCATAGATATCGTCCAGAACACCGATAGCGAAGGCAGCTTACTAAGGAGTAACTGACGCTGAGGCACGAAAGTGTGGGGATCAAACAGG
>ASV301
ACGGAGGGTGCAAGCGTTAATCGGAATAACTGGGCGTAAAGCGCACGCAGGCGGTTAGATAAGTCAGATGTGAAATCCCCGGGCTCAACCTGGGAACTGCATTTGAAACTGTCTGACTAGAGTCTTGTAGAGGGGGGTAGAATTCCAGGTGTAGCGGTGAAATGCGTAGAGATCTGGAGGAATACCGGTGGCGAAGGCGGCCCCCTGGACAAAGACTGACGCTCAGGTGCGAAAGCGTGGGGAGCAAACAGG
>ASV302
ACGTAGGGTGCGAGCGTTAATCGGAATTACTGGGCGTAAAGCGTGCGCAGGCGGTTATGTAAGACAGATGTGAAATCCCCGGGCTCAACCTGGGAACTGCGTTTGTGACTGCATAACTAGAGTACGGCAGAGGGAGGTGGAATTCCACGTGTAGCAGTGAAATGCGTAGAGATGTGGAGGAACACCGATGGCGAAGGCAGCCTCCTGGGCCAGTACTGACGCTCATGCACGAAAGCGTGGGGAGCAAACAGG
>ASV303
ACGAAGGGGGCTAGCGTTGTTCGGAATCACTGGGCGTAAAGCGCACGTAGGCGGATCTTTAAGTCAGAGGTGAAAGCCTGGAGCTCAACTCCAGAACTGCCTTTGATACTGGGGATCTCGAGTCCGGGAGAGGTGAGTGGAACTGCGAGTGTAGAGGTGAAATTCGTAGATATTCGCAAGAACACCAGTGGCGAAGGCGGCTCACTGGCCCGGTACTGACGCTGAGGTGCGAAAGCGTGGGGAGCAAACAGG
>ASV304
ACGGAGGGGGCTAGCGTTGTTCGGAATTACTGGGCGTAAAGCGCACGTAGGCGGACTGGAAAGTCAGGGGTGAAATCCCGGGGCTCAACCCCGGAACTGCCTTTGAAACTCCCAGTCTTGAGGTCGAGAGAGGTGAGTGGAATTCCGAGTGTAGAGGTGAAATTCGTAGATATTCGGAGGAACACCAGTGGCGAAGGCGGCTCACTGGCTCGATACTGACGCTGAGGTGCGAAAGCGTGGGGAGCAAACAGG
>ASV305
ACGGAGGGTGCAAGCGTTATCCGGATTCACTGGGTTTAAAGGGTGCGTAGGCGGGCAGGTAAGTCAGTGGTGAAATCCTAGAGCTTAACTCTAGAACTGCCATTGATACTATCTGTCTTGAATATTGTGGAGGTAAGCGGAATATGTCATGTAGCGGTGAAATGCTTAGATATGACATAGAACACCTATTGCGAAGGCAGCTTACTACGCATATATTGACGCTGAGGCACGAAAGCGTGGGGATCAAACAGG
>ASV306
ACAGAGGGTGCAAGCGTTAATCGGAATTACTGGGCGTAAAGCGCGCGTAGGCGGCTGCCTAAGTCGGATGTGAAATCCCCGGGCTTAACCTGGGAACTGCATTCGATACTGGGCGGCTAGAGTATGAGAGAGGGAGGTAGAATTCCACGTGTAGCGGTGAAATGCGTAGATATGTGGAGGAATACCGGTGGCGAAGGCGGCCTCCTGGCTTAATACTGACGCTGAGGTGCGAAAGCGTGGGGAGCAAACAGG
>ASV307
ACGGAGGATCCAAGCGTTGTCCGGATTTACTGGGTTTAAAGGGTGCGTAGGCGGATGACTAAGTCAGTGGTGAAAGCCTGCAGCTTAACTGCAGAAGTGCCACTGAAACTGGTTATCTTGAGTACGGCTGAGGTTGTTGGAATGTATCATGTAGCGGTGAAATGCTTAGATATGATACAGAACACCGATTGCGAAGGCAGACAACTAAACCGTAACTGACGCTGAGGCACGAAAGCGTGGGGAGCAAACAGG
>ASV308
ACGTAGGGTGCAAGCGTTAATCGGAATTACTGGGCGTAAAGCGTGCGCAGGCGGTTTTGTAAGACAGAGGTGAAATCCCCGGGCTCAACCTGGGAACTGCCTTTGTGACTGCAAGGCTTGAGTGCGGCAGAGGGGGATGGAATTCCGCGTGTAGCAGTGAAATGCGTAGATATGCGGAGGAACACCGATGGCGAAGGCAATCCCCTGGGCCTGCACTGACGCTCATGCACGAAAGCGTGGGGAGCAAACAGG
>ASV309
ACGGAGGGTGCGAGCGTTAATCGGAATTACTGGGCGTAAAGCGCGCGTAGGTGGTCTGTTAAGTCGGATGTGAAAGCCCCGGGCTCAACCTGGGAACTGCACCCGATACTGGCAGACTAGAGTGCGAGAGAGGGAGGTAGAATTCCATGTGTAGCGGTGAAATGCGTAGATATGTGGAGGAATACCAGTGGCGAAGGCGGCCTCCTGGCTCGACACTGACACTGAGGTGCGAAAGCGTGGGGAGCAAACAGG
>ASV310
ACGTAGGGTGCAAGCGTTAATCGGAATTACTGGGCGTAAAGCGTGCGCAGGCGGTTTTGTAAGCCAGATGTGAAATCCCCGAGCTTAACTTGGGAACTGCGTTTGGAACTACAAGACTAGAGTGTGTCAGAGGGGGGTAGAATTCCACGTGTAGCAGTGAAATGCGTAGAGATGTGGAGGAATACCGATGGCGAAGGCAGCCCCCTGGGATAACACTGACGCTCATGCACGAAAGCGTGGGGAGCAAACAGG
>ASV311
ACGTAGGGTGCAAGCGTTAATCGGAATTACTGGGCGTAAAGCGTGCGCAGGCGGTTATATAAGACAGATGTGAAATCCCCGGGCTTAACCTGGGAACTGCATTTGTGACTGTATAGCTAGAGTACGGTAGAGGGGGATGGAATTCCGCGTGTAGCAGTGAAATGCGTAGATATGCGGAGGAACACCGATGGCGAAGGCAATCCCCTGGACCTGTACTGACGCTCATGCACGAAAGCGTGGGGAGCAAACAGG
>ASV312
ACGGGAGTGGCAAGCGTTATCCGGAATTATTGGGCGTAAAGCGTCCGCAGGCGGTTTTGTAAGTCTGTTGTTAAAGCGTGGAGCTTAACTCCATTTGAGCAATGGAAACTGCAAGACTAGAGTGTGGTAGGGGCAGAGGGAATTCCCGGTGTAGCGGTGAAATGCGTAGATATCGGGAAGAACACCAGTGGCGAAGGCGCTCTGCTGGGCCATAACTGACGCTCATGGACGAAAGCCAGGGGAGCGAAAGGG
>ASV313
ACGAAGGATCCAAGCGTTATCCGGATTCATTGGGTTTAAAGGGTGCGTAGGCGGATAGATAAGTCAGTGGTGAAAGCCGGTCGCTCAACGATCGAATTGCCATTGATACTGTTTATCTAGAATATAGATGATGTTGGCGGAATATGACATGTAGCGGTGAAATGCATAGATATGTCATAGAACACCTATTGCGAAGGCAGCTGACAAAACTATTATTGACGCTGATGCACGAAAGTGCGGGGATCAAACAGG
>ASV314
ACGGAGGGTGCGAGCGTTGTCCGGATTTATTGGGTTTAAAGGGTGCGTAGGCGGTTTATTAAGTCAGTGGTGAAAGACGGTCGCTCAACGATTGCAGTGCCATTGATACTGGTAGACTTGAGTTCGTATGAGGTAGCTGGAATGGATAGTGTAGCGGTGAAATGCATAGATATTATCCAGAACTCCAATTGCGTAGGCAGGTTACTAATACGATACTGACGCTGATGCACGAAAGTGTGGGGATCAAACAGG
>ASV315
ACGGAGGGTGCAAGCGTTACTCGGAATCACTGGGCGTAAAGAGCGTGTAGGCGGATTGATAAGTTTGAAGTGAAATCCTATAGCTTAACTATAGAACTGCTTTGAAAACTGTTAATCTAGAATGTGGGAGAGGTAGATGGAATTTCTGGTGTAGGGGTAAAATCCGTAGAGATCAGAAGGAATACCGATTGCGAAGGCGATCTACTGGAACAATATTGACGCTGAGACGCGAAAGCGTGGGGAGCAAACAGG
>ASV316
ACGTAGGGTGCAAGCGTTAATCGGAATTACTGGGCGTAAAGCGTGCGCAGGCGGTTTTGTAAGACAGGCGTGAAATCCCCGGGCTCAACCTGGGAATGGCGCTTGTGACTGCAAGGCTGGAGTGCGGCAGAGGGGGATGGAATTCCGCGTGTAGCAGTGAAATGCGTAGATATGCGGAGGAACACCGATGGCGAAGGCAATCCCCTGGGCCTGCACTGACGCTCATGCACGAAAGCGTGGGGAGCAAACAGG
>ASV317
ACGGAGGGTGCAAGCGTTATCCGGATTCACTGGGTTTAAAGGGTGCGTAGGTGGATTGGTAAGTCAGTGGTGAAATCCCCGAGCTTAACTTGGGAACTGCCATTGATACTATCAGTCTTGAATACCGTGGAGGTCAGCGGAATATGTCATGTAGCGGTGAAATGCTTAGATATGACATAGAACACCAATTGCGAAGGCAGCTGGCTACCCGAATATTGACACTGAGGCACGAAAGCGTGGGGATCAAACAGG
>ASV318
ACGGAGGATGCAAGTGTTATCCGGAATCACTGGGCGTAAAGCGTCTGTAGGTGGTTAAACAAGTCAACTGTTAAATCTTGAGGCTCAACTTCAAAATCGCAGTCGAAACTGTTTGACTAGAGTATAGTAGGGGTAAAGGGAATTTCCAGTGGAGCGGTGAAATGCGTAGATATTGGAAAGAACACCGATGGCGAAGGCACTTTACTGGGCTATTACTGACACTCAGAGACGAAAGCTAGGGTAGCAAATGGG
>ASV319
ACAGAGGGTGCGAGCGTTAATCGGAATCACTGGGCTTAAAGGGTCCGTAGGCGGGACTGCAGGCGTCGAGTGAAATACCACGGCTCAACCGTGGAACTGCTCGGCGAACCGCAGTTCTTGAGGCGAGTAGAGGCGATCAGAACGATAGGTGGAGCGGTGAAATGCGTAGATATCTATCGGAATGCCAAAGGTGAAGACAGGTCGCTGGGCTCGTCCTGACGCTGAGGGACGAAAGCGTGGGGAGCAAACGGG
>ASV320
ACGGAGGATGCAAGTGTTATCCGGAATCACTGGGCGTAAAGCGTCTGTAGGTGGTTTGATAAGTCAACTGTTAAATCTTGAAGCTCAACTTCAAAATCGCAGTCGAAACTATTAGACTAGAGTATAGTAGGGGTAAAGGGAATTTCCAGTGGAGCGGTGAAATGCGTAGATATTGGAAAGAACACCGATGGCGAAGGCACTTTACTGGGCTATTACTGACACTCAGAGACGAAAGCTAGGGTAGCAAATGGG
>ASV321
ACGGAGGGGGCTAGCGTTGTTCGGAATTACTGGGCGTAAAGCGCACGTAGGCGGATCAGAAAGTCAGAGGTGAAATCCCAGGGCTCAACCTTGGAACTGCCTTTGAAACTCCTGATCTTGAGGTCGAGAGAGGTGAGTGGAATTCCGAGTGTAGAGGTGAAATTCGTAGATATTCGGAGGAACACCAGTGGCGAAGGCGGCTCACTGGCTCGATACTGACGCTGAGGTGCGAAAGCGTGGGGAGCAAACAGG
>ASV322
ACGAAGGGACCTAGCGTAGTTCGGAATTACTGGGCTTAAAGAGTTCGTAGGTGGTTAAAAAAGTTGATGGTGAAATCCCAAGGCTCAACCTTGGAACTGCCATCAAAACTTTTTAGCTAGAGTATGATAGAGGAAAGCGGAATTTCTAGTGTAGAGGTGAAATTCGTAGATATTAGAAAGAACACCAAAAGCGAAGGCAGCTTTCTGGATCATTACTGACACTGAGGAACGAAAGCATGGGTAGCGAAGAGG
>ASV323
ACGTAGGGTGCGAGCGTTAATCGGAATTACTGGGCGTAAAGCGTGCGCAGGCGGTTGTGCAAGACAGATGTGAAATCCCCGGGCTCAACCTGGGAACTGCATTTGTGACTGCACGACTAGAGTACGGCAGAGGGGGGTAGAATTCCACGTGTAGCAGTGAAATGCGTAGAGATGTGGAGGAATACCGATGGCGAAGGCAGCCCCCTGGGCCGATACTGACGCTCATGCACGAAAGCGTGGGGAGCAAACAGG
>ASV324
ACGTAGGGAGCAAGCGTTGTCCGGAATTACTGGGTGTAAAGGGAGCGTAGGCGGGACGGCAAGTCAGATGTGAAATTTATGGGCTCAACTCATAACCTGCATTTGAAACTGCTGTTCTTGAGTGAAGTAGAGGTAAGCGGAATTCCTGGTGTAGCGGTGAAATGCGTAGATATCAGGAGGAACATCGGTGGCGAAGGCGGCTTACTGGGCTTTTACTGACGCTGAGGCTCGAAAGCGTGGGGAGCAAACAGG
>ASV325
ACGGAGGATCCAAGCGTTATCCGGAATTATTGGGTTTAAAGGGTCCGCAGGCTGTTTGTTAAGTCAGAGGTGAAAGCCTACCGCTCAACGGTAGAATTGCCTTTGATACTGACAGACTTGAGTTATTGTGAAGTAGTTAGAATGTGTAGTGTAGCGGTGAAATGCATAGATATTACACAGAATACCAATTGCGAAAGCAGATTACTAACAATATACTGACGCTGAGGGACGAAAGCGTGGGTAGCGAACAGG
>ASV326
ACGGAGGGGGTTAGCGTTGTTCGGAATTACTGGGCGTAAAGCGCGCGTAGGCGGACCAGAAAGTTGGGGGTGAAATCCCGGGGCTCAACCCCGGAACGGCCTCCAAAACTCCTGGTCTTGAGTTCGAGAGAGGTGAGTGGAATTCCGAGTGTAGAGGTGAAATTCGTAGATATTCGGAGGAACACCAGTGGCGAAGGCGGCTCACTGGCTCGATACTGACGCTGAGGTGCGAAAGTGTGGGGAGCAAACAGG
>ASV327
ACGTAGGGTGCAAGCGTTAATCGGAATTACTGGGCGTAAAGCGTGCGCAGGCGGTTCGGAAAGAAAGGTGTGAAATCCCAGGGCTTAACCTTGGAACTGCACTTTTAACTACCGAGCTAGAGTATGTCAGAGGGGGGTGGAATTCCGCGTGTAGCAGTGAAATGCGTAGATATGCGGAGGAACACCGATGGCGAAGGCAGCCCCCTGGGATAATACTGACGCTCATGCACGAAAGCGTGGGGAGCAAACAGG
>ASV328
ACGTAGGGTGCAAGCGTTAATCGGAATTACTGGGCGTAAAGCGTGCGCAGGCGGTTTTGTAAGACAGATGTGAAATCCCCGGGCTCAACCTGGGAACTGCATTTGTGACTGCAAGGCTAGAGTGCGTCAGAGGGAGGTGGAATTCCGCGTGTAGCAGTGAAATGCGTAGAGATGCGGAGGAACACCGATGGCGAAGGCAGCCTCCTGGGATGACACTGACGCTCATGCACGAAAGCGTGGGGAGCAAACAGG
>ASV329
ACGAAGGGGGCTAGCGTTGCTCGGAATCACTGGGCGTAAAGCGCACGTAGGCGGGCTTTTAAGTCGGAGGTGAAATCCCAGGGCTCAACCCTGGAACTGCCTTCGATACTGAGAGTCTTGAGTCCGGAAGAGGTGAGTGGAACTCCGAGTGTAGAGGTGAAATTCGTAGATATTCGGAAGAACACCAGTGGCGAAGGCGGCTCACTGGTCCGGTACTGACGCTGAGGTGCGAAAGCGTGGGGAGCAAACAGG
>ASV330
ACGTAGGGTGCGAGCGTTAATCGGAATTACTGGGCGTAAAGCGTGCGCAGGCGGTTTCGTAAGACAGAGGTGAAATCCCCGGGCTCAACCTGGGAACTGCCTTTGTGACTGCGAGGCTAGAGTATGGCAGAGGGGGGTGGAATTCCACGTGTAGCAGTGAAATGCGTAGAGATGTGGAGGAACACCGATGGCGAAGGCAGCCCCCTGGGCCAATACTGACGCTCATGCACGAAAGCGTGGGGAGCAAACAGG
>ASV331
ACAGAGGTCCCAAGCGTTGTTCGGATTCACTGGGCGTAAAGGGTGCGTAGGCGGCAAGGTAAGTTTGTGGTGAAATCTCCGGGCTTAACCCGGAAAATGCCCTGAATACTATCTTGCTAGAGGATCGGAGGGGAGACTGGAATTCTCGGTGTAGCAGTGAAATGCGTAGATATCGAGAGGAACACCAGTGGCGAAGGCGAGTCTCTGGACGATACCTGACGCTGAGGCACGAAAGCCAGGGGAGCAAACGGG
>ASV332
ACAGAGAGTGCAAACGTTGTTCGGAATTACTGGGCTTAAAGCGCACGTAGGCTGCGTCGTAAGTGTCAGGTGAAATCCCACGGCTCACCCGTGGAACTGCCTGGCAGACTGCGATGCTAGAGTGTGGTAGGGGAGAGCGGAACTCTTGGTGGAGCGGTGAAATGCGTAGATATCAAGAGGAACACCGGTGGCGAAGGCGGCTCTCTGGTCCACAACTGACGCTGAGGTGCGAAAGCTAGGGGAGCAAACGGG
>ASV333
ACGTAGGGTGCAAGCGTTAATCGGAATTACTGGGCGTAAAGCGTGCGCAGGCGGTTTTGTAAGACAGAGGTGAAATCCCCGGGCTCAACCTGGGAACTGCCTTTGTGACTGCAAGGCTGGAGTGCGGCAGAGGGGGATGGAATTCCGCGTGTAGCAGTGAAATGCGTAGATATGCGGAGGAACACCGATGGCGAAGGCAATCCCCTGGGCCTGCACTGACGCTCATGCACGAAAGCGTGGGGAGCAAACAGG
>ASV334
ACGGAGGATCCAAGCGTTATCCGGATTTATTGGGTTTAAAGGGTGCGTAGGCGGCGTGTTAAGTCAGAGGTGAAATTCGGCAGCTCAACTGTCAAATTGCCTTTGATACTGGCATGCTTGAATGCGATTGAGGTAGGCGGAATGTGACATGTAGCGGTGAAATGCTTAGATATGTGACAGAACACCGATTGCGAAGGCAGCTTACCAAGTCGTTATTGACGCTGAGGCACGAAAGCGTGGGGAGCAAACAGG
>ASV335
ACGTAGGCAGCAAGCGTTGTTCGGAATTACTGGGCGTAAAGAGTGTGTAGGCGGTGTCGTAAGTTTGGTGTGAAATCTCCCGGCTTAACTGGGAGGGTGCGCTAAAGACTGCGATGCTGGAGTATGGGAGAGGAAAGCGGAATTCCTGGTGTAGCGGTGAAATGCGTAGATATCAGGAGGAACACCTGCGGTGTAGACGGCTTTCTGGACCATCACTGACGCTGAGACACGAAAGCGTGGGTAGCAAACAGG
>ASV336
ACGAAGGGTGCAAGCGTTGTTCGGAATCATTGGGCGTAAAGCGCGCGCAGGCGGATCAGCAAGTCAGATGTGAAATCTCGGAGCTCAACTCCGAAACTGCGTCTGAAACTGCTAGTCTAGAATGTCGGAGGGGGCAGGGGAATTTCACGTGTAGGGGTAAAATCCGTAGAGATGTGAAGGAACACCGGGGGCGAAGGCGCCTGCCTGGACGACTATTGACGCTGAGGCGCGAAAGCGTGGGGAGCAAACAGG
>ASV337
ACGAAGGGGGCTAGCGTTGCTCGGAATGACTGGGCGTAAAGGGCGCGTAGGCGGTTTGATCAGTTAGGTGTGAAATTCCTGGGCTTAACCTGGGGGCTGCACTTAATACGGTCAGGCTAGAGTGTGAAAGAGGGTCGTGGAATTCCCAGTGTAGAGGTGAAATTCGTAGATATTGGGAAGAACACCGGTGGCGAAGGCGGCGACCTGGTTCATTACTGACGCTGAGGCGCGAAAGCGTGGGGAGCAAACAGG
>ASV338
ACGGAGGGGGCTAGCGTTATTCGGAATTACTGGGCGTAAAGCGCACGTAGGCGGACCAGAAAGTCAGAGGTGAAAGCCCGGGGCTCAACCCCGGAACTGCCTTTGAAACTCCTGGTCTTGAGGTCGAGAGAGGTGAGTGGAATTCCGAGTGTAGAGGTGAAATTCGTAGATATTCGGAGGAACACCAGTGGCGAAGGCGGCTCACTGGCTCGATACTGACGCTGAGGTGCGAAAGCGTGGGGAGCAAACAGG
>ASV339
ACAGAGGGTGCAAGCGTTAATCGGAATCACTGGGCTTAAAGCGTTCGTAGGCGGGCTTGAAGGCGCCTTGTGAAATCCCCCGGCTCAACCGGGGAATTGCTCGGCGAACCGCAGGCCTTGAGTCAAGTAGAGGCACCTGGAACGATAGGTGGAGCGGTGAAATGCGTAGATATCTATCGGAACGCCAAATGTGAAGACAGGGTGCTGGGCTTGTACTGACGCTGAGGAACGAAAGCGTGGGGAGCAAACGGG
>ASV340
ACAGAGGGCTCAAGCGTTAATCGGAATCACTGGGCTTAAAGCGTGCGTAGGCGGGCGTGCAGGCATCTTGTGAAATCCCCCGGCTCAACCGGGGAACTGCTTGGTGAACGGCACGTCTTGAGGCAAGTAGAGGTGGTCGGAACGATAGGTGGAGCGGTGAAATGCGTAGATATCTATCGGAACGCCAACGGAGAAGTCAGGCCACTGGGCTTGTTCTGACGCTGAGGCACGAAAGCGTGGGTAGCGAACGGG
>ASV341
ACGGAGGATCCAAGCGTTATCCGGATTTATTGGGTTTAAAGGGTGCGTAGGTGGCCTGTTAAGTCAGGGGTGAAAGACGGTAGCTCAACTATCGCAGTGCCCTTGATACTGATGGGCTTGAATGAACTAGAGGTAGGCGGAATGTGACAAGTAGCGGTGAAATGCATAGATATGTCACAGAACACCAATTGCGAAGGCAGCTTACTATGGTTTTATTGACACTGAGGCACGAAAGCGTGGGGATCAAACAGG
>ASV342
ACGGAGGATGCAAGCGTTATCCGGATTTATTGGGTTTAAAGGGTCCGTAGGCGGATTTTTAAGTCAGTGGTGAAAGCCTACAGCTTAACTGTAGAACTGCCGTTGATACTGGAAGTCTTGAGTATAGTTGAAGTGGGCGGAATACGTCATGTAGCGGTGAAATGCATAGATATGACGTAGAACACCTATTGCGAAGGCAGCTCACTAAGCTATAACTGACGCTGAGGGACGAAAGCGTGGGGAGCAAACAGG
>ASV343
ACGTAGGGTGCAAGCGTTAATCGGAATTACTGGGCGTAAAGCGTGCGCAGGCGGTTTTGTAAGACAGATGTGAAATCCCCGGGCTCAACCTGGGAACTGCATTTGTGACTGCAAGGCTAGAGTGCGTCAGAGGGAGGTGGAATTCCGCGTGTAGCAGTGAAATGCGTAGATATGCGGAGGAACACCGATGGCGAAGGCAGCCTCCTGGGATGACACTGACGCTCATGCACGAAAGCGTGGGGAGCAAACAGG
>ASV344
ACGGAGGATGCAAGCGTTATCCGGATTTATTGGGTTTAAAGGGTCCGCAGGCGGGATCATAAGTCAGTGGTGAAATCCTATAGCTTAACTATAGAACTGCCATTGATACTGTGATTCTTGAATGTAGTTGACGTGGGCGGAATATGACATGTAGCGGTGAAATGCTTAGATATGTCATAGAACACCAATTGCGAAGGCAGCTCACGAAACTATTATTGACGCTCAGGGACGAAAGTGTGGGTAGCAAACAGG
>ASV345
ACGGGAGTGGCAAGCGTTATCCGGAATTATTGGGCGTAAAGCGTCCGCAGGCGGCCGTACAAGTCTGTCGTTAAAGCGTGGAGCTTAACTCCATTTAAGCGATGGAAACTGTAAGGCTAGAGTGTGGTAGGGGCAGAGGGAATTCCCGGTGTAGCGGTGAAATGCGTAGATATCGGGAAGAACACCAGTGGCGAAGGCGCTCTGCTGGGCCATAACTGACGCTCATGGACGAAAGCCAGGGGAGCGAAAGGG
>ASV346
ACGTAGGGTGCGAGCGTTAATCGGAATTACTGGGCGTAAAGCGTGCGCAGGCGGTTATGTAAGACAGATGTGAAATCCCCGGGCTCAACCTGGGAACTGCATTTGTGACTGCATAGCTGGAGTGCGGCAGAGGGGGATGGAATTCCGCGTGTAGCAGTGAAATGCGTAGATATGCGGAGGAACACCGATGGCGAAGGCAATCCCCTGGGCCTGCACTGACGCTCATGCACGAAAGCGTGGGGAGCAAACAGG
>ASV347
ACGGAGGATCCAAGCGTTATCCGGAATCATTGGGTTTAAAGGGTCCGTAGGCGGTTTAGTAAGTCAGTGGTGAAAGCCCATCGCTTAACGATGGAACGGCCATTGATACTGCTAGACTTGAATTACAAGGAAGTAACTAGAATATGTAGTGTAGCGGTGAAATGCTTAGATATTACATGGAATACCAATTGCGAAGGCAGGTTACTACTTGTATATTGACGCTGAGGGACGAAAGCGTGGGGAGCGAACAGG
>ASV348
ACGTAGGGTGCGAGCGTTAATCGGAATTACTGGGCGTAAAGCGTGCGCAGGCGGTTTTGTAAGACAGGCGTGAAATCCCCGGGCTCAACCTGGGAATGGCGCTTGTGACTGCAAAGCTGGAGTGCGGCAGAGGGGGATGGAATTCCGCGTGTAGCAGTGAAATGCGTAGATATGCGGAGGAACACCGATGGCGAAGGCAATCCCCTGGGCCTGCACTGACGCTCATGCACGAAAGCGTGGGGAGCAAACAGG
>ASV349
ACGGAGGATGCAAGTGTTATCCGGAATCACTGGGCGTAAAGCGTCTGTAGGTGGTCTAATAAGTCAACTGTTAAATCTTGAGGCTCAACTTCAAAACCGCAGTCGAAACTATTAGACTAGAGTATAGTAGAGGTAAAGGGAATTTCCAGTGGAGCGGTGAAATGCGTAGATATTGGAAAGAACACCGATGGCGAAAGCACTTTACTGGGCTATTACTAACACTCAGAGACGAAAGCTAGGGTAGCAAATGGG
>ASV350
ACGGAAGGTGCAAGCGTTAATCGGAATTACTGGGCGTAAAGCGCGCGTAGGCGGCTTGGTAAGTCGGATGTGAAAGCCCCGGGCTCAACCTGGGAACTGCATTCGATACTGCTGGGCTGGAGTACGAGAGAGGGGGGTGGAATTCCAGGTGTAGCGGTGAAATGCGTAGAGATCTGGAGGAACATCGGTGGCGAAGGCGGCCCCCTGGTTCGATACTGACGCTGAGGTGCGAAAGCGTGGGGAGCAAACAGG
>ASV351
ACAGAGGGTGCGAGCGTTAATCGGATTTACTGGGCGTAAAGCGTGCGTAGGCGGCTTTTTAAGTCGGATGTGAAATCCCCGAGCTTAACTTGGGAATTGCATTCGATACTGGGAAGCTAGAGTATGGGAGAGGATGGTAGAATTCCAGGTGTAGCGGTGAAATGCGTAGAGATCTGGAGGAATACCGATGGCGAAGGCAGCCATCTGGCCTAATACTGACGCTGAGGTACGAAAGCATGGGGAGCAAACAGG
>ASV352
ACGTAGGCACCAAGCGTTGTCCGGATTTATTGGGCGTAAAGAGCTCGTAGGCGGTTCAGTAAGTCGGGTGTGAAAACTCTGGGCTCAACCCAGAGACGCCACCCGATACTGCTGTGACTAGAGTGCGGTAGGGGAGCGGGGAATTCCTAGTGTAGCGGTGAAATGCGCAGATATTAGGAGGAACACCAGTGGCGAAGGCGCCGCTCTGGGCCGTAACTGACGCTGAGGAGCGAAAGCGTGGGTAGCAAACAGG
>ASV353
ACGGAGGGTGCAAGCGTTAATCGGAATTACTGGGCGTAAAGCGAGTGTAGGCGGCTTCGTAAGTCGGATGTGAAAGCCCTGGGCTTAACCTGGGAATTGCATTCGATACTGCGCGGCTAGAGTCTGATAGAGGGAAGTGGAATTCCAGGTGTAGCGGTGAAATGCGTAGATATCTGGAGGAACACCAGTGGCGAAGGCGGCTTCCTGGATCAAGACTGACGCTGAGGCTCGAAAGCGTGGGGAGCAAACAGG
>ASV354
ACGGAGGGTGCAAGCGTTATCCGGATTTATTGGGTTTAAAGGGTCCGTAGGCGGATGATTAAGTCAGTGGTGAAAGCCCACAGCTCAACTGTGGAACTGCCATTGATACTGGTTATCTTGAGTGCGGTTGAAGTTGGCGGAATATGTCATGTAGCGGTGAAATGCTTAGATATGACATAGAACACCTATTGCGAAGGCAGCCAACTAAGCCGTAACTGACGTTGAGGGACGAAAGCGTGGGGAGCGAACAGG
>ASV355
ACGGAGGGTGCAAGCGTTATCCGGATTTATTGGGTTTAAAGGGTCCGTAGGCGGGCCGATAAGTCAGTGGTGAAAGCCCATAGCTCAACTATGGAACTGCCATTGATACTGTCGGTCTTGAGTATATGTGATGTTGGCGGAATGTGTAGTGTAGCGGTGAAATGCTTAGATATTACACAGAACACCGATTGCGAAGGCAGCTGACAAATATATAACTGACGCTGAGGGACGAAAGTGTGGGGATCAAACAGG
>ASV356
ACGGAGGGTGCAAGCGTTGTCCGGATTTATTGGGTTTAAAGGGTGCGCAGGTGGTTTATTAAGTCAGTGGTGAAAGACGGTCGCTCAACGATTGCAGTGCCATTGATACTGGTAGACTTGAGTAAAGTAGAGGTGGGCGGAATTGATAGTGTAGCGGTGAAATGCATAGATATTATCAAGAACTCCAATTGCGAAGGCAGCTCACTTGGCTTTTACTGACACTCATGCACGAAAGTGTGGGTATCAAACAGG
>ASV357
ACGGGAGATGCAAGCGTTATCCGGAATTATTGGGCGTAAAGCGTCCGCAGGCGGGCTATCAAGTCTGCTGTCAAAGCACACAGCTTAACTGTGGGGAGGCAGTGGAAACTGATAGCCTAGAGTGCGGTAGGGGTAGGGGGAATTCCCGGTGTAGCGGTGAAATGCGTAGATATCGGGAAGAACACCAGCGGCGAAAGCGCCCTACTGGGCCGCAACTGACGCTCATGGACGAAAGCTAGGGGAGCGAAAGGG
>ASV358
ACGTAGGACCCAAGCGTTGTCCGGATTTACTGGGTATAAAGGGTGCGCAGGCGGCCGAGTGCGTCAGAGGTGAAATATCCATGCTTAACGTGGAGGGTGCCTTTGATACGGCTTGGCTTGAGTCCGAGAGAGGGTGATGGAATTCCTGGTGTAGCGGTGAAATGCGTAGATATCAGGAGGAACACCGGTGGCGAAGGCGGTCACCTGGCTCGGAACTGACGCTCAGGCACGAAAGCGCGGGGATCAAACAGG
>ASV359
ACGAAGGGGGCTAGCGTTGTTCGGAATTACTGGGCGTAAAGCGCACGTAGGCGGGTGGTTAAGTCAGGGGTGAAATCCCGGAGCTCAACTCCGGAACTGCCTTTGATACTGGCCATCTAGAGATCGGAAGAGGTGAGTGGAATTCCCAGTGTAGAGGTGAAATTCGTAGATATTGGGAAGAACACCAGTGGCGAAGGCGGCTCACTGGTCCGATACTGACGCTGAGGTGCGAAAGCGTGGGGAGCAAACAGG
>ASV360
ACGGAGGGTGCAAGCGTTATCCGGATTTACTGGGTTTAAAGGGTGCGTAGGCGGGCAGGTAAGTCAGTGGTGAAATCCCCGAGCTTAACTCGGGAACTGCCGTTGATACTATCTGTCTTGAATACCGTGGAGGTGAGCGGAATATGTCATGTAGCGGTGAAATGCTTAGATATGACATAGAACACCAATTGCGAAGGCAGCTCGCTACACGGTCATTGACGCTGAGGCACGAAAGCGTGGGGATCAAACAGG
>ASV361
ACGGAGGATCCAAGCGTTATCCGGAATCATTGGGTTTAAAGGGTCCGCAGGCGGTTTGTTAAGTCAGAGGTGAAAGCCTACCGCTCAACGGTAGAACTGCCTTTGATACTGACAGACTTGAGTTATTGTGAAGTAGTTAGAATGTGTAGTGTAGCGGTGAAATGCATAGATATTACACAGAATACCGATTGCGAAGGCAGATTACTAACAATATACTGACGCTGAGGGACGAAAGCGTGGGTAGCGAACAGG
>ASV362
ACGTAGGGTGCAAGCGTTAATCGGAATTACTGGGCGTAAAGCGTGCGCAGGCGGTTATGCAAGACAGAGGTGAAATCCCCGGGCTCAACCTGGGAACTGCCTTTGTGACTGCATAGCTAGAGTACGGTAGAGGGGGATGGAATTCCGCGTGTAGCAGTGAAATGCGTAGATATGCGGAGGAACACCGATGGCGAAGGCAATCCCCTGGACCTGTACTGACGCTCATGCACGAAAGCGTGGGGAGCAAACAGG
>ASV363
ACGAAGGATCCAAGCGTTGTCCGGATTTACTGGGTTTAAAGGGTGCGTAGGCGGGAGATTAAGTCAGTGGTGAAAGCCCTCAGCTCAACTGAGGAACTGCCATTGAAACTGATTTTCTTGAATATGGTTGAGGTAGATGGAATATAACATGTAGCGGTGAAATGCTTAGATATGTTATAGAACACCGATTGCGAAGGCAGTCTGCTAAGCCATGATTGACGCTGAGGCACGAAAGCGTGGGGAGCAAACAGG
>ASV364
ACGTAGGCTCCAAGCGTTGTCCGGATTTATTGGGCGTAAAGAGCTCGTAGGCGGTTGAGTAAGTCGGGTGTGAAAACTCTGGGCTTAACCCGGAGACGCCACTCGATACTGCTCTGACTTGAGTTCAGGAGGGGAGTGGGGAATTCCTAGTGTAGCGGTGAAATGCGCAGATATTAGGAGGAACACCGGTGGCGAAGGCGCCACTCTGGACTGAAACTGACGCTGAGGAGCGAAAGCATGGGTAGCAAACAGG
>ASV365
ACGTAGGGTGCAAGCGTTAATCGGAATTACTGGGCGTAAAGCGTGCGCAGGCGGTTGTGCAAGACAGATGTGAAATCCCCGGGCTCAACCTGGGAACTGCATTTGTGACTGCACGGCTGGAGTGCGGCAGAGGGGGATGGAATTCCGCGTGTAGCAGTGAAATGCGTAGATATGCGGAGGAACACCGATGGCGAAGGCAATCCCCTGGGCCTGCACTGACGCTCATGCACGAAAGCGTGGGGAGCAAACAGG
>ASV366
ACGGAGGATCCAAGCGTTATCCGGAATCATTGGGTTTAAAGGGTCCGTAGGTGGACTACTAAGTCAGAGGTGAAATCCCACAGCTTAACTGTGGCACTGCCTTTGATACTGGTAGTCTTGAGTCATTATGAAGTGGTTAGAATATGTAGTGTAGCGGTGAAATGCTTAGATATTACATAGAATACCGATTGCGAAGGCAGATCACTAATAATGTACTGACACTGATGGACGAAAGCGTGGGTAGCGAACAGG
>ASV367
ACAGAGGTCCCAAGCGTTGTTCGGATTTACTGGGCGTAAAGGGTGCGTAGGCGGTGGGGAAAGTTCGAGGTGAAATCTCCAGGCTCAACTTGGAAATTGCCTTGAAGACTTCCCTGCTCGAGGGTCGCAGAGGAGACTGGAATTCTCGGTGTAGCAGTGAAATGCGTAGATATCGAGAGGAACACCAGTGGCGAAAGCGGGTCTCTGGGCGACACCTGACGCTGAGGCACGAAAGCCAGGGGAGCAAACGGG
>ASV368
ACGGAGGATGCGAGCGTTATCCGGAATTATTGGGCGTAAAGAGTCCGTAGGTGGTTTAGCAAGTCTGCTGTCAAAGAATGGAGCTCAACTCCATGGAGGCGGTGGAAACTGTTCAACTAGAGTACAGTAGGGGTAGCAGGAATTCCCAGTGTAGCGGTGAAATGCGTAGATATTGGGAAGAACATCGGTGGCGAAAGCGTGCTACTGGGCTGAAACTGACACTGAGGGACGAAAGCTAGGGTAGCGAAAGGG
>ASV369
ACGGGAGTGGCAAGCGTTATCCGGAATTATTGGGCGTAAAGCGTCCGCAGGCGGCCCTGTAAGTCTGTCGTTAAAGCGTGGAGCTTAACTCCATTTAAGCGATGGAAACTACAGGGCTGGAGTGTGGTAGGGGCAGAGGGAATTCCCGGTGTAGCGGTGAAATGCGTAGATATCGGGAAGAACACCAGTGGCGAAGGCGCTCTGCTGGGCCATAACTGACGCTCATGGACGAAAGCCAGGGGAGCGAAAGGG
>ASV370
ACGAAGGATGCAAGCGTTATCCGGATTCATTGGGTTTAAAGGGAGCGTAGGCGGATTTGTAAGTCAGTGGTGAAATCTCTTCGCTTAACGAAGAAACTGCCATTGATACTGCAGATCTAGAGTACAGTTGCCGTTGGCGGAATATGACATGTAGTGGTGAAATACTTAGATATGTCATAGAACACCGATTGCGAAGGCAGCTAACGAAGCTGTAACTGACGCTGAGGCTCGAAAGTGCGGGGATCAAACAGG
>ASV371
ACGTAGGGGGCAAGCGTTGTTCGGATTTACTGGGCGTAAAGGGCGCGTAGGCGGCGTGATAAGTTACTTGTGAAATCTCTGAGCTTAACTCAGAACGGCCAAGTGATACTGTCGTGCTAGAGTGCAGAAAGGGCAATCGGAATTCTTGGTGTAGCGGTGAAATGCGTAGATATCAAGAGGAACACCTGAGGCGAAGGCGGGTTGCTAGGCTGACACTGACGCTGAGGCGCGAAAGCTAGGGGAGCAAACGGG
>ASV372
ACGGAGGATGCAAGTGTTATCCGGAATCACTGGGCGTAAAGCGTCTGTAGGTGGTTTAATAAGTCAACTGTTAAATCTTGAAGCTCAACTTCAAAATCGCAGTCGAAACTGTTAGACTAGAGTATAGTAGGGGTAAAGGGAATTTCCAGTGGAGCGGTGAAATGCGTAGAGATTGGAAAGAACACCGATGGCGAAGGCACTTTACTGGGCTATTACTGACACTCAGAGACGAAAGCTAGGGTAGCAAATGGG
>ASV373
ACGGAGGATGCAAGCGTTATCCGGATTTATTGGGTTTAAAGGGTCCGTAGGCGGGTCTTTAAGTCAGTGGTGAAAGCCCACAGCTCAACTGTGGAACTGCCATTGATACTGGAGATCTTGAGTGTAGTAGAAGTAGGCGGAATAGGGCATGTAGCGGTGAAATGCATAGATATGCCCTAGAACACCGATTGCGAAGGCAGCTTACTATGTTACAACTGACGCTGAGGGACGAAAGCGTGGGGAGCAAACAGG
>ASV374
ACGTAGGGTGCAAGCGTTAATCGGAATTACTGGGCGTAAAGCGTGCGCAGGCGGTTGTGCAAGACAGGTGTGAAATCCCCGGGCTTAACCTGGGAACTGCACTTGTGACTGCACGGCTAGAGTACGGCAGAGGGGGATGGAATTCCGCGTGTAGCAGTGAAATGCGTAGATATGCGGAGGAACACCGATGGCGAAGGCAGTCCCCTGGGCCTGTACTGACGCTCATGCACGAAAGCGTGGGGAGCAAACAGG
>ASV375
ACGTAGGGTGCAAGCGTTAATCGGAATTACTGGGCGTAAAGCGTGCGCAGGCGGCTTTGCAAGACAGATGTGAAATCCCCGGGCTCAACCTGGGAACTGCATTTGTGACTGCAAGGCTAGAGTACGGTAGAGGGGGATGGAATTCCGCGTGTAGCAGTGAAATGCGTAGATATGCGGAGGAACACCAATGGCGAAGGCAATCCCCTGGACCTGTACTGACGCTCATGCACGAAAGCGTGGGGAGCAAACAGG
>ASV376
ACGTAGGGTGCGAGCGTTAATCGGAATTACTGGGCGTAAAGCGTGCGCAGGCGGTTTAGTAAGACAGGCGTGAAATCCCCGGGCTCAACCTGGGAACTGCGCTTGTGACTGCTAAGCTAGAGTACGGCAGAGGGGGGTGGAATTCCACGTGTAGCAGTGAAATGCGTAGAGATGTGGAGGAACACCGATGGCGAAGGCAGCCCCCTGGGCCGATACTGACGCTCATGCACGAAAGCGTGGGTAGCAAACAGG
>ASV377
ACAGAGGTCCCAAGCGTTGTTCGGATTCACTGGGCGTAAAGGGTGCGTAGGTGGTCATGCAAGTTTGATGTGAAAGCTCCGGGCTTAACCCGGAAATGGCATTGAATACTGCGTGGCTGGAGGGTTGGAAGGGAGACTGGAATTCTCGGTGTAGCAGTGAAATGCGTAGATATCGAGAGGAACACCAGTGGCGAAGGCGGGTCTCTGGACAACACCTGACACTGAGGCACGAAAGCTAGGGGAGCAAACAGG
>ASV378
ACATAGGGGGCGAGCGTTATCCGGAATTATTGGGCGTAAAGGGTGCGTAGGCGGCTTCTTAAGTCCTTGGTATAAGTGCAGTGCTTAACGCTGTGATGCTAAGGAAACTGGGAGGCTTGAGTGAGATAGAGGCAAGTGGAATTCCATGTGTAGCGGTAAAATGCGTAAATATATGGAGGAACACCAGTGGCGAAGGCGGCTTGCTGGGTCTTTACTGACGCTGAGGCACGAAAGCGTGGGGAGCAAACAGG
>ASV379
ACGGAGGTCCCAAGCGTTGTTCGGATTTACTGGGCGTAAAGGGTGCGTAGGTGGCCAGGAAAGTCTGATGTGAAAGCCCCGAGCTCAACTCGGGAAATGCATTGGATACTACTTGGCTTGAGGATCGGAGGGGAGACTGGAATTCTCGGTGTAGCAGTGAAATGCGTAGATATCGAGAGGAACACCAGTGGCGAAGGCGAGTCTCTGGACGATTCCTGACACTGAGGCACGAAAGCTAGGGGAGCAAACAGG
>ASV380
ACGGAGGGTGCAAGCGTTATCCGGATTCACTGGGTTTAAAGGGTGCGTAGGTGGGTTGGTAAGTCAGTGGTGAAATCCCCGAGCTTAACTCGGGAACTGCCATTGATACTATCAGTCTTGAATACCGTGGAGGTCAGCAGAATATGTCATGTAGCGGTGAAATGCTTAGATATGACATAGAATACCAATTGCGAAGGCAGCTGACTACCCGAATATTGACACTGAGGCACGAAAGCGTGGGGATCAAACAGG
>ASV381
ACGAAGGATCCAAGCGTTATCCGGATTCATTGGGTTTAAAGGGTGCGTAGGCGGGTTTGTAAGTCAGTGGTGAAAGCCGGTCGCTCAACGATCGAATTGCCATTGATACTGCGGACCTAGAATATAGATGATGTTGGCGGAATATGACATGTAGCGGTGAAATGCATAGATATGTCATAGAACACCGATTGCGAAGGCAGCTGACAAAACTATTATTGACGCTGATGCACGAAAGTGCGGGGATCAAACAGG
>ASV382
ACGAAAGGTGCAAGCGTTAATCGGAATTACTGGGCGTAAAGCGCGCGTAGGCGGCTTGGTAAGTTGGATGTGAAAGCCCCGGGCTCAACCTGGGAACTGCATCCAAAACTGCCAGGCTAGAGTATGGTAGAGGATGGCGGAATTTCCTGTGTAGCGGTGAAATGCGTAGATATAGGAAGGAACATCAGTGGCGAAGGCGGCCATCTGGACCAATACTGACGCTGAGGTGCGAAAGCGTGGGGAGCAAACAGG
>ASV383
ACAGAGGGTGCGAGCGTTAATCGGATTTACTGGGCGTAAAGCGTGCGTAGGCGGCTTTTTAAGTCGGATGTGAAATCCCTGAGCTTAACTTAGGAATTGCATTCGATACTGGGAAGCTAGAGTATGGGAGAGGATGGTAGAATTCCAGGTGTAGCGGTGAAATGCGTAGAGATCTGGAGGAATACCGATGGCGAAGGCAGCCATCTGGCCTAATACTGACGCTGAGGTACGAAAGCATGGGGAGCAAACAGG
>ASV384
ACGGGAGTGGCAAGCGTTATCCGGAATTATTGGGCGTAAAGCGTCCGCAGGCGGCCTTGTAAGTCTGTTGTTAAAGCGTGGAGCTTAACTCCATTAAAGCGATGGAAACTACAGGGCTTGAGTGTGGTAGGGGCAGAGGGAATTCCCGGTGTAGCGGTGAAATGCGTAGATATCGGGAAGAACACCAGTGGCGAAGGCGCTCTGCTGGGCCATAACTGACGCTCATGGACGAAAGCCAGGGGAGCGAAAGGG
>ASV385
ACGTAGGGTGCAAGCGTTAATCGGAATTACTGGGCGTAAAGCGTGCGCAGGCGGTGATGTAAGACAGGCGTGAAATCCCCGGGCTCAACCTGGGAATGGCGCTTGTGACTGCATCGCTGGAGTGCGGCAGAGGGGGATGGAATTCCGCGTGTAGCAGTGAAATGCGTAGATATGCGGAGGAACACCGATGGCGAAGGCAATCCCCTGGGCCTGCACTGACGCTCATGCACGAAAGCGTGGGGAGCAAACAGG
>ASV387
ACAGAGGTCTCAAGCGTTGTTCGGATTCATTGGGCGTAAAGGGTGCGTAGGTGGCGATGCAAGTCGGGTGTGAAATCTCCAAGCTTAACTTGGAAACTGCACTCGATACTGCGTTGCTAGAGGACTGTAGAGGGCATTGGAATTCACGGTGTAGCAGTGATATGCGTAGATATCGTGAGGAAGACCAGTGGCGAAGGCGAATGCCTGGGCAGTTCCTGACACTGAGGCACGAAGGCCAGGGGAGCGAACGGG
>ASV388
ACGGAGGATCCAAGCGTTATCCGGATTCATTGGGTTTAAAGGGTCCGTAGGCGGGTCTTTAAGTCAGTGGTGAAAGCCGACAGCTCAACTGTCGAACTGCCATTGATACTGGAGACCTTGAGTACAAATGAAGTAGGCGGAATGAGTCATGTAGCGGTGAAATGCATAGATATGACTCAGAACACCGATTGCGAAGGCAGCTTACTAACATGTAACTGACGCTGAGGGACGAAAGCGTGGGGAGCGAACAGG
>ASV389
ACGTAGGGTGCAAGCGTTAATCGGAATTACTGGGCGTAAAGCGTGCGCAGGCGGTCTTGTAAGACAGGTGTGAAATCCCCGGGCTTAACCTGGGAACTGCACTTGTGACTGCAAGGCTTGAGTGCGGCAGAGGGAGATGGAATTCCGCGTGTAGCAGTGAAATGCGTAGATATGCGGAGGAACACCGATGGCGAAGGCAGTCTCCTGGGCCTGCACTGACGCTCATGCACGAAAGCGTGGGGAGCAAACAGG
>ASV390
ACGGAGGGAGCTAGCGTTGTTCGGAATTACTGGGCGTAAAGCGCACGTAGGCGGCGACACAAGTCAGAGGTGAAAGCCCGGGGCTCAACCCCGGAACTGCCTTTGAAACTAGGTTGCTAGAATCTTGGAGAGGTCAGTGGAATTCCGAGTGTAGAGGTGAAATTCGTAGATATTCGGAAGAACACCAGTGGCGAAGGCGACTGACTGGACAAGTATTGACGCTGAGGTGCGAAAGCGTGGGGAGCAAACAGG
>ASV391
ACGGAGGGTGCAAGCGTTATCCGGATTCACTGGGTTTAAAGGGTGCGTAGGCGGGTAGGTAAGTCAGTGGTGAAATCCTGGAGCTTAACTCCAGAACTGCCATTGATACTATCTATCTTGAATATTGTGGAGGTAAGCGGAATATGTCATGTAGCGGTGAAATGCTTAGATATGACATAGAACACCCATTGCGAAGGCAGCTTACTACGCATATATTGACGCTGAGGCACGAAAGCGTGGGGATCAAACAGG
>ASV392
ACGAAGGGTGCAAGCGTTGCTCGGAATTATTGGGCGTAAAGGGTAGGTAGGTTGTTACGTATGTCTGGGGTGAAATCCCTGAGCTTAACTCAGGAAGTGCCTTGGAAACGGCGTAACTAGAGTGCTAGAGAGGTTCGTGGAATTCCCAGTGTAGCGGTGAAATGCGTAGAGATTGGGAGGAACACCAGAGGCGAAGGCGGCGAACTGGATAGCAACTGACACTGAACTACGAAAGCGTGGGTAGCAAACAGG
>ASV393
ACGGAGGATGCGAGCGTTATCCGGAATCATTGGGTTTAAAGGGTCCGTAGGCGGTTTAATAAGTCAGTGGTGAAATCTGGTCGCTCAACGATCAAACTGCCATTGATACTGTTAGACTTGAATAATTGTGAAGTAACTAGAATATGTAGTGTAGCGGTGAAATGCTTAGATATTACATGGAATACCAATTGCGAAGGCAGGTTACTAACAATTTATTGACGCTGATGGACGAAAGCGTGGGGAGCGAACAGG
>ASV394
ACGGAGACTGCGAGCGTTACTCGGATTTACTGGGCGTAAAGGGTCCGTAGGCGGCCTTGTGTGTCGGGTGTGAAATCCTACAGCTTAACTGTAGAACTGCGCCCGAAACTACATGGCTAGAGTATTGGAGAGGTGAGTGGAATTCCAGGTGTAGCGGTGAAATGCGTAGATATCTGGAGGAACACCAACGGCGAAGGCAGCTCACTGGACAATTACTGACGCTGAGGGACGAAAGCGTGGGGAGCAAAAGGG
>ASV395
ACGGAGGGTGCAAGCGTTATCCGGAATCATTGGGTTTAAAGGGTCCGCAGGCGGGCTTATAAGTCAGTGGTGAAAGCCTACAGCTTAACTGTAGAACTGCCATTGATACTGTAAGTCTTGAATTCGGTCGAAGTGGGCGGAATGTGTAGTGTAGCGGTGAAATGCTTAGATATTACACAGAACACCGATAGCGAAGGCAGCTCACTAGGCCTGAATTGACGCTCATGGACGAAAGCGTGGGGAGCAAACAGG
>ASV396
ACGGAGGGTCCAAGCGTTATCCGGAATCATTGGGTTTAAAGGGTCCGTAGGCGGGCTATTAAGTCAGAGGTGAAAGTTTGCAGCTCAACTGTAAAATTGCCTTTGATACTGGTAGTCTTGAGTTATAGTGAAGTGGTTAGAATATGTGGTGTAGCGGTGAAATGCATAGATATCACATAGAATACCAATTGCGAAGGCAGATCACTAACTATATACTGACGCTGATGGACGAAAGCGTGGGGAGCGAACGGG
>ASV397
ACGGAGGGTGCAAGCGTTATCCGGAATCATTGGGTTTAAAGGGTCCGCAGGCGGATTTATAAGTCAGTGGTGAAATCCTGCAGCTCAACTGCAGAACTGCCATTGATACTGTAAGTCTTGAATTTGATCGGAGTGGGCGGAATGTGTAGTGTAGCGGTGAAATGCATAGATATTACACAGAACACCGATAGCGAAGGCAGCTCACTAGGTTATAATTGACGCTCATGGACGAAAGCGTGGGGATCAAACAGG
>ASV398
ACGGAGGGTGCGAGCGTTAATCGGAATTACTGGGCGTAAAGCGCACGTAGGCGGTCATGTAAGTGGGATGTGAAATCCCCGGGCTTAACCTGGGACTTGCATCTCAGACTGCATGACTAGAGTATGGGAGAGGGAGGTGGAATTTCCGGTGTAGCGGTGAAATGCGTAGAGATCGGAAGGAACATCAGTGGCGAAGGCGGCCTCCTGGCCTAATACTGACGCTGAGGTGCGAAAGCGTGGGGATCAAACAGG
>ASV399
ACGGAGGGTGCAAGCGTTATCCGGATTTACTGGGTTTAAAGGGTGCGTAGGCGGGCAGGTAAGTCAGTGGTGAAATCCCCGAGCTTAACTCGGGAACTGCCGTTGATACTATCTGTCTTGAATATAGTGGAGGTAAGCGGAATATGTCATGTAGCGGTGAAATGCTTAGATATGACATAGAACACCAATTGCGAAGGCAGCTTGCTACACTATCATTGACGCTGAGGCACGAAAGCGTGGGGATCAAACAGG
>ASV400
ACGGGAGTGGCAAGCGTTATCCGGAATTATTGGGCGTAAAGCGTCCGCAGGCGGCCTTGTAAGTCTGTTGTCAAAGCGTGGAGCTTAACTCCATTTCGGCAATGGAAACTGTGAGGCTTGAGTGTGGTAGGGGCAGAGGGAATTCCCGGTGTAGCGGTGAAATGCGTAGATATCGGGAAGAACACCAGTGGCGAAGGCGCTCTGCTGGGCCATAACTGACGCTCATGGACGAAAGCCAGGGGAGCGAAAGGG
>ASV401
ACAGAGGTCCCAAGCGTTGTTCGGATTTACTGGGCGTAAAGGGTGCGTAGGCGGTGGGGAAAGTTCGGGGTGAAATCTCCAGGCTCAACTTGGAAATTGCCTTGAAGACTTCCCTGCTCGAGGGTCGCAGAGGAGACTGGAATTCTCGGTGTAGCAGTGAAATGCGTAGATATCGAGAGGAACACCAGTGGCGAAAGCGGGTCTCTGGGCGACACCTGACGCTGAGGCACGAAAGCCAGGGGAGCAAACGGG
>ASV402
ACGAAGGATCCAAGCGTTGTCCGGATTTACTGGGTTTAAAGGGTGCGTAGGCGGATGCTTAAGCCAGTGGTGAAATCTCTCAGCTCAACTGAGAAACTGCCATTGGAACTGGGTATCTTGAATTCGGTTGAGGTAGATGGAATATAACATGTAGCGGTGAAATGCTTAGATATGTTATGGAACACCGATTGCGAAGGCAGTCTACTAAGTCGACATTGACGCTGAGGCACGAAAGCGTGGGGAGCGAACAGG
>ASV403
ACGGAGGGAGCTAGCGTTGTTCGGAATTACTGGGCGTAAAGCGCACGTAGGCGGCTACTCAAGTCAGAGGTGAAAGCCCAGGGCTCAACCCTGGAACTGCCTTTGAAACTAGGTAGCTAGAATCTTGGAGAGGTCAGTGGAATTCCGAGTGTAGAGGTGAAATTCGTAGATATTCGGAAGAACACCAGTGGCGAAGGCGACTGACTGGACAAGTATTGACGCTGAGGTGCGAAAGCGTGGGGAGCAAACAGG
>ASV404
ACGGAGGGGGCTAGCGTTGTTCGGAATTACTGGGCGTAAAGCGCACGTAGGCGGACTGGAAAGTCAGAGGTGAAATCCCAGGGCTCAACCTTGGAACTGCCTTTGAAACTCCCAGTCTTGAGGTCGAGAGAGGTGAGTGGAATTCCGAGTGTAGAGGTGAAATTCGTAGATATTCGGAGGAACACCAGTGGCGAAGGCGGCTCACTGGCTCGATACTGACGCTGAGGTGCGAAAGCGTGGGGAGCAAACAGG
>ASV405
ACGTAGGGTGCGAGCGTTAATCGGAATTACTGGGCGTAAAGCGTGCGCAGGCGGTTTTGAAAGTCAGATGTGAAATCCCCGGGCTCAACCTGGGAACTGCGTTTGAAACTCCAAAGCTAGAGTATAGGAGAGGGGGGTAGAATTCCACGTGTAGCAGTGAAATGCGTAGAGATGTGGAGGAATACCAATGGCGAAGGCAGCCCCCTGGCTTAATACTGACGCTCATGCACGAAAGCGTGGGGAGCAAACAGG
>ASV406
ACAGAGGTCTCAAGCGTTGTTCGGAATCACTGGGCGTAAAGGGTGCGTAGGTGGCGTGGTAAGTCAGATGTGAAAGCCCGGGGCTCAACCTCGGAACTGCATCCGATACTACCATGCTAGAGTACTGAAGAGGTGACTAGAATTCTAGGTGTAGCAGTGAAATGCGTAGATATCTAGAGGAATACCAAAGGCGTAGGCAGGTCACTGGGCAGTTACTGACACTGAGGCACGAAGGCCAGGGGAGCAAACGGG
>ASV407
ACGTAGGGTGCAAGCGTTAATCGGAATTACTGGGCGTAAAGCGTGCGCAGGCGGTTTGCTAAGACAGTTGTGAAATCCCCGGGCTTAACCTGGGAACTGCAATTGTGACTGGCAAGCTAGAGTACGGCAGAGGGGGGTGGAATTCCTGGTGTAGCAGTGAAATGCGTAGAGATCAGGAGGAACACCGATGGCGAAGGCAGCCCCCTGGGCTAGTACTGACGCTCATGCACGAAAGCGTGGGGAGCAAACAGG
>ASV408
ACGGAGGGTGCAAGCGTTGTCCGGAATCATTGGGTGTAAAGGGTGCGTAGGCGGGCGCTTAAGTCTGAGGTGAAATCTTGCCGCTTAACGGTAAAATTGCCTTGGATACTGGGCGTCTTGAGTACAGAAGAGGTTGGTGGAATTCGTAGTGTAGCGGTGAAATGCATAGATATTACGAAGAACACCAGTGGCGAAAGCGGCCAACTGGGCTGTAACTGACGCTGAGGCACGAAAGCGTGGGGAGCAAACAGG
>ASV409
ACGGGGGATGCAAGCGTTATCCGGAATCATTGGGCGTAAAGCGCCTGTAGGTTGTTTAATAAGTCTGTTGTTAAAGACTAGGGCTTAACCCTAGAAAAGCAATGGAAACTACTAGACTAGAGTATGGCAGGGGTAGAGGGAATTTCTAGTGTAGCGGTGAAATGCGTAGATATTAGAAAGAACACCGGTGGCGAAAGCGCTCTACTGGACCATTACTGACACTCAGAGGCGAAAGCTAGGGTAGCAAAAGGG
>ASV410
ACGTAGGGGGCGAGCGTTGTCCGAAGTTACTGGGCGTAAAGCGCGCGTAGGCGGTTATTCAAGTCTGGGGTGAAAGGTTCAGCGCTCAACGTGAACAGTGCCTTGGATACTGGATGACTTGAGTCTGGAAGGGGGAAGGGGAATTCCTGGTGTAGCGGTGAAATGCGTAGATATCAGGAGGAACACCGGTGGCGAAGGCGCCTTCCTGGTCTAAGACTGACGCTGAGGTGCGAAAGCGTGGGGAGCAAACGGG
>ASV411
ACGGGAGTGGCAAGCGTTATCCGGAATTATTGGGCGTAAAGCGTCCGCAGGCGGCCCTGTAAGTCTGTCGTTAAAGCGTGGAGCTTAACTCCATTAAAGCGATGGAAACTACAGGGCTGGAGTGTGGTAGGGGCAGAGGGAATTCCCGGTGTAGCGGTGAAATGCGTAGATATCGGGAAGAACACCAGTGGCGAAGGCGCTCTGCTGGGCCATAACTGACGCTCATGGACGAAAGCCAGGGGAGCGAAAGGG
>ASV412
ACGTAGGGTGCGAGCGTTAATCGGAATTACTGGGCGTAAAGCGTGCGCAGGCGGTCTTATAAGTCAGATGTGAAATCCCCGAGCTCAACTTGGGAACTGCGTTTGAAACTGTAAGACTAGAGTGTGTCAGAGGGAGGTAGAATTCCACGTGTAGCAGTGAAATGCGTAGAGATGTGGAGGAATATCAATGGCGAAGGCAGCCTCCTGGGATAACACTGACGCTCATGCACGAAAGCGTGGGGAGCAAACAGG
>ASV413
ACGTAGGGTGCAAGCGTTAATCGGAATTACTGGGCGTAAAGGGTGCGCAGGCGGTATTGTAAGCCAGATGTGAAATCCCCGGGCTCAACCTGGGAACTGCGTTTGGAACTGCAATGCTAGAGTGTGTCAGAGGGGGGTGGAATTCCACGTGTAGCAGTGAAATGCGTAGAGATGTGGAGGAACACCGATGGCGAAGGCAGCCCCCTGGGATAACACTGACGCTCAGGCACGAAAGCGTGGGGAGCAAACAGG
>ASV414
ACAGAGGGTGCGAGCGTTAATCGGATTTACTGGGCGTAAAGCGCGCGTAGGTGGTTAATTAAGTCAAATGTGAAATCCCCGAGCTTAACTTGGGAATTGCATTCGATACTGGTTAGCTAGAGTATGGGAGAGGATGGTAGAATTCCAGGTGTAGCGGTGAAATGCGTAGAGATCTGGAGGAATACCGATGGCGAAGGCAGCCATCTGGCCTAATACTGACACTGAGGTGCGAAAGCATGGGGAGCAAACAGG
>ASV415
ACGGAAGGTGCAAGCGTTAATCGGAATTACTGGGCGTAAAGCGCGCGTAGGCGGCTTGGTAAGTCGGATGTGAAAGCCCCGGGCTCAACCTGGGAACTGCATTCGATACTGCCGGGCTGGAGTACGAGAGAGGGGGGTGGAATTCCAGGTGTAGCGGTGAAATGCGTAGAGATCTGGAGGAACATCGGTGGCGAAGGCGGCCCCCTGGTTCGATACTGACGCTGAGGTGCGAAAGCGTGGGGAGCAAACAGG
>ASV416
ACGGAAGGTGCAAGCGTTAATCGGAATTACTGGGCGTAAAGCGCGCGTAGGCGGCTTGGTAAGTCGGGTGTGAAAGCCCCGGGCTCAACCTGGGAACTGCACTCGATACTGCCGGGCTAGAGTACGAAAGAGGGGGGTGGAATTCCAGGTGTAGCGGTGAAATGCGTAGAGATCTGGAGGAACATCGGTGGCGAAGGCGGCCCCCTGGTTCGATACTGACGCTGAGGTGCGAAAGCGTGGGGAGCAAACAGG
>ASV417
ACATAGGGTGCAAGCGTTGTCCGGAATTATTGGGCGTAAAGAGCTCGTAGGTGGTTTGTTACGTCGGATGTGAAATGCAGGGGCTCAACCCCTGACTTGCATCCGATACGGGCAAGCTAGAGTTTGGTAGGGGAGACTGGAATTCCTGGTGTAGCGGTGGAATGCGCAGATATCAGGAGGAACACCGATGGCGAAGGCAGGTCTCTGGGCCAATACTGACACTGAGGAGCGAAAGCGTGGGGAGCGAACAGG
>ASV418
ACAGAGGGTGCAAGCGTTAATCGGAATTACTGGGCGTAAAGCGCACGTAGGCGGTTTTTTAAGTCAGATGTGAAAGCCCCGGGCTCAACCTGGGAATTGCATTTGAAACTGGAAAACTAGAGTGTGTGAGAGGGGGGTAGAATTCCAAGTGTAGCGGTGAAATGCGTAGAGATTTGGAGGAATACCAGTGGCGAAGGCGGCCCCCTGGCACAACACTGACGCTCAGGTGCGAAAGCGTGGGGAGCAAACAGG
>ASV419
ACGTAGGGTGCAAGCGTTAATCGGAATTACTGGGCGTAAAGCGTGCGCAGGCGGTTTTGTAAGACAGAGGTGAAATCCCCGGGCTCAACCTGGGAACTGCCTTTGTGACTGCAAAGCTAGAGTGCGGCAGAGGGGGATGGAATTCCGCGTGTAGCAGTGAAATGCGTAGATATGCGGAGGAACACCGATGGCGAAGGCAATCCCCTGGGCCTGCACTGACGCTCATGCACGAAAGCGTGGGGAGCAAACAGG
>ASV420
ACGTAGGGTGCAAGCGTTAATCGGAATTACTGGGCGTAAAGCGTGCGCAGGCGGTTGTGCAAGACAGATGTGAAATCCCCGGGCTTAACCTGGGAACTGCATTTGTGACTGCACGGCTTGAGTGCGGCAGAGGGGGATGGAATTCCGCGTGTAGCAGTGAAATGCGTAGATATGCGGAGGAACACCGATGGCGAAGGCAATCCCCTGGGCCTGCACTGACGCTCATGCACGAAAGCGTGGGGAGCAAACAGG
>ASV421
ACGGAGGTCCCAAGCGTTGTTCGGATTTACTGGGCGTAAAGGGTGCGTAGGTGGTTGAGAAAGTCTGATGTGAAAGCCCCGAGCTCAACTCGGGAACTGCATTGGATACTACTTGACTTGAGGATCGGAGGGGAGACTGGAATTCTCGGTGTAGCAGTGAAATGCGTAGATATCGAGAGGAACACCAGTGGCGAAGGCGAGTCTCTGGACGATTCCTGACACTGAGGCACGAAAGCTAGGGGAGCAAACAGG
>ASV422
ACGGAGGGTGCAAGCGTTAATCGGAATTACTGGGCGTAAAGCGCACGCAGGCGGTCTGTCAAGTCGGATGTGAAATCCCCGGGCTCAACCTGGGAACTGCATTCGAAACTGGCAGGCTAGAGTCTTGTAGAGGGGGGTAGAATTCCAGGTGTAGCGGTGAAATGCGTAGAGATCTGGAGGAATACCGGTGGCGAAGGCGGCCCCCTGGACAAAGACTGACGCTCAGGTGCGAAAGCGTGGGGAGCAAACAGG
>ASV423
ACAGAGGATGCAAGCGTTATCCGGAATCACTGGGCATAAAGCGTCTGTAGGTTGCTTGCCAAGTCTGCTGTTAAAGACTAGGGCCTAACCCTGGGAAAGCAGTGGAAACTAGTAAGCTTGAGTGTGGTAGAGGTAGAGGGAATTCCTGGTGTAGCGGTGAAATGCGTAGATATTAGGAAGAACACCAATGGCGAAAGCACTCTGCTGGGCCATAACTGACACTGAGAGACGACAGCTAGGGGAGCAAATGGG
>ASV424
ACGTAGGGTGCGAGCGTTAATCGGAATTACTGGGCGTAAAGCGTGCGCAGGCGGTTTTGAAAGTCAGATGTGAAATCCCCGAGCTCAACTTGGGAACTGCGTTTGAAACTCCAAAACTCGAATATGTCAGAGGGGGGTAGAATTCCACGTGTAGCAGTGAAATGCGTAGAGATGTGGAGGAATACCAATGGCGAAGGCAGCCCCCTGGGATAATATTGACGCTCATGCACGAAAGCGTGGGGAGCAAACAGG
>ASV425
ACGTAGGGTGCAAGCGTTAATCGGAATTACTGGGCGTAAAGCGTGCGCAGGCGGTTGTGTAAGACAGGCGTGAAATCCCCGGGCTCAACCTGGGAATGGCGCTTGTGACTGCACAGCTGGAGTGCGGCAGAGGGGGATGGAATTCCGCGTGTAGCAGTGAAATGCGTAGATATGCGGAGGAACACCGATGGCGAAGGCAATCCCCTGGGCCTGCACTGACGCTCATGCACGAAAGCGTGGGGAGCAAACAGG
>ASV426
ACGAAGGGTGCAAGCGTTGTTCGGATTTATTGGGCGTAAAGCGCGCGTAGGCGGACCTGCAAGTCAGATGTGAAATCTCGGGGCTCAACCCCGAAACTGCGTCTGAAACTACAGGTCTAGAATCTTGGAGGGGGAAGGGGAATTTCACATGTAGGGGTAAAATCCGTAGATATGTGAAGGAACACCAGAGGCGAAGGCGCCTTCCTGGACAAGTATTGACGCTGAGGCGCGAAAGCGTGGGGATCAAACAGG
>ASV427
ACGGAGGGTGCAAGCGTTATCCGGATTCACTGGGTTTAAAGGGTGCGTAGGCGGGCAGGTAAGTCAGTGGTGAAATCTTCGAGCTTAACTCGGAAACTGCCGTTGATACTATCTGTCTTGAATTTAGTGGAGGTAAGCGGAATATGTCATGTAGCGGTGAAATGCTTAGATATGACATAGAACACCAATTGCGAAGGCAGCTTGCTACACTAATATTGACGCTGAGGCACGAAAGCGTGGGGATCAAACAGG
>ASV428
ACGGAGGATCCAAGCGTTATCCGGATTCATTGGGTTTAAAGGGTGCGTAGGCGGATTAATAAGTCAGTGGTGAAATCTCTCGGCTCAACCGAGAAACTGCCATTGATACTGTTAGTCTTGAGTGTACTTGAAGTGGGCGGAATAAGTCATGTAGCGGTGAAATGCATAGATATGACTTAGAACACCAATTGCGTAGGCAGCTCACTAAATTACTACTGACGCTGAGGCACGAAAGCGTGGGGAGCGAACAGG
>ASV429
ACGGGAGTGGCAAGCGTTATCCGGAATTATTGGGCGTAAAGCGTCCGCAGGCGGCCGTACAAGTCTGTCGTTAAAACGTGGAGCTTAACTCCATTCAAGCGATGGAAACTGTAAGGCTAGAGTGTGGTAGGGGCAGAGGGAATTCCCGGTGTAGCGGTGAAATGCGTAGATATCGGGAAGAACACCAGTGGCGAAGGCGCTCTGCTGGGCCATAACTGACGCTCATGGACGAAAGCCAGGGGAGCGAAAGGG
>ASV430
ACGGGAGTGGCAAGCGTTATCCGGAATTATTGGGCGTAAAGCGTCCGCAGGCGGCCTCGTAAGTCTGTCGTTAAAGCGTGGAGCTTAACTCCATTAAGGCGATGGAAACTGTGAGGCTTGAGTGTGGTAGGGGCAGAGGGAATTCCCGGTGTAGCGGTGAAATGCGTAGATATCGGGAAGAACACCAGTGGCGAAGGCGCTCTGCTGGGCCATAACTGACGCTCATGGACGAAAGCCAGGGGAGCGAAAGGG
>ASV431
ACAGAGGTCTCAAGCGTTGTTCGGATTCATTGGGCGTAAAGGGTGCGTAGGCGGCGTGGTAAGTTGAGTGTGAAATCCTAGGGCTTAACCTTAGAACTGCACTCAATACTGCCATGCTCGAGGAATGTAGAGGAGAGTGGAATTCACGGTGTAGCAGTGAAATGCGTAGATATCGTGAGGAAGACCAGTTGCGAAGGCGACTCTCTGGGCATTTCCTGACGCTGAGGCACGAAGGCCAGGGGAGCAAACGGG
>ASV432
ACGGAGGGTGCAAGCGTTATCCGGAATCATTGGGTTTAAAGGGTCCGCAGGCGGGAATGTAAGTCAGAGGTGAAATCCTACAGCTCAACTGTAGAACTGCCTTTGATACTGCGTTTCTTGAATTCGATCGAAGTGGGCGGAATATGACATGTAGCGGTGAAATGCATAGATATGTCATAGAACACCGATAGCGAAGGCAGCTCACTAGGTCTGAATTGACGCTCATGGACGAAAGCGTGGGGAGCAAACAGG
>ASV433
ACGTAGGGGGCAAGCGTTGTCCGGAATTATTGGGCGTAAAGCGCGCGCAGGCGGTTTGTTAAGTCTGATGTGAAAGGCAAGGGCTCAACCCTTGTTAGCATTGGAAACTGACAGACTGGAGTGCAGCAGAGGAAAGTGGAATTCCACGTGTAGCGGTGAAATGCGTAGAGATGTGGAGGAACACCAGTGGCGAAGGCGACTTTCTGGGCTGTAACTGACGCTGAGGCGCGAAAGCGTGGGGAGCAAACAGG
>ASV434
ACAGAGGATGCAAGCGTTATCCGGAATCACTGGGCATAAAGCGTCTGTAGGTGGTTTAGTAAGTCTGCTGTTAAAGACTAGGGCTTAACCCTAGGAAAGCAGTGGAAACTGCTAGACTTGAGTGTGGTAGAGGTAGAGGGAATTCCTAGTGTAGCGGTGAAATGCGTAGATATTAGGAAGAACACCAATGGCGAAAGCACTCTACTGGGCCATAACTGACACTGAGAGACGACAGCTAGGGGAGCAAATGGG
>ASV435
ACGGAGGGTGCAAGCGTTATCCGGATTCACTGGGTTTAAAGGGTGTGTAGGCGGGCTTGTAAGTCCGAGGTGAAATCTCCGAGCTCAACTTGGAAACTGCCTTGGATACTATAGGTCTTGAATATCGTTGAGGTAGGCGGAATATGTCATGTAGCGGTGAAATGCTTAGATATGACATAGAACACCGATTGCGAAGGCAGCTTGCTAAACGATTATTGACGCTGAGGCACGAAAGCGTGGGGATCAAACAGG
>ASV436
ACGTAGGTGGCAAGCGTTGTCCGGATTTATTGGGTTTAAAGGGTGCGTAGGTGGTTTAATAAGTCAGTGGTGAAAGCTGGTTGCTCAACAATCAAGTTGCCATTGATACTGTTAGACTTGAGAGAAGTGGAGGCTGGTGGAATGGATGGTGTAGCGGTGAAATGCATAGATATCATCCAGAACGTCAATTGCGAAGGCAGCTGGCTGTACTTTTTCTGACACTGAGGCACGAAAGTGTGGGGATCAAACAGG
>ASV437
ACGGAGGGTGCAAGCGTTGTCCGGATTTATTGGGTTTAAAGGGTGCGTAGGCGGCTGAATAAGTCAGCGGTGAAAGACTCCGGCTTAACCGGAGCAGTGCCGTTGATACTGTTTAGCTTGAGTTCTGCAGGGGTACATGGAATTGATGATGTAGCGGTGAAATGCATAGATATCATCAGGAACACCGATAGCGAAGGCATTGTACTGGGCAGCGACTGACGCTGAGGCACGAAAGTGTGGGGATCGAACAGG
>ASV438
ACGGAGGGTGCAAGCGTTATCCGGATTCACTGGGTTTAAAGGGTGTGTAGGCGGGCAATTAAGTCAGTGGTGAAATCTCCGAGCTCAACTTGGAAACTGCCATTGATACTATTTGTCTTGAATATTGTTGAGGTGGACGGAATAAGTCATGTAGCGGTGAAATGCATAGATATGACTTAGAACACCAATTGCGAAGGCAGTTCACTAAACAATGATTGACGCTGAGGCACGAAAGCGTGGGGATCAAACAGG
>ASV440
ACGGAGGGTGCAAGCGTTATCCGGATTCACTGGGTTTAAAGGGTGCGTAGGCGGAATGATAAGTCAGTGGTGAAAGCCCCGAGCTCAACTTGGGAACTGCCATTGATACTGTTTTTCTTGAGTGTGGTTGAAGTGGGCGGAATATGACATGTAGCGGTGAAATGCTTAGATATGTCATAGAACACCGATTGCGAAGGCAGCTCACTAAACCATTACTGACGCTGAGGCACGAAAGCGTGGGGAGCGAACAGG
>ASV441
ACGGAGGGTGCGAGCGTTAATCGGAATTACTGGGCGTAAAGCGCGCGTAGGCGGTTTGTTAAGTCGGATGTGAAATCCCCGGGCTCAACCTGGGAACTGCACCCGATACTGGCCGACTTGAGTGCGAGAGAGGGAGGTAGAATTCCATGTGTAGCGGTGAAATGCGTAGATATATGGAGGAATACCGGTGGCGAAGGCGGCCTCCTGGCTCGACACTGACGCTGAGGTGCGAAAGCGTGGGTAGCAAACAGG
>ASV442
ACGGATGGTGCAAGCGTTAATCGGAATTACTGGGCGTAAAGCGCGCGTAGGTGGCACACCAAGTTAGATGTGAAATCCCAGGGCTTAACCTTGGAACTGCATCTAAAACTGGTGAGCTAGAGTACTAGAGAGGAAAGTAGAATTCTTAGTGTAGCGGTGGAATGCGTAGATATTAAGAGGAATACCAATGGCGAAGGCAACTTTCTGGATAGATACTGACACTGAGGTGCGAAAGCGTGGGGAGCAAACAGG
>ASV443
ACGGAGGGGGTTAGCGTTGTTCGGAATTACTGGGCGTAAAGCGCACGTAGGCGGATTAGAAAGTTGGGGGTGAAATCCCGGGGCTCAACCTCGGAACTGCCTCCAAAACTCCTAGTCTAGAGTTCGAGAGAGGTGAGTGGAATTCCAAGTGTAGAGGTGAAATTCGTAGATATTTGGAGGAACACCAGTGGCGAAGGCGGCTCACTGGCTCGATACTGACGCTGAGGTGCGAAAGTGTGGGGAGCAAACAGG
>ASV444
ACGAAGGGGGCTAGCGTTGCTCGGAATCACTGGGCGTAAAGCGCACGTAGGCGGGCTTTTAAGTCGGAGGTGAAATCCCAGGGCTCAACCCTGGAACTGCCTTCGATACTGGAAGTCTTGAGTCCGGAAGAGGTGAGTGGAACTCCGAGTGTAGAGGTGAAATTCGTAGATATTCGGAAGAACACCAGTGGCGAAGGCGGCTCACTGGTCCGGTACTGACGCTGAGGTGCGAAAGCGTGGGGAGCAAACAGG
>ASV445
ACAGAGGGTGCAAGCGTTAATCGGAATTACTGGGCGTAAAGCGTGCGTAGACGGTTGTTTAAGTCGGATGTGAAATCCCCGGGCTCAACCTGGGAATTGCATTCGAGACTGAACGGCTAGGGTACGGAAGAGGGAAGCGGAATTTCCGGTGTAGCGGTGAAATGCGTAGATATCGGAAGGAACATCAGTGGCGAAAGCGGCTTCCTGGTCCAGTACCGACGTTCAGGCACGAAAGCGTGGGGAGCAAACAGG
>ASV446
ACGGAGGGTGCGAGCGTTATCCGGAATCACTGGGTTTAAAGGGTGCGTAGGCGGAATATTAAGTCAGTGGTGAAAGCCTGTCGCTTAACGATAGAACTGCCATTGATACTGATATTCTTGAATTGGGTTGAGGTTAGCGGAATGTGACATGTAGCGGTGAAATGCATAGATATGTCATGGAACACCAATTGCGAAGGCAGCTAGCTGGGCCTTGATTGACGCTGAGGCACGAAAGCGTGGGTAGCGAACAGG
>ASV447
ACGGAGGGTGCGAGCGTTAATCGGAATTACTGGGCGTAAAGCGCGCGTATGTGGTTTGATAAGTCGGATGTGAAAGCCCCGAGCTTAACTTGGGAACGGCATTCGATACTGTCTGACTAGAGTATGGGAGAGGAGAGCGGAATTCCCGGTGTAGCGGTGAAATGCGTAGATATCGGGAGGAACATCAGTGGCGAAGGCGGCTCTCTGGACTAATACTGACACTGAGGCGCGAAAGCGTGGGTAGCAAACAGG
>ASV448
ACAGAGGTCCCAAGCGTTGTTCGGATTCACTGGGCGTAAAGGGTGCGTAGGTGGCGAGGTAAGTTCGGTGTGAAATCCCCAGGCTCAACCTGGGAACTGCATTGAAAACTCTCTCGCTAGAGGATCGGAGGGGAGACTGGAATTCTTGGTGTAGCAGTGAAATGCGTAGATATCAAGAGGAACACCAGTGGCGAAGGCGAGTCTCTGGACGATTCCTGACACTGAGGCACGAAAGCTAGGGGAGCAAACAGG
>ASV449
ACGGAGGGTGCAAGCGTTAATCGGAATTACTGGGCGTAAAGCGCGCGTAGGCGGTTTGCTAAGTGAGATGTGAAAGCCCCGGGCTCAACCTGGGAATTGCATCTCATACTGGCAGGCTAGAGTATGGTAGAGGGAGGTAGAATTCCACGTGTAGCGGTGAAATGCGTAGAGATGTGGAGGAATACCAGTGGCGAAGGCGGCCTCCTGGACTAATACTGACGCTGAGGTGCGAAAGCGTGGGGAGCAAACAGG
>ASV450
ACGGAGGGAGCTAGCGTTGTTCGGAATTACTGGGCGTAAAGCGCACGTAGGCGGCTATTCAAGTCAGAGGTGAAAGCCCGGGGCTCAACCCCGGAACTGCCTTTGAAACTAGATAGCTAGAATCTTGGAGAGGTCAGTGGAATTCCGAGTGTAGAGGTGAAATTCGTAGATATTCGGAAGAACACCAGTGGCGAAGGCGACTGACTGGACAAGTATTGACGCTGAGGTGCGAAAGCGTGGGGAGCAAACAGG
>ASV451
ACAGAGGTCTCAAGCGTTGTTCGGATTCATTGGGCGTAAAGGGTGCGTAGGCGGTTGTGTAAGTCAGAGGTGAAATTCCGGGGCTCAACCTCGGAACTGCCTTTGATACTGCTCGACTAGAGTACTGGAGAGGAGACTGGAATTCACGGTGTAGCAGTGAAATGCGTAGATATCGTGAGGAAGACCAGTGGCGAAGGCGAGTCTCTGGACAGTTACTGACGCTGAGGCACGAAGGCTAGGGGAGCAAACGGG
>ASV452
ACGGAGGGAGCTAGCGTTGTTCGGAATTACTGGGCGTAAAGCGCACGTAGGCGGCGACTCAAGTCAGAGGTGAAAGCCCGGGGCTCAACCCCGGAACTGCCTTTGAAACTAGGTTGCTAGAATCTTGGAGAGGTCAGTGGAATTCCGAGTGTAGAGGTGAAATTCGTAGATATTCGGAAGAACACCAGTGGCGAAGGCGACTGACTGGACAAGTATTGACGCTGAGGTGCGAAAGCGTGGGGAGCAAACAGG
>ASV453
ACGGAGGATGCAAGTGTTATCCGGAATCACTGGGCGTAAAGCGTCTGTAGGTGGTTTAATAAGTCAACTGTTAAATCTTGAGGCTCAACTTCAAAACCGCAGTCGAAACTATTAGACTAGAGTATAGTAGAGGTAAAGGGAATTTCCAGTGGAGCGGTGAAATGCGTAGATATTGGAAAGAACACCGATGGCGAAAGCACTTTACTGGGCTATTACTAACACTCAGAGACGAAAGCTAGGGTAGCAAATGGG
>ASV454
ACGTAGGGTGCGAGCGTTAATCGGAATTACTGGGCGTAAAGCGTGCGCAGGCGGTTGTGTAAGACAGGCGTGAAATCCCCGGGCTCAACCTGGGAATGGCGCTTGTGACTGCACAGCTGGAGTGCGGCAGAGGGGGATGGAATTCCGCGTGTAGCAGTGAAATGCGTAGATATGCGGAGGAACACCGATGGCGAAGGCAATCCCCTGGGCCTGCACTGACGCTCATGCACGAAAGCGTGGGGAGCAAACAGG
>ASV455
ACGGAGGGTGCAAGCGTTATCCGGATTTATTGGGTTTAAAGGGTCCGTAGGCGGGCCGATAAGTCAGTGGTGAAAGCCCATAGCTCAACTATGGAACTGCCATTGATACTGTCGGTCTTGAGTATAAGTGAGGTTGGCGGAATGTGTGGTGTAGCGGTGAAATGCTTAGATATCACACAGAACACCGATTGCGAAGGCAGCTGGCCAACTTATAACTGACGCTGAGGGACGAAAGTGTGGGGATCAAACAGG
>ASV456
ACGGAGGGTGCAAGCGTTATCCGGAATCACTGGGTTTAAAGGGTGCGTAGGCGGCTTGTTAAGTCAGTGGTGAAAGCTTCCCGCTCAACGGGAGAATTGCCTTTGATACTGGCAGGCTAGAATCAGATTGAGGCGGGCGGAATGTGGCATGTAGCGGTGAAATGCTTAGATATGCCATAGAACACCGATTGCGAAGGCAGCTTGCCAAGTCTGGATTGACGCTGAGGCACGAAAGCGTGGGGATCAAACAGG
>ASV457
ACGTAGGATCCAAGCGTTGTCCGGATTTATTGGGTTTAAAGGGTGCGTAGGCGGAAAGATAAGTCAGTGGTGAAAGCCGGTCGCTCAACGATCGAATTGCCATTGATACTGTTTTTCTAGAATACGGTTGAGGTAGGCGGAATGTGTAGTGTAGCGGTGAAATGCATAGATATTACACAGAACTCCGATTGCGAAGGCAGCTTACTAAGCCGTTATTGACGCTGAGGCACGAAAGCGTGGGGATCAAACAGG
>ASV458
ACGTAGGGTGCGAGCGTTAATCGGAATTACTGGGCGTAAAGCGTGCGCAGGCGGTTGTGTAAGTCAGATGTGAAATCCCCGGGCTCAACCTGGGAACTGCATTTGAGACTGCACGGCTAGAGTGTGACAGAGGGGGGTAGAATTCCACGTGTAGCAGTGAAATGCGTAGAGATGTGGAGGAATACCGATGGCGAAGGCAGCCCCCTGGGTTACTACTGACGCTCATGCACGAAAGCGTGGGGAGCAAACAGG
>ASV459
ACGGAGGGTGCAAGCGTTAATCGGAATTACTGGGCGTAAAGCGTGCGTAGGCGGCTTCTTAAGTCGGGTGTGAAAGCCCCGGGCTCAACCTGGGAATTGCACTCGATACTGGGTGGCTAGAGTTTGGTAGAGGTAAGTGGAATTCCAGGTGTAGCGGTGAAATGCGTAGATATCTGGAGGAACATCAGTGGCGAAGGCGGCTTACTGGACCAAAACTGACGCTGAGGTACGAAAGCGTGGGTAGCAAACAGG
>ASV460
ACAGAGGGTGCGAGCGTTAATCGGATTTACTGGGCGTAAAGCGTGCGTAGGCGGCTGATTAAGTCGGATGTGAAATCCCTGAGCTTAACTTAGGAATTGCATTCGATACTGGTCAGCTAGAGTATGGGAGAGGATGGTAGAATTCCAGGTGTAGCGGTGAAATGCGTAGAGATCTGGAGGAATACCGATGGCGAAGGCAGCCATCTGGCCTAATACTGACGCTGAGGTACGAAAGCATGGGGAGCAAACAGG
>ASV461
ACAGAGACTGCAAGCGTTATTCGGATTCACTGGGCGTAAAGGGTGCGCAGGCGGCAGTGTGTGTGAGGCGTGAAAGCCCGGGGCTTAACTCCGGAATTGCACCTCAAACTACATTGCTAGAGCATTGGAGAGGGTAGCAGAATTCACGGTGTAGCAGTGAAATGCGTAGATATCGTGAGGAATACCAGAGGCGAAGGCGGCTACCTGGACAATTGCTGACGCTCAGGCACGAAAGCGTGGGGAGCAAAAGGG
>ASV462
ACGGAGGGTGCAAGCGTTACTCGGAATCACTGGGCGTAAAGAGCGTGTAGGCGGATTGATAAGTTTGAAGTGAAATCCTATAGCTTAACTATAGAACTGCTTTGAAAACTGTTAATCTAGAATGTGGGAGAGGTAGATGGAATTTCTGGTGTAGGGGTAAAATCCGTAGAGATCAGAAGGAATACCGATTGCGAAGGCGATCTACTGGAACATTATTGACGCTGAGATGCGAAAGCGTGGGGAGCAAACAGG
>ASV463
ACGGAGGGTGCGAGCGTTAATCGGAATTACTGGGCGTAAAGCGCGCGTAGGTGGTCTGTTAAGTCGGATGTGAAAGCCCCGGGCTCAACCTGGGAACTGCACCCGATACTGGCAGACTAGAGTGCGAGAGAGGGAGGTAGAATTCCACGTGTAGCGGTGAAATGCGTAGATATGTGGAGGAATACCAGTGGCGAAGGCGGCCTCCTGGCTCGACACTGACACTGAGGTGCGAAAGCGTGGGGAGCAAACAGG
>ASV464
ACGGAGGGTGCAAGCGTTATCCGGAATCATTGGGTTTAAAGGGTCCGCAGGCGGTCTGATAAGTCAGTGGTGAAAGCCTATTGCTCAACAATAGAACTGCCATTGATACTGTTAGACTTGAATTAGGTCGGAGTGGGCGGAATATGACATGTAGCGGTGAAATGCTTAGATATGTCATAGAACACCGATAGCGAAGGCAGCTCACTAGCCCTAAATTGACGCTCATGGACGAAAGCGTGGGGAGCAAACAGG
>ASV465
ACGGAGGGTGCAAGCGTTAATCGGAATTACTGGGCGTAAAGCGCGCGTAGGCGGTTGACTAAGTCTGCTGTGAAAGCCCCGGGCTTAACCTGGGAACTGCAGTGGATACTGGTTGGCTAGAGTATGGTAGAGGGTAGTGGAATTTCCGGTGTAGCAGTGAAATGCGTAGAGATCGGAAGGAACACCAGTGGCGAAGGCGGCTATCTGGACCAATACTGACGCTGAGGTGCGAAAGCGTGGGGAGCAAACAGG
>ASV466
ACAGAGGGTGCGAGCGTTGTCCGGAATCACTGGGCGTAAAGGGCGCGTAGGTGGCTTGGTAAGCGTGTGGTGAAAGTCCGGGGCTCAACCCCGGATCTGCCGTGCGAACTGCTGAGCTTGAGCATTGTAGAGGCAGGTGGAATTCCGGGTGTAGCGGTGGAATGCGTAGAGATCCGGAAGAACACCAGTGGCGAAGGCGGCCTGCTGGGCAATAGCTGACACTGAGGCGCGACAGCGTGGGGAGCAAACAGG
>ASV467
ACGGAGGGTGCGAGCGTTGTCCGGATTTATTGGGTTTAAAGGGTGCGTAGGCGGTATATTAAGTCAGTGGTGAAATACGGTCGCTCAACGATTGCCGTGCCATTGATACTGATAAACTTGAGTATGATAGAGGTATTTGGAATGGATAGTGTAGCGGTGAAATGCATAGATATTATCCAGAACGCCAATAGCGAAGGCAGAGTACTATGTCATTACTGACGCTGATGCACGAAAGTGTGGGGATCAAACAGG
>ASV468
ACGAAAGGTGCAAGCGTTACTCGGAATCACTGGGCGTAAAGCGCTCGTAGGCGGATTAGTATGTCAATTGTGAAAGCCCAGAGCTCAACTCTGGAATCGCAGTTGAAACTGCTTTTCTTGAATACCTGAGAGGGTGGGGGAATACCTAGTGGAGAAGTGAAATTCGTAGAGATTAGGTGGAACACCGGAGGCGAAGGCGCCTGCCTGGCAGTGTATTGACGCTGAGGAGCGAAAGTGTGGGGAGCAAACAGG
>ASV469
ACGGAGGGCGCAAGCGTTGTTCGGAATTACTGGGCGTAAAGCGCGGGCAGGTGGCCTGTTAAGTCGTCTGTGAAACTCCGGGGCTCAACTCCGGACATGCAGACGATACTGGCAGGCTAGAGAATGGTAGAGGCAAGCGGAATTCCTGGTGTAGCGGTGGAATGCGTAGATATCAGGAAGAACACCTGTGGCGAAGGCGGCTTGCTGGGCCATTTCTGACACTCATCCGCGAAAGCGTGGGGAGCAAACAGG
>ASV470
ACGGAGGATCCAAGCGTTATCCGGATTTATTGGGTTTAAAGGGTCCGTAGGCGGGTCTTTAAGTCAGTGGTGAAAGCCTGCAGCTTAACTGTAGAATTGCCATTGATACTGGAGGCCTTGAGTGTAGTAGAAGTAGGCGGAATAAGGCATGTAGCGGTGAAATGCATAGATATGCCTTAGAACACCGATTGCGAAGGCAGCTTACTATGTTACAACTGACGCTGAGGGACGAAAGCGTGGGGAGCGAACAGG
>ASV471
ACAGAGACTGCAAGCGTTACTCGGATTCACTGGGCGTAAAGGGAGCGCAGGCGGACTTGTGTGTCGGACGTGAAATACCGGGGCTTAACCCCGGTGCTGCGTTCGAAACTACGGGTCTAGAGACTTGGAGGGGTAAGCGGAATTCTTGGTGGAGCAGTGAAATGCGTAGATATCAAGAGGAACACCAACGGCGAAGGCAGCTTACTGGACAAGATCTGACGCTCAGGCTCGAAAGCGTGGGGAGCAAAAGGG
>ASV473
ACGGAGGGTGCAAGCGTTATCCGGATTCACTGGGTTTAAAGGGTGCGTAGGTGGGCATGTAAGTCAGAGGTGAAATCCCCGAGCTTAACTTGGGAACTGCCTTTGATACTATGTGTCTTGAATATCGTGGAGGTAAGCGGAATATGTCATGTAGCGGTGAAATGCATAGAGATGACATAGAACACCAATTGCGAAGGCAGCTTGCTACACGATGATTGACACTGAGGCACGAAAGCGTGGGGAGCAAACAGG
>ASV475
ACGGAGGGTGCAAGCGTTATCCGGAATCATTGGGTTTAAAGGGTCCGCAGGCGGTCCTATAAGTCAGTGGTGAAAGCCTACAGCTCAACTGTAGAACTGCCATTGATACTGTAGGACTTGAATATGGTCGAAGTGGGCGGAATGTGTAGTGTAGCGGTGAAATGCTTAGATATTACACAGAACACCGATAGCGAAGGCAGCTCACTAGGCCATTATTGACGCTCATGGACGAAAGCGTGGGGAGCAAACAGG
>ASV477
ACGGAGGGTGCAAGCGTTATCCGGATTTACTGGGTTTAAAGGGTGTGTAGGCGGGCTATTAAGTCAGTGGTGAAATCTCCGAGCTTAACTTGGAAACTGCCATTGATACTATTAGTCTTGAATTTTGTTGAGGTAGGCGGAATAAGTCATGTAGCGGTGAAATGCATAGATATGACTTAGAACACCAATTGCGAAGGCAGCTTGCTAAACAAACATTGACGCTGAGGCACGAAAGCGTGGGGATCAAACAGG
>ASV478
ACGAAGGGTGCAAGCGTTACTCGGAATTACTGGGCGTAAAGCGTGCGTAGGTGGTTCGTTAAGTCAGATGTGAAAGCCCCGGGCTCAACCTGGGAATTGCATTTGATACTGGCGGACTAGAGTGCGGTAGAGGAGAGTGGAATTCCCGGTGTAGCAGTGAAATGCGTAGAGATCGGGAGGAACATCAGTTGCGAAGGCGGCTCTCTGGACCAGCACTGACACTGAGGCACGAAAGCGTGGGGAGCAAACAGG
>ASV479
ACATAGGCTCCAAGCGTTGTCCGGATTTATTGGGCGTAAAGAGCTCGTAGGCGGTTGAGTAAGTCGGGTGTGAAAACTTTGGGCTTAACCCAAAGATGCCACTCGATACTGTTCAACTTGAGTTTGGTAGGGGAGTGGGGAATTCCTTGTGTAGCGGTGAAATGCGCAGATATAAGGAGGAACACCGGTGGCGAAGGCGCCACTCTGGGCCAATACTGACGCTGAGGAGCGAAAGCGTGGGGAGCAAACAGG
>ASV482
ACGGAGGGTGCAAGCGTTATCCGGATTTATTGGGTTTAAAGGGTCCGTAGGCGGACGATTAAGTCAGCGGTGAAAGCCCACAGCTCAACTGTGGAACTGCCATTGATACTGGTTGTCTTGAGTACGGTTGATGTTGGCGGAATAAGTCATGTAGCGGTGAAATGCATAGATATGACTTGGAACCCCGATTGCGAAGGCAGCCAACAAAGCCGAAACTGACGCTGAGGGACGAAAGCGTGGGTAGCGAACAGG
>ASV483
ACGGAGGGTCCAAGCGTTATCCGGAATCATTGGGTTTAAAGGGTCCGTAGGCGGGCTATTAAGTCAGAGGTGAAAGTTTGCAGCTCAACTGTAAAATTGCCTTTGATACTGATAGTCTTGAATTGTAGTGAAGTGGTTAGAATATGTGGTGTAGCGGTGAAATGCATAGATATCACATAGAATACCGATTGCGAAGGCAGATCACTAACTATATATTGACGCTGAGGGACGAAAGCGTGGGGAGCGAACGGG
>ASV484
ACGGAGGGTGCAAGCGTTGTCCGGAATCATTGGGTGTAAAGGGTGCGTAGGCGGGAGCCTAAGTCTGGGGTGAAATCTTGCCGCTTAACGGTAAAATGGCCTTGGATACTGGGTTTCTTGAGTGCAGAAGAGGCAGGTGGAATTCGTGGTGTAGCGGTGAAATGCTTAGATATCACGAAGAACATCAGTGGCGAAGGCGGCCTGCTGGTCTGCAACTGACGCTGAGGCACGAAAGCGTGGGGAGCGAACAGG
>ASV485
ACGTAGGGAGCGAGCGTTGTCCGGAATCATTGGGCGTAAAGAGCGCGTAGGTGGATTGGTCAGTCTGCTGTGAAAGTCAAAGGCTCAACCTTTGAAAGCCGGTGGATACTGCCAATCTAGAGTACGGAAGAGGCGAGTGGAATTCCTGGTGTAGCGGTGGAATGCGCAGATATCAGGAGGAACACCAATAGCGAAGGCAGCTCGCTGGGACGTTACTGACACTGAGGCGCGAAAGCGTGGGGAGCAAACAGG
>ASV486
ACGGAGGGTGCAAGCGTTATCCGGATTTATTGGGTTTAAAGGGTCCGTAGGCGGATGATTAAGTCAGTGGTGAAAGCCCACAGCTCAACTGTGGAACTGCCATTGATACTGATTATCTTGAGTACGATTGAAGTTGGCGGAATAAGTCATGTAGCGGTGAAATGCTTAGATATGACTTAGAACACCGATTGCGAAGGCAGCCAACTAAGCCGTAACTGACGCTGAGGGACGAAAGCGTGGGGAGCGAACAGG
>ASV487
ACGTAGGGTGCAAGCGTTAATCGGAATTACTGGGCGTAAAGCGTGCGCAGGCGGTTCGGAAAGAGAGGTGTGAAATCCCAGGGCTCAACCTTGGAACTGCACTTTTAACTACCGAGCTAGAGTATGTCAGAGGGGGGTGGAATTCCGCGTGTAGCAGTGAAATGCGTAGATATGCGGAGGAACACCGATGGCGAAGGCAGCCCCCTGGGATAATACTGACGCTCATGCACGAAAGCGTGGGGAGCAAACAGG
>ASV489
ACGAAGGGTGCAAGCGTTACTCGGAATTACTGGGCGTAAAGCGTGCGTAGGTGGTTTGTTAAGTCAGATGTGAAAGCCCCGGGCTCAACCTGGGAATTGCATTTGATACTGGCAGACTAGAGTGCGGTAGAGGAGAGTGGAATTCCCGGTGTAGCAGTGAAATGCGTAGAGATCGGGAGGAACATCAGTTGCGAAGGCGGCTCTCTGGACCAGCACTGACACTGAGGCACGAAAGCGTGGGGAGCAAACAGG
>ASV490
ACGGAGGATCCAAGCGTTGTCCGGATTTATTGGGTTTAAAGGGTGCGTAGGCGGATCTTTAAGTCAGTGGTGAAAGCCTGCAGCTTAACTGTAGAATTGCCATTGAAACTGAAGATCTTGAATTTGGTTAAAGTAGGCGGAATGTATCATGTAGCGGTGAAATGCTTAGATATGATACAGAACACCGATAGCGAAGGCAGCTTGCTGAACCAATATTGACGCTGAGGCACGAAAGCGTGGGGAGCGAACAGG
>ASV491
ACGTAGGGTGCAAGCGTTAATCGGAATTACTGGGCGTAAAGCGTGCGCAGGCGGTTGTGTAAGACAGATGTGAAATCCCCGGGCTCAACCTGGGAACTGCATTTGTGACTGCACAGCTAGAGTGCGGCAGAGGGGGATGGAATTCCGCGTGTAGCAGTGAAATGCGTAGATATGCGGAGGAACACCGATGGCGAAGGCAATCCCCTGGGCCTGCACTGACGCTCATGCACGAAAGCGTGGGGAGCAAACAGG
>ASV492
ACAGAGGGTGCGAGCGTTAATCGGAATCACTGGGCTTAAAGGGTCCGTAGGCGGGACTGCAGGCGTCGAGTGAAATCCCACGGCTCAACCGTGGAACTGCTCGGCGAACCGCAGTTCTTGAGGCGAGTAGAGGCGATCAGAACGATAGGTGGAGCGGTGAAATGCGTAGATATCTATCGGAATGCCAAAGGTGAAGACAGGTCGCTGGGCTCGTCCTGACGCTGAGGGACGAAAGCGTGGGGAGCAAACGGG
>ASV493
ACGTAGGGTGCAAGCGTTAATCGGAATTACTGGGCGTAAAGCGTGCGCAGGCGGTTGTGCAAGACAGATGTGAAATCCCCGGGCTTAACCTGGGAACTGCATTTGTGACTGCATAGCTGGAGTGCGGCAGAGGGGGATGGAATTCCGCGTGTAGCAGTGAAATGCGTAGATATGCGGAGGAACACCGATGGCGAAGGCAATCCCCTGGGCCTGCACTGACGCTCATGCACGAAAGCGTGGGGAGCAAACAGG
>ASV494
ACGGAGGGTGCAAACGTTAATCGGAATTACTGGGCGTAAAGCGCGCGTAGGCGGTCCGGCAAGTGGGATGTGAAAGCCCTGGGCTTAACCTGGGAACTGCATTCCAAACTACCGGGCTAGAGTATGGTAGAGGGAGGTAGAATTTCCTGTGTAGCGGTGAAATGCGTAGATATAGGAAGGAATACCAGTGGCGAAGGCGGCCTCCTGGACCAATACTGACGCTGAGGTGCGAAAGCGTGGGGAGCAAACAGG
>ASV495
ACGGAGGGTGCAAGCGTTATCCGGAATTACTGGGTTTAAAGGGTGCGTAGGCGGCGTTGTAAGTCAGAGGTGAAAGGTTTCGGCTTAACCGGAGAATTGCCTTTGATACTGCAGTGCTAGGATTGGGTTGAGGTTGGCGGAATGTGACATGTAGCGGTGAAATGCATAGATATGTCATAGAACACCGATTGCGAAGGCAGCTGACTGGACCTTGATTGACGCTGAGGCACGAAAGCGTGGGGAGCAAACAGG
>ASV496
ACAGAGGATGCAAGCGTTATCCGGAATCACTGGGCATAAAGCGTCTGTAGGTTGTTTGATAAGTCTGCTGTTAAAGACTAGGGCTTAACCCTAGGAAAGCAGTGGAAACTGTTAGACTTGAGTGTGGTAGAGGTAGAGGGAATTCCTAGTGTAGCGGTGAAATGCGTAGATATTAGGAAGAACACCAATGGCGAAAGCACTCTACTGGGCCATAACTGACACTGAGAGACGACAGCTAGGGGAGCAAATGGG
>ASV498
ACGAAGGATGCAAGCGTTATCCGGATTCATTGGGTTTAAAGGGTGCGTAGGCGGACGCATAAGTCAGTGGTGAAATCTCCAGGCTTAACTTGGAAACTGCCATTGATACTGTGTGTCTTGAGTACAGATGATGTTGGCGGAATATGACATGTAGCGGTGAAATGCATAGATATGTCATAGAACACCGATTGCGAAGGCAGCTGACAAAACTGTAACTGACGCTGAGGCACGAAAGTGCGGGGATCAAACAGG
>ASV499
ACGAAGGGACCTAGCGTAGTTCGGAATTACTGGGCGTAAAGCGCGCGTAGGCCGTTGAGTTAGTTAATTGTGAAATCCCAAAGCTTAACTTTGGAACTGCAATTAAAACTGCTCGACTAGAGTTTGATAGAGGAAAGCGGAATACATAGTGTAGAGGTGAAATTCGTAGATATTATGTAGAACACCAGTTGCGAAGGCGGCTTTCTGGATCAACACTGACGCTGAGGCGCGAAAGTATGGGTAGCAAAGAGG
>ASV501
ACGTAGGGTGCAAGCGTTAATCGGAATTACTGGGCGTAAAGCGTGCGCAGGTGGTTTGTTAAGACAGTTGTGAAATCCCCGGGCTCAACCTGGGAACTGCAATTGTGACTGACAGACTAGAGTTTGGCAGAGGGGGGTGGAATTCCTGGTGTAGCAGTGAAATGCGTAGATATCAGGAGGAACACCGATGGCGAAGGCAGCCCCCTGGGCCATGACTGACACTCATGCACGAAAGCGTGGGGAGCAAACAGG
>ASV502
ACGAGCTCCCCAAACGTTATTCGGTATCACTGGGCTTAAAGAGTTCGTAGGCGGCGAAGTAGGTGAGGTGTGAAAGCCCTCGGCTCAACCGAGGAACTGCGCTTCAAACCGCTTTGCTAGAGGGAGATAGGGGTAAGCGGAACAGATGGTGGAGCGGTGAAATGCATTGATATCATCTGGAACACCGGTGGCGAAAGCGGCTTACTGGGTCTTTTCTGACGCTGAGGAACGAAAGCTAGGGTAGCGAACGGG
>ASV503
ACGGAGGATCCAAGCGTTATCCGGAATCATTGGGTTTAAAGGGTCCGTAGGCGGTCTTATAAGTCAGTGGTGAAATCCCATCGCTCAACGATGGAACTGCCATTGATACTGTAAGACTTGAATGCTTAGGAAGTAACTAGAATATGTAGTGTAGCGGTGAAATGCTTAGATATTACATGGAATACCAATTGCGAAGGCAGGTTACTACTAAGTGATTGACGCTGATGGACGAAAGCGTGGGGAGCGAACAGG
>ASV504
ACAGAGGTCTCAAGCGTTGTTCGGATTCATTGGGCGTAAAGGGTGCGTAGGCGGCGTGGTAAGTTGAGTGTGAAATCCTAGGGCTTAACCTTAGAACTGCACTCAATACTGCCATGCTAGAGGAATGTAGAGGAGAGTGGAATTCACGGTGTAGCAGTGAAATGCGTAGATATCGTGAGGAAGACCAGTTGCGAAGGCGACTCTCTGGGCATTTCCTGACGCTGAGGCACGAAGGCCAGGGGAGCAAACGGG
>ASV505
ACGGAGGATCCAAGCGTTATCCGGAATCATTGGGTTTAAAGGGTCCGTAGGCGGTTTGGTAAGTCAGTGGTGAAAGCCCGCAGCTCAACTGTGGAACGGCCATTGATACTGCCAGACTTGAATTACAAGGAAGTAACTAGAATATGTAGTGTAGCGGTGAAATGCTTAGATATTACATGGAATACCAATTGCGAAGGCAGGTTACTACTTGTGGATTGACGCTGATGGACGAAAGCGTGGGGAGCGAACAGG
>ASV506
ACGAAGGGGGCTAGCGTTGTTCGGAATTACTGGGCGTAAAGCGCGCGTAGGCGGTTTTACAAGCCAGAGGTGAAATGCCTGAGCTTAACTTGGGAATTGCCTTTGGAACTGTATGGCTTTGAGGACGAGAGAGGTGAGTGGAATTCCCAGTGTAGAGGTGAAATTCGTAGATATTGGGAAGAACACCGGTGGCGAAGGCGGCTCACTGGCTCGTTTCTGACGCTGCAGCGCGAAAGCGTGGGGATCAAACAGG
>ASV507
ACGGGAGTGGCAAGCGTTATCCGGAATTATTGGGCGTAAAGCGTCCGCAGGCGGTCTTGTAAGTCTGTCGTCAAAGCGTGGAGCTTAACTCCATTTAAGCGATGGAAACTGCAAGACTAGAGTGTGGTAGGGGCAGAGGGAATTCCCGGTGTAGCGGTGAAATGCGTAGATATCGGGAAGAACACCAGTGGCGAAGGCGCTCTGCTGGGCCATAACTGACGCTCATGGACGAAAGCCAGGGGAGCGAAAGGG
>ASV508
ACGTAGGGTGCAAGCGTTAATCGGAATTACTGGGCGTAAAGCGTGCGCAGGCGGTTCGTTAAGACAGTTGTGAAATCCCCGGGCTTAACCTGGGAACTGCAATTGTGACTGGCGGGCTAGAGTTTGGCAGAGGGGGGTGGAATTCCTGGTGTAGCAGTGAAATGCGTAGATATCAGGAGGAACACCGATGGCGAAGGCAGCCCCCTGGGCCACGACTGACGCTCATGCACGAAAGCGTGGGGAGCAAACAGG
>ASV509
ACGGAGGATCCAAGCGTTATCCGGATTTATTGGGTTTAAAGGGTGCGTAGGTGGCTTTTTAAGTCAGGGGTGAAAGACGGTAGCTTAACTATCGCAGTGCCTTTGATACTGAAGAGCTTGAATGAACTAGAGGTAGGCGGAATGTGACAAGTAGCGGTGAAATGCATAGATATGTCACAGAACACCAATTGCGAAGGCAGCTTACTATGGTTTTATTGACACTGAGGCACGAAAGCGTGGGGATCAAACAGG
>ASV510
ACGGAGGGTGCGAGCGTTGTCCGGAATCATTGGGTGTAAAGGGTGCGTAGGCGGGTTCTTAAGTCTGGGGTGAAAGTCTGCGGCTCAACCGTAGGATTGCCTTGGATACTGGGAGCCTTGAGTGTGACAGAGGCCGGTAGAATTCGTGGTGTAGCGGTGAAATGCATAGATATCACGAAGAATACCAGTGGCGTAGGCGGCCGGCTGGGTCACGACTGACGCTGAGGCACGAGAGCGTGGGGAGCAAACAGG
>ASV511
ACAGAGGTCCCGAGCGTTGTTCGGATTCACTGGGCGTAAAGGGTGCGTAGGTGGTTGGGTAAGTTTGAGGTGAAAGCTCCGAGCTCAACTCGGAAAATGCCTTGAAGACTATCTGACTAGAGGGTTGGAGGGGAGACTGGAATTCTCGGTGTAGCAGTGAAATGCGTAGATATCGAGAGGAACACCAGTGGCGAAGGCGAGTCTCTGGACAACACCTGACACTGAGGCACGAAAGCCAAGGGAGCAAACGGG
>ASV512
ACAGAGGGTGCGAGCGTTGTCCGGAATCACTGGGCGTAAAGGGCGCGTAGGTGGCTTGGTAAGCGTGTGGTGAAAGTCCGGGGCTCAACCCCGGATCTGCCGTGCGAACTGCCGAGCTCGAGCATTGTAGAGGCAGGTGGAATTCCGGGTGTAGCGGTGGAATGCGTAGAGATCCGGAAGAACACCAGTGGCGAAGGCGGCCTGCTGGGCAATTGCTGACACTGAGGCGCGACAGCGTGGGGAGCAAACAGG
>ASV513
ACGGAGGATCCAAGCGTTGTCCGGATTTATTGGGTTTAAAGGGTGCGTAGGCGGATCTTTAAGTCAGTGGTGAAAGCCTGCAGCTTAACTGTAGAACAGCCATTGAAACTGAAGATCTTGAATTTGGTTAAAGTAGGCGGAATGTATCATGTAGCGGTGAAATGCTTAGATATGATACAGAACACCGATAGCGAAGGCAGCTTGCTGAACCAATATTGACGCTGAGGCACGAAAGCGTGGGGAGCGAACAGG
>ASV514
ACGTAGGGTGCAAGCGTTGTCCGGATTTATTGGGCGTAAAGAGCTCGTAGGCGGTTAGTCACGTCGGATGTGAAAACCCGGGGCTTAACTCCGGGCCTGCATTCGATACGGGCTGACTCGAGTGTTGCAGGGGAGACTGGAACTCCTGGTGTAGCGGTGAAATGCGCAGATATCAGGAAGAACACCGGTGGCGAAGGCGGGTCTCTGGGCAACTACTGACGCTGAGGAGCGAAAGCGTGGGGAGCAAACAGG
>ASV515
ACGAACCGTACAAACGTTATTCGGAATTATTGGGCTTAAAGGGTGCGTAGGCTGCGCGGAAAGTTGGGTGTGAAAGCCCTCGGCTCAACCGAGGAATTGCGCCCAAAACTGCCGTGCTCGAGGGAGACAGAGGTGAGCGGAACTCAAGGTGGAGCGGTGAAATGCGTTGATATCTTGAGGAACACCGGTGGCGAAAGCGGCTCACTGGGTCTCTTCTGACGCTGAGGCACGAAAGCCAAGGTAGCAAACGGG
>ASV516
ACGTAGGGTGCGAGCGTTAATCGGAATTACTGGGCGTAAAGCGTGCGCAGGCGGTTTTGTAAGTCAGATGTGAAATCCCCGAGCTTAACTTGGGAACTGCGTTTGAAACTACAAGACTAGAGTGTGTCAGAGGGGGGTAGAATTCCACGTGTAGCAGTGAAATGCGTAGAGATGTGGAGGAATACCAATGGCGAAGGCAGCCCCCTGGGATAACACTGACGCTCATGCACGAAAGCGTGGGGAGCGAACAGG
>ASV517
ACGAAGGGGGCTAGCGTTGTTCGGAATCACTGGGCGTAAAGCGCACGTAGGCGGATCTTTAAGTCAGAGGTGAAAGCCTGGAGCTCAACTCCAGAACTGCCTTTGATACTGGGGATCTCGAGTCCGGGAGAGGTGAGTGGAACTGCGAGTGTAGAGGTGAAATTCGTAGATATTCGCAAGAACACCAGTGGCGAAGGCGGCTCACTGGCCCGGAACTGACGCTGAGGTGCGAAAGCGTGGGGAGCAAACAGG
>ASV518
ACGGAGGGTGCAAGCGTTATCCGGATTCACTGGGTTTAAAGGGTGCGTAGGTGGGTTGGTAAGTCAGTGGTGAAATCCCCGAGCTTAACTCGGGAACTGCCATTGATACTATCAGTCTTGAATATCGTGGAGGTCAGCGGAATATGTCATGTAGCGGTGAAATGCTTAGATATGACATAGAACACCAATTGCGAAGGCAGCTGGCTACCCGAATATTGACACTGAGGCACGAAAGCGTGGGGATCAAACAGG
>ASV519
ACGGAGGGTGCAAGCGTTATCCGGAATCACTGGGTTTAAAGGGTGCGTAGGCGGCGTCATAAGTCAGGGGTGAAAGCCCACAGCTCAACTGTGGAATTGCCCTTGATACTGTGGTGCTTGAATCAGGTTGAGGTAGGCGGAATGTGGCATGTAGCGGTGAAATGCTTAGATATGCCATAGAACACCGATTGCGAAGGCAGCTTACTGGACCTGTATTGACGCTGAGGCACGAAAGCGTGGGGAGCGAACAGG
>ASV520
ACGAAGGGGGCTAGCGTTGCTCGGAATCACTGGGCGTAAAGCGCACGTAGGCGGGCTTTTAAGTCGGAGGTGAAATCCCAGGGCTCAACCCTGGAACTGCCTTCGATACTGAAAGTCTTGAGTCCGGAAGAGGTGAGTGGAACTCCGAGTGTAGAGGTGAAATTCGTAGATATTCGGAAGAACACCAGTGGCGAAGGCGGCTCACTGGTCCGGTACTGACGCTGAGGTGCGAAAGCGTGGGGAGCAAACAGG
>ASV521
ACGTAGGGTGCGAGCGTTAATCGGAATTACTGGGCGTAAAGCGTGCGCAGGCGGTTTTGTAAGACAGGCGTGAAATCCCCGGGCTCAACCTGGGAACTGCGCTTGTGACTGCAAGGCTAGAGTACGGCAGAGGGGGGTGGAATTCCACGTGTAGCAGTGAAATGCGTAGAGATGTGGAGGAACACCAATGGCGAAGGCAGCCCCCTGGGTCGATACTGACGCTCATGCACGAAAGCGTGGGTAGCAAACAGG
>ASV522
ACGTAGGTGGCGAGCGTTGTCCGGATTTATTGGGTTTAAAGGGTGCGTAGGCGGCTTGTTAAGTCAGTGGTGAAAGACGGCAGCTCAACTGTCGAGGTGCCATTGATACTGACGGGCTAGAGTACTGATGAGGTAGGCGGAATGGACGGTGTAGCGGTGAAATGCATAGATATCGTCCAGAACACCGATAGCGAAGGCAGCTTACTAAGGAGTAACTGACGCTGAGGCACGAAAGTGTGGGGATCAAACAGG
>ASV523
ACGTAGGGTGCGAGCGTTAATCGGAATTACTGGGCGTAAAGCGTGCGCAGGCGGTTTGGCAAGTCAGATGTGAAATCCCCGAGCTCAACTTGGGAACTGCGTTTGAAACTGCCAGACTAGAATATGTCAGAGGGGGGTAGAATTCCACGTGTAGCAGTGAAATGCGTAGAGATGTGGAGGAATACCAATGGCGAAGGCAGCCCCCTGGGATAATATTGACGCTCATGCACGAAAGCGTGGGGAGCAAACAGG
>ASV524
ACAGAGGATGCAAGCGTTATCCGGAATCACTGGGCATAAAGCGTCTGTAGGTTGCTTGCCAAGTCTGCTGTTAAAGACTAGGGCCTAACCCTGGGAAAGCAGTGGAAACTAGCAAGCTTGAGTGTGGTAGAGGTAGAGGGAATTCCTGGTGTAGCGGTGAAATGCGTAGATATTAGGAAGAACACCAATGGCGAAAGCACTCTGCTGGGCCACAACTGACACTGAGAGACGACAGCTAGGGGAGCAAATGGG
>ASV525
ACAGAGGTCCCAAGCGTTGTTCGGATTCACTGGGCGTAAAGGGTGCGTAGGCGGTGGGGTAAGTTTGAGGTGAAATCTCCGGGCTCAACCCGGACAAGCCTTGAATACTATCCTGCTAGAGGATCGGAGGGGAGACTGGAATTCTCGGTGTAGCAGTGAAATGCGTAGATATCGAGAGGAACACCAGTGGCGAAGGCGAGTCTCTGGACGATACCTGACGCTGAGGCACGAAAGCCAGGGGAGCAAACGGG
>ASV526
ACAGAGACTGCAAGCGTTACTCGGATTCACTGGGCGTAAAGGGAGCGCAGGCGGACTGGTGTGTCAGGCGTGAAATCCCGGGGCTCAACCCCGGGGCTGCGCCCGAAACTACCAGTCTAGAGACTTGGAGGGGTGAGCGGAATTCTTGGTGGAGCAGTGAAATGCGTAGATATCAAGAGGAACACCAACGGCGAAGGCAGCTCACTGGACAAGATCTGACGCTCAGGCTCGAAAGCGTGGGGAGCAAAAGGG
>ASV527
ACGGAGGGGGCTAGCGTTGTTCGGAATTACTGGGCGTAAAGCGCACGTAGGCGGACCAGAAAGTCAGAGGTGAAAGCCCGGGGCTCAACCCCGGAACGGCCTTTGAAACTCCTGGTCTTGAGTTCGAGAGAGGTGAGTGGAATTCCGAGTGTAGAGGTGAAATTCGTAGATATTCGGAGGAACACCAGTGGCGAAGGCGGCTCACTGGCTCGATACTGACGCTGAGGTGCGAAAGCGTGGGGAGCAAACAGG
>ASV529
ACAGAGGATGCAAGCGTTATCCGGAATCACTGGGCATAAAGCGTCTGTAGGTTGCTTAGCAAGTCTGCTGTTAAAGATCAGGGCCTAACCCTGGGAAAGCAGTGGAAACTAGTAGGCTTGAGTGTGGTAGAGGTAGAGGGAATTCCTGGTGTAGCGGTGAAATGCGTAGATATTAGGAAGAACACCAATGGCGAAAGCACTCTACTGGGCCACAACTGACACTAAGAGACGACAGCTAGGGGAGCAAATGGG
>ASV530
ACGAGTGGTGCAAACGTTGTTCGGAATTACTGGGCTTAAAGGGTGCGTAGGCGGCTATGAAGGTCTGATGTGAAATGCCACGGCTCAACCGTGGAACTGCGTTGGAAACCACATGGCTGGAGTGAGACAGAGGTAAGCGGAACTGATGGTGGAGCGGTGAAATGCGTTGATATCATCAGGAACACCGGTGGCGAAAGCGGCTTACTGGGTCTTTACTGACGCTGATGCACGAAAGCTAGGGGAGCAAACGGG
>ASV531
ACAGAGGTCTCAAGCGTTGTTCGGATTCATTGGGCGTAAAGGGTGCGTAGGTGGCGTGGTAAGTCAGATGTGAAATCCCCGGGCTCAACCTGGGAACTGCATTTGATACTGCCGTGCTAGAGTGCTGGAGGGGAGACTGGAATTCACGGTGTAGCAGTGAAATGCGTAGATATCGTGAGGAAGACCGGTGGCGAAGGCGAGTCTCTGGACAGCAACTGACACTGAGGCACGAAGGCTAGGGGAGCAAACGGG
>ASV532
ACGGGGGGTGCAAGCGTTACTCGGAATCACTGGGCGTAAAGAGCATGTAGGCGGATTAATAAGTTTGAAGTGAAATCCTATAGCTTAACTATAGAACTGCTTTGAAAACTGTTAATCTAGAATGTGGGAGAGGTAGATGGAATTTCTGGTGTAGGGGTAAAATCCGTAGAGATCAGAAGGAATACCGATTGCGAAGGCGATCTACTGGAACAATATTGACGCTGAGACGCGAAAGCGTGGGGAGCAAACAGG
>ASV534
ACGGGAGTGGCAAGCGTTATCCGGAATTATTGGGCGTAAAGCGTCCGCAGGCGGTCTTGTAAGTCTGTTGTTAAAGCGTGGAGCTTAACTCCATTTGAGCAATGGAAACTGCAAGACTAGAGTGTGGTAGGGGCAGAGGGAATTCCCGGTGTAGCGGTGAAATGCGTAGATATCGGGAAGAACACCAGTGGCGAAGGCGCTCTGCTGGGCCATAACTGACGCTCATGGACGAAAGCCAGGGGAGCGAAAGGG
>ASV535
ACAGAGGTCTCGAGCGTTGTTCGGATTCATTGGGCGTAAAGGGTGCGTAGGCGGTTGGGTAAGTCAGACGTGAAATTCCAGGGCTCAACCCTGAAACTGCGTTTGATACTGCCTGACTAGAGTACTGGAGAGGAGACTGGAATTCACGGTGTAGCAGTGAAATGCGTAGATATCGTGAGGAAGACCAGTGGCGAAGGCGAGTCTCTGGACAGTAACTGACGCTGAGGCACGAAGGCCAGGGGAGCAAACGGG
>ASV536
ACGGAGGGTGCAAGCGTTAATCGGAATTACTGGGCGTAAAGCGCGCGTAGGCGGCTTTTTAAGTCGGATGTGAAAGCCCCGGGCTCAACCTGGGAACTGCACCCGATACTGGAAGGCTAGAGTGCGAGAGAGGGAGGTAGAATTCCATGTGTAGCGGTGAAATGCGTAGATATATGGAGGAATACCAGTGGCGAAGGCGGCCTCCTGGCTCGACACTGACGCTGAGGTGCGAAAGCGTGGGGAGCAAACAGG
>ASV538
ACGTAGGCACCAAGCGTTGTCCGGATTTATTGGGCGTAAAGAGCTCGTAGGCGGTTCAGTAAGTCGGGTGTGAAAACTCTGGGCTTAACCCAGAGCCGCCACCCGATACTGCTGTGACTTGAGTCCGGTAGGGGAGCGGGGAATTCCTGGTGTAGCGGTGAAATGCGCAGATATCAGGAGGAACACCGGTGGCGAAGGCGCCGCTCTGGGCCGAGACTGACGCTGAGGAGCGAAAGCATGGGTAGCAAACAGG
>ASV539
ACGTAGGATCCGAGCGTTGTCCGGATTTATTGGGTTTAAAGGGTGCGCAGGCGGCCCGATAAGTCAGTGGTGAAAGCCGGCAGCTCAACTGTCGAATTGCCATTGATACTGTTGGGCTTGAGTATAGTTGAGGTTGGCGGAATGTATCATGTAGCGGTGAAATGCATAGATATGATACAGAACACCGATTGCGAAGGCAGCTGACTAAGCTATTACTGACGCTCATGCACGAAAGCGTGGGGATCAAACAGG
>ASV540
ACGGAGGGTGCAAACGTTAATCGGAATTACTGGGCGTAAAGCGCGCGTAGGCGGTTCGGTAAGTGGGATGTGAAAGCCCTGGGCTCAACCTGGGAACTGCATTCCAAACTGCCGGGCTAGAGTATGGTAGAGGGAGGTAGAATTTCCTGTGTAGCGGTGAAATGCGTAGATATAGGAAGGAATACCAGTGGCGAAGGCGGCCTCCTGGACCAATACTGACGCTGAGGTGCGAAAGCGTGGGGAGCAAACAGG
>ASV542
ACGTAGGGTGCAAGCGTTATCCGGAATTATTGGGCGTAAAGAGCTCGTAGGCGGTTTGTCACGTCTGCTGTGAAAATCTGAGGCTCAACCTCGGACTTGCAGTGGGTACGGGCAGACTAGAGTGCAGTAGGGGAGAAGGGAATTCCTGGTGTAGCGGTGGAATGCGCAGATATCAGGAGGAACACCAATGGCGAAGGCACTTCTCTGGGCTGTAACTGACGCTGAGGAGCGAAAGCGTGGGGAGCGAACAGG
>ASV543
ACGTAGGATCCAAGCGTTGTCCGGATTTATTGGGTTTAAAGGGTGCGTAGGCGGGTTATTAAGTCAGTGGTGAAAGCCTGCAGCTTAACTGTAGAATTGCCTCTGAAACTGGTAACCTTGAGTGTGGTTGAGGTGGATGGAATGTATCATGTAGCGGTGAAATGCTTAGATATGATACAGAACACCGATTGCGAAGGCAGTCCACTAAGCCATTACTGACGCTGAGGCACGAAAGCATGGGTAGCAAACAGG
>ASV544
ACGGAGGATCCAAGCGTTATCCGGATTCATTGGGTTTAAAGGGTCCGCAGGCGGGTTATTAAGTCAGTGGTGAAATCCTGCAGCTTAACTGTAGAACTGCCATTGATACTGGTAATCTTGAGTATAGTTGAGGTGGGCGGAATGTGTCATGTAGCGGTGAAATGCATAGATATGACACAGAACACCGATTGCGAAGGCAGCTCACTAAGCTATTACTGACGCTCATGGACGAAAGCGTGGGGAGCGAACAGG
>ASV545
ACGGAGGGTGCAAGCGTTATCCGGATTCACTGGGTTTAAAGGGTGCGTAGGTGGGCAGGTAAGTCAGTGGTGAAATCCCCGAGCTCAACTTGGGAACTGCCATTGATACTATCTGTCTTGAATACCGTGGAGGTTAGCGGAATATGTCATGTAGCGGTGAAATGCTTAGATATGACATAGAACACCGATTGCGAAGGCAGCTGGCTACACGAATATTGACACTGAGGCACGAAAGCGTGGGGATCAAACAGG
>ASV546
ACGGAGGGTGCAAGCGTTATCCGGAATCATTGGGTTTAAAGGGTCCGCAGGCGGGCTTATAAGTCAGTGGTGAAAGCCTACAGCTTAACTGTAGAACTGCCATTGATACTGTAAGTCTTGAATTCGGTCGAAGTGGGCGGAATGTGTAGTGTAGCGGTGAAATGCTTAGATATTACACAGAACACCGATAGCGAAGGCAGCTCACTAGGCCTGGATTGACGCTCAGGGACGAAAGCGTGGGGATCAAACAGG
>ASV547
ACGGAGGGATCGAACGTTAATCGGAATTACTGGGCGTAAAGCGCGCGTAGGCGGCTTGTTAAGTGGGATGTGAAAGCCCCGGGCTTAACCTGGGAACTGCATTCCAAACTGACAGGCTTGAGTACGATAGAGGGGGGTAGAATTCAGAGTGTAGCGGTGAAATGCGTAGATATTCTGAGGAATACCGGTGGCGAAGGCGGCCCCCTGGATTGATACTGACGCTGAGGTGCGAAAGCGTGGGGAGCAAACAGG
>ASV548
ACGTAGGATCCGAGCGTTGTCCGGATTTATTGGGTTTAAAGGGTGCGCAGGCGGCCCGATAAGTCAGTGGTGAAAGCCGGCAGCTTAACTGTCGAATTGCCATTGATACTGTTGGGCTTGAGTATAGTTGAGGTTGGCGGAATGTATCATGTAGCGGTGAAATGCATAGATATGATACAGAACACCGATTGCGAAGGCAGCTGACTAAGCTATTACTGACGCTCATGCACGAAAGCGTGGGGATCAAACAGG
>ASV549
ACGTAGGGGGCGAGCGTTGTCCGGATTTATTGGGCGTAAAGAGCTCGTAGGCGGTTCGGTAAGTCGGGTGTGAAACCTCCAGGCTCAACCTGGAGACGCCACCCGATACTGCTGTGACTTGAGTCCGGTAGGGGAGTGTGGAACTCCTGGTGTAGCGGTGAAATGCGCAGATATCAGGAAGAACACCAGCGGCGAAGGCGGCACTCTGGGCCGGTACTGACGCTGAGGAGCGAAAGCGTGGGTAGCAAACAGG
>ASV550
ACGTAGGGTGCAAGCGTTAATCGGAATTACTGGGCGTAAAGCGTGCGCAGGCGGTTATGTAAGACAGTTGTGAAATCCCCGGGCTTAACCTGGGAATTGCATCTGTGACTGCATAGCTAGAGTGCGGCAGAGGGGGATGGAATTCCGCGTGTAGCAGTGAAATGCGTAGATATGCGGAGGAACACCGATGGCGAAGGCAATCCCCTGGGCCTGCACTGACGCTCATGCACGAAAGCGTGGGGAGCAAACAGG
>ASV551
ACGTAGGGTGCAAGCGTTAATCGGAATTACTGGGCGTAAAGCGTGCGCAGGCGGTTATATAAGACAGATGTGAAATCCCCGGGCTCAACCTGGGAACTGCATTTGTGACTGTATAGCTAGAGTACGGTAGAGGGGGATGGAATTCCGCGTGTAGCAGTGAAATGCGTAGATATGCGGAGGAACACCGATGGCGAAGGCAGTCCCCTGGACCTGTACTGACGCTCATGCACGAAAGCGTGGGGAGCAAACAGG
>ASV552
ACGGAGGGTGCAAGCGTTATCCGGAATCATTGGGTTTAAAGGGTCCGCAGGCGGATTTATAAGTCAGTGGTGAAAGCCTACAGCTTAACTGTAGAACTGCCATTGATACTGTAAGTCTTGAATTCGGTCGAAGTGGGCGGAATGTGTAGTGTAGCGGTGAAATGCTTAGATATTACACAGAACACCGATAGCGAAGGCAGCTCACTAGGCCTGGATTGACGCTCAGGGACGAAAGCGTGGGGATCAAACAGG
>ASV553
ACGGAGGGTGCAAGCGTTGTCCGGATTTATTGGGTTTAAAGGGTGCGTAGGCGGCTATTTAAGTCAGCGGTGAAAGACTTCAGCTTAACTGGAGCAGTGCCATTGATACTGGATAGCTTGAGTGTTGGAGGGGTACATGGAATTGATGGTGTAGCGGTGAAATGCATAGATACCATCAGGAACACCGATAGCGAAGGCATTGTACTGGCCAACAACTGACGCTGAGGCACGAAAGTGTGGGGATCGAACAGG
>ASV554
ACGAAGGGTGCAAGCGTTGCTCGGAATTATTGGGCGTAAAGGGTAGGTAGGTGGTTACGTATGTCTGGGGTGAAATCCCTGAGCTTAACTCAGGAAGTGCCTTGGAAACGGCGTAACTAGAGTGCTAGAGAGGTTCGTGGAATTCCCAGTGTAGCGGTGAAATGCGTAGAGATTGGGAGGAACACCAGAGGCGAAGGCGGCGAACTGGATAGCAACTGACACTGAACTACGAAAGCGTGGGTAGCAAACAGG
>ASV555
ACGAAGGGGGCGAGCGTTGTTCGGAATTACTGGGCGTAAAGGGCGCGTAGGCGGTCATTTAAGTTAGGCGTGAAATCCCCGGGCTCAACCTGGGAACTGCGCTTAAGACTGGACGACTAGAAAACGGAAGAGGGTAGTGGAATTCCCAGTGTAGAGGTGAAATTCGTAGATATTGGGAAGAACACCAGTGGCGAAAGCGGCTACCTGGTCCGATTTTGACGCTGAGGCGCGAAAGCGTGGGGAGCAAACAGG
>ASV556
ACGGAGGGTGCAAGCGTTATCCGGATTCACTGGGTTTAAAGGGTGCGTAGGTGGGTTGGTAAGTCAGTGGTGAAATCCCCGAGCTTAACTTGGGAACTGCCATTGATACTATCAGTCTTGAATACCGTGGAGGTCAGCGGAATATGTCATGTAGCGGTGAAATGCTTAGATATGACATAGAACACCAATTGCGAAGGCAGCTGGCTACCCGAATATTGACACTGAGGCACGAAAGCGTGGGGATCAAACAGG
>ASV557
ACGGAGGGAGCTAGCGTTGTTCGGAATTACTGGGCGTAAAGCGCACGTAGGCGGCGACTCAAGTCAGAGGTGAAAGCCTGGAGCTCAACTCCAGAACTGCCTTTGAAACTAGGTCGCTAGAATCTTGGAGAGGCGAGTGGAATTCCGAGTGTAGAGGTGAAATTCGTAGATATTCGGAAGAACACCAGTGGCGAAGGCGACTCGCTGGACAAGTATTGACGCTGAGGTGCGAAAGCGTGGGGAGCAAACAGG
>ASV558
ACAGAGGTCTCAAGCGTTGTTCGGATTCATTGGGCGTAAAGGGTGCGTAGGTGGCAAGGTAAGTCAGATGTGAAATCCCCGGGCTCAACCTGGGAACTGCATTTGATACTGCCGTGCTCGAGTGCTGGAGGGGAGACTGGAATTCACGGTGTAGCAGTGAAATGCGTAGATATCGTGAGGAAGACCGGTGGCGAAGGCGAGTCTCTGGACAGCAACTGACACTGAGGCACGAAGGCTAGGGGAGCAAACGGG
>ASV559
ACGGAGGGTGCAAGCGTTACTCGGAATCACTGGGCGTAAAGAGCGTGTAGGCGGGTGAATAAGTCAGAAGTGAAATCCAATAGCTCAACTATTGAACTGCTTTTGAAACTGTATACCTAGAATGTGGGAGAGGCAGATGGAATTTCTGGTGTAGGGGTAAAATCCGTAGAGATCAGAAGGAATACCGATTGCGAAGGCGATCTGCTGGAACATTATTGACGCTGAGACGCGAAAGCGTGGGGAGCAAACAGG
>ASV560
ACAGAGACTGCAAGCGTTACTCGGATTCACTGGGCGTAAAGGGAGCGCAGGCGGATTGGTGTGTCAGGCGTGAAATCCCGGGGCTCAACCCCGGGGCTGCGCCCGAAACTACCAATCTAGAGACTTGGAGGGGTAAGCGGAATTCTTGGTGGAGCAGTGAAATGCGTAGATATCAAGAGGAACACCAACGGCGAAGGCAGCTTACTGGACAAGATCTGACGCTCAGGCTCGAAAGCGTGGGGAGCAAAAGGG
>ASV561
ACGGGAGTGGCAAGCGTTATCCGGAATTATTGGGCGTAAAGCGTCCGCAGGTGGTTTTGTAAGTCTGTCGTTAAAGCGTGGAGCTTAACTCCATTTAAGCGATGGAAACTGCAAGACTAGAGTGTGGTAGGGGCAGAGGGAATTCCCGGTGTAGCGGTGAAATGCGTAGATATCGGGAAGAACACCAGTGGCGAAGGCGCTCTGCTGGGCCATAACTGACACTCATGGACGAAAGCCAGGGGAGCGAAAGGG
>ASV562
ACGAAGGATCCAAGCGTTATCCGGATTCATTGGGTTTAAAGGGTGCGTAGGCGGATAGATAAGTCAGTGGTGAAAGCCGGTCGCTCAACGATCGAATTGCCATTGATACTGTTTATCTAGAATATAGATGATGTTGGCGGAATATGACATGTAGCGGTGAAATGCATAGATATGTCATAGAACACCGATTGCGAAGGCAGCTGACAAAACTATTATTGACGCTGATGCACGAAAGTGCGGGGATCAAACAGG
>ASV563
ACGGAGGGTGCAAGCGTTATCCGGATTTACTGGGTTTAAAGGGTGCGTAGGCGGGCAGGTAAGTCAGTGGTGAAATCCCCGAGCTTAACTCGGGAACTGCCGTTGATACTATCTGTCTTGAATTTAGTGGAGGTAAGCGGAATATGTCATGTAGCGGTGAAATGCTTAGATATGACATAGAACACCAATTGCGAAGGCAGCTTGCTACACTATTATTGACGCTGAGGCACGAAAGCGTGGGGATCAAACAGG
>ASV564
ACGAAGGGGGCTAGCGTTGTTCGGAATTACTGGGCGTAAAGCGCACGTAGGCGGGTCGTTAAGTCAGGGGTGAAATCCCGGAGCTCAACTCCGGAACTGCCTTTGATACTGGCGATCTAGAGATCGGAAGAGGTGAGTGGAATTCCCAGTGTAGAGGTGAAATTCGTAGATATTGGGAAGAACACCAGTGGCGAAGGCGGCTCACTGGTCCGATACTGACGCTGAGGTGCGAAAGCGTGGGGAGCAAACAGG
>ASV565
ACGAAGGTCCCAAGCGTTATCCGGATTTATTGGGTTTAAAGGGTGCGTAGGCGGGTTGTTAAGTCAGTGGTGAAAGCCTACAGCTTAACTGTAGAATTGCCATTGATACTGACGATCTTGAGTGTGGTTGAGGTGGGCGGAATGTATCATGTAGCGGTGAAATGCTTAGATATGATACAGAACACCGATTGCGAAGGCAGCTCACTAAGCCACTACTGACGCTGAGGCACGAAAGCGTGGGGAGCAAACAGG
>ASV566
ACGTAGGTGGCGAGCGTTATCCGGATTTATTGGGTTTAAAGGGTGCGTAGGCGGCTGATTAAGTCAGCGGTGAAAGGTAGCAGCTTAACTGTTTTACATGCCGTTGATACTGGTTAGCTTGAGTTGACAGAAGGCAGATAGAATTCCTGGTGTAGCGGTGAAATGCTTAGATACCAGGAGGAATACCGATTGCGAAGGCAGTCTGCTGCAGTCACACTGACGCTGAGGCACGAAGGTGCGGGGATCAAACAGG
>ASV567
ACGGAGGATCCAAGCGTTATCCGGAATCATTGGGTTTAAAGGGTCCGTAGGCGGTCTTATAAGTCAGTGGTGAAAGCCCATCGCTCAACGATGGAACTGCCATTGATACTGTAAGACTTGAATGCTTAGGAAGTAACTAGAATATGTAGTGTAGCGGTGAAATGCTTAGATATTACATGGAATACCAATTGCGAAGGCAGGTTACTACTAAGTGATTGACGCTGATGGACGAAAGCGTGGGGAGCGAACAGG
>ASV568
ACAGAGACTGCAAGCGTTATTCGGATTCACTGGGCGTAAAGGGTGCGCAGGCGGCAATGTGTGTGAGACGTGAAAGCCCGGAGCTTAACTCCGGAATTGCGCCTCAAACTACATTGCTAGAGCATTGGAGAGGGTAGCAGAATTCACGGTGTAGCAGTGAAATGCGTAGATATCGTGAGGAATACCAGAGGCGAAGGCGGCTACCTGGACAATTGCTGACGCTCAGGCACGAAAGCGTGGGGAGCAAAAGGG
>ASV569
ACGAAGGTCCCGAGCGTTGTTCGGAATCACTGGGCGTAAAGGGAGCGTAGGCGGTGCGGTAAGTCAGATGTGAAATCCCGGGGCTCAACCCCGGAACTGCATCCGATACTGCCGTGCTAGAGGATTGGAGAGGTAGCTGGAATTCACGGTGTAGCAGTGAAATGCGTGGATATCGTGAGGAACACTCGTGGCGAAAGCGAGCTACTGGACAACTCCTGACGCTGAGGCTCGAAGGCCAGGGGAGCGAAAGGG
>ASV571
ACGAAGGGGGCTAGCGTTGTTCGGAATTACTGGGCGTAAAGCGCACGTAGGCGGGTCGTTAAGTCAGGGGTGAAATCCCGGAGCTCAACTCCGGAACTGCCTTTGATACTGGCGATCTTGAGATCGGAAGAGGTGAGTGGAATTCCCAGTGTAGAGGTGAAATTCGTAGATATTGGGAAGAACACCAGTGGCGAAGGCGGCTCACTGGTCCGATACTGACGCTGAGGTGCGAAAGCGTGGGGAGCAAACAGG
>ASV572
ACGGAGGGTGCAAGCGTTATCCGGATTTATTGGGTTTAAAGGGTCCGTAGGCGGATCGATAAGTCAGTGGTGAAAGCCCGCAGCTCAACTGCGGAACTGCCATTGATACTGTCGATCTTGAGTATAATTGAAGTGGGCGGAATGTGTGGTGTAGCGGTGAAATGCTTAGATATCACACAGAACACCGATTGCGAAGGCAGCTCACTAATTTGTAACTGACGCTGAGGGACGAAAGTGTGGGGATCAAACAGG
>ASV573
ACGGAGGGTGCAAGCGTTATCCGGATTCACTGGGTTTAAAGGGTGCGTAGGCGGGCTTGTAAGTCCGTGGTGAAATCTCTGAGCTTAACTCGGAAACTGCCATGGATACTATGGGTCTTGAATACTCGGGAGGTGAGCGGAATATGTCATGTAGCGGTGAAATGCTTAGATATGACATAGAACACCAATTGCGAAGGCAGCTTGCTACAGAGTTATTGACGCTGAGGCACGAAAGCGTGGGGATCAAACAGG
>ASV574
ACGGAGGATGCAAGTGTTATCCGGAATCACTGGGCGTAAAGCGTCTGTAGGTGGTTTAGTAAGTCAACTGTTAAATCTTGAAGCTCAACTTCAAAATCGCAGTCGAAACTACTAGACTAGAGTATAGTAGGGGTAAAGGGAATTTCCAGTGGAGCGGTGAAATGCGTAGAGATTGGAAAGAACACCGATGGCGAAGGCACTTTACTGGGCTATTACTGACACTCAGAGACGAAAGCTAGGGTAGCAAATGGG
>ASV576
ACGGAGGGTGCAAGCGTTATCCGGAATCATTGGGTTTAAAGGGTCCGCAGGCGGACTTATAAGTCAGTGGTGAAAGCCTACAGCTTAACTGTAGAACTGCCATTGATACTGTAAGTCTTGAATTCGGTCGAAGTGGGCGGAATGTGTAGTGTAGCGGTGAAATGCTTAGATATTACACAGAACACCGATAGCGAAGGCAGCTCACTAGGCCTGGATTGACGCTCAGGGACGAAAGCGTGGGGATCAAACAGG
>ASV577
ACGTAGGGTGCGAGCGTTAATCGGAATTACTGGGCGTAAAGCGTGCGCAGGCGGTTTTGTAAGACAGAGGTGAAATCCCCGGGCTCAACCTGGGAACTGCCTTTGTGACTGCAAGGCTAGAGTGCGGCAGAGGGGGATGGAATTCCGCGTGTAGCAGTGAAATGCGTAGATATGCGGAGGAACACCGATGGCGAAGGCAATCCCCTGGGCCTGCACTGACGCTCATGCACGAAAGCGTGGGGAGCAAACAGG
>ASV578
ACGGAGGGTGCAAGCGTTATCCGGATTTATTGGGTTTAAAGGGTCCGTAGGTGGACCATTAAGTCAGAGGTGAAAGCCCGCGGCTCAACCGCGGAACTGCCTTTGATACTGGTGGTCTTGAGTGTGCTCGAAGTTGGCGGAATATGACATGTAGCGGTGAAATGCTTAGATATGTCATAGAACACCGATTGCGAAGGCAGCCAACTAGGTCACAACTGACACTGAGGGACGAAAGCGTGGGGAGCGAACAGG
>ASV579
ACGTAGGGTGCAAGCGTTGTCCGGAATTATTGGGCGTAAAGAGCTCGTAGGCGGTTTGTCGCGTCTGCTGTGAAAATCCGAGGCTCAACCTCGGACCTGCAGTGGGTACGGGCAAACTAGAGTGCGGTAGGGGAGAAGGGAATTCCTGGTGTAGCGGTGGAATGCGCAGATATCAGGAGGAACACCGATGGCGAAGGCACTTCTCTGGGCCGTAACTGACGCTGAGGAGCGAAAGCGTGGGGAGCGAACAGG
>ASV580
ACATAGGGTGCAAGCGTTGTCCGGAATTATTGGGCGTAAAGAGCTCGTAGGTCGTTTGACACGTCGGATGTGAAAATCTGAGGCTTAACCTCAGACCTGCATTCGATACGGTCAAACTAGAGTGTGGTAGGGGAGACTGGAATTCCTGGTGTAGCGGTGGAATGCGCAGATATCAGGAGGAACACCAATGGCGAAGGCAGGTCTCTGGGCCATAACTGACACTGAGGAGCGAAAGCGCGGGGAGCGAACAGG
>ASV581
ACGTAGGGTGCAAGCGTTAATCGGAATTACTGGGCGTAAAGCGTGCGCAGGCGGTCATGCAAGACAGATGTGAAATCCCCGGGCTCAACCTGGGAACTGCATTTGTGACTGCATGGCTTGAGTGCGGCAGAGGGGGATGGAATTCCGCGTGTAGCAGTGAAATGCGTAGATATGCGGAGGAACACCGATGGCGAAGGCAATCCCCTGGGCCTGCACTGACGCTCATGCACGAAAGCGTGGGGAGCAAACAGG
>ASV584
ACAGAGGTCTCAAGCGTTGTTCGGAATCACTGGGCGTAAAGGGTGCGTAGGTGGCGTGGTAAGTCAGATGTGAAAGCCCGGGGCTCAACCTCGGAACTGCATCCGATACTGCCATGCTTGAGTACTGGAGAGGTGACTAGAATTCTAGGTGTAGCAGTGAAATGCGTAGATATCTAGAGGAATACCAAAGGCGTAGGCAGGTCACTGGACAGTTACTGACACTGAGGCACGAAGGCCAGGGGAGCAAACGGG
>ASV585
ACGGAGGGTGCAAGCGTTATCCGGAATCATTGGGTTTAAAGGGTCCGCAGGCGGTCTTATAAGTCAGTGGTGAAATCTCGTAGCTTAACTATGAAACTGCCATTGATACTGTAGGACTTGAATTCGGTCGAAGTGGGCGGAATATGACATGTAGCGGTGAAATGCGTAGATATGTCATAGAACACCGATAGCGAAGGCAGCTCACTAGGCCTGGATTGACGCTCAGGGACGAAAGCGTGGGGAGCAAACAGG
>ASV586
ACGTAGGGTGCGAGCGTTAATCGGAATTACTGGGCGTAAAGCGTGCGCAGGCGGTTTGGTAAGACAGGCGTGAAATCCCCGGGCTCAACCTGGGAACTGCGCTTGTGACTGCCTCACTAGAGTACGGCAGAGGGGGGTGGAATTCCACGTGTAGCAGTGAAATGCGTAGAGATGTGGAGGAACACCGATGGCGAAGGCAGCCCCCTGGGCCGATACTGACGCTCATGCACGAAAGCGTGGGTAGCAAACAGG
>ASV587
ACGGAGGGTGCAAGCGTTACTCGGAATCACTGGGCGTAAAGAGCGTGTAGGCGGGTATATAAGTCAGAAGTGAAATCCAATAGCTTAACTATTGAACTGCTTTTGAAACTGTATACCTAGAATGTGGGAGAGGTAGATGGAATTTCTGGTGTAGGGGTAAAATCCGTAGAGATCAGAAGGAATACCGATTGCGAAGGCGATCTACTGGAACATTATTGACGCTGAGACGCGAAAGCGTGGGGAGCAAACAGG
>ASV588
ACGGAGGGTGCAAGCGTTATCCGGAATCATTGGGTTTAAAGGGTCCGCAGGCGGATTTATAAGTCAGTGGTGAAAGCCTACAGCTCAACTGTAGAACTGCCATTGATACTGTAAGTCTTGAATTCGATCGGAGTGGGCGGAATGTGTAGTGTAGCGGTGAAATGCTTAGATATTACACAGAACACCGATAGCGAAGGCAGCTCACTAGGTCTGGATTGACGCTCAGGGACGAAAGCGTGGGGAGCAAACAGG
>ASV589
ACGAAGGATGCAAGCGTTATCCGGATTCATTGGGTTTAAAGGGAGCGTAGGCGGTCTTATAAGTCAGCGGTGAAAGCTCTTCGCTTAACGAAGAAATTGCCATTGATACTGTAGGACTTGAGTACAGTTGCTGTGGGCGGAATATGACATGTAGTGGTGAAATACATAGAGATGTCATAGAACACCGATTGCGAAGGCAGCTCACAAAACTGTAACTGACGCTGAGGCTCGAAAGTGCGGGGATCAAACAGG
>ASV590
ACGTAGGGTGCGAGCGTTAATCGGAATTACTGGGCGTAAAGCGTGCGCAGGCGGATTGTTAAGCAAGATGTGAAATCCCCGGGCTTAACCTGGGAATGGCATTTTGAACTGGCAGTCTAGAGTGTGTCAGAGGGGGGTGGAATTCCACGTGTAGCAGTGAAATGCGTAGAGATGTGGAGGAACACCAATGGCGAAGGCAGCCCCCTGGGATAACACTGACGCTCATGTACGAAAGCGTGGGTAGCAAACAGG
>ASV591
ACGGAGGATCCAAGCGTTATCCGGAATCATTGGGTTTAAAGGGTCCGTAGGCGGTTTAATAAGTCAGAGGTGAAATCCTACAGCTCAACTGTAGCATTGCCTTTGATACTGTTAGACTTGAGTTAATGTGAAGTAGTTAGAATGTGTAGTGTAGCGGTGAAATGCATAGATATTACACAGAATACCGATTGCGAAAGCAGATTACTAACACTAAACTGACGCTGAGGGACGAAAGCGTGGGTAGCGAACAGG
>ASV592
ACAGAGGGTGCGAGCGTTAATCGGAATTACTGGGCGTAAAGCGCACGTAGGCGGCTTGGTATGTCGGGTGTGAAATCCCCGGGCTCAACCTGGGAACTGCATCCGAAACTGCCTTGCTCGAGTATGGGAGAGGGAAGTGGAATTTCCGGTGTAGCGGTGAAATGCGTAGATATCGGAAGGAACATCAGTGGCGAAGGCGACTTCCTGGACCAATACTGACGCTCAGGTGCGAAAGCGTGGGGAGCAAACAGG
>ASV593
ACGGAGGGTGCAAGCGTTAATCGGAATTACTGGGCGTAAAGCGCACGCAGGCGGTTTGTTAAGTCAGATGTGAAATCCCCGGGCTCAACCTGGGAACTGCATCTGATACTGGCAAGCTTGAGTCTCGTAGAGGGGGGTAGAATTCCAGGTGTAGCGGTGAAATGCGTAGAGATCTGGAGGAATACCGGTGGCGAAGGCGGCCCCCTGGACGAAGACTGACGCTCAGGTGCGAAAGCGTGGGGAGCAAACAGG
>ASV594
ACGGAGGATCCAAGCGTTATCCGGATTTATTGGGTTTAAAGGGTGCGTAGGCGGATAAATAAGTCAGTGGTGAAAGCCTGCAGCTCAACTGCAGAACTGCCATTGATACTGTTTATCTTGAATATGGTTGAGGTGGGCGGAATATGACATGTAGTGGTGAAATACTTAGATATGTCATAGAACACCGATTGCGAAGGCAGCTCACTAAGCCATCATTGACGCTGAGGCACGAAAGCGTGGGGAGCAAACAGG
>ASV595
ACGTAGGTGACGAGCGTTATCCGGATTTACTGGGCGTAAAGCGCTTGTAGGTGGTGCCGTAAGTTGGGCGTGAAATCCCCGGGCTTAACCCGGAGAGGCCGTCCAATACTGCGGTGCTAGAGGATGTCAGAGGAAGGTGGAATTCCTGGTGTAGTAGTGAAATGCGTAGATATCAGGAGGAACACCCGTGGCGAAGGCGACCTTCTGGGACGTACCTGACACTGAGAAGCGAAAGCCAGGGGAGCAAACAGG
>ASV596
ACGTAGGGTGCAAGCGTTAATCGGAATTACTGGGCGTAAAGCGTGCGCAGGCGGTCTTGCAAGACAGGTGTGAAATCCCCGGGCTTAACCTGGGAACTGCACTTGTGACTGCAAGGCTGGAGTACGGCAGAGGGGGATGGAATTCCGCGTGTAGCAGTGAAATGCGTAGATATGCGGAGGAACACCGATGGCGAAGGCAATCCCCTGGGCCTGTACTGACGCTCATGCACGAAAGCGTGGGGAGCAAACAGG
>ASV597
ACGTAGGATCCAAGCGTTGTCCGGATTTATTGGGTTTAAAGGGTGCGTAGGCGGGATATTAAGTCAGTGGTGAAAGCCTGCAGCTTAACTGTAGAATTGCCTCTGAAACTGGTATCCTTGAGTGTGGTTGAGGTGGATGGAATGTATCATGTAGCGGTGAAATGCTTAGATATGATACAGAACACCGATTGCGAAGGCAGTTCACTAAACCATTACTGACGCTGAGGCACGAAAGCATGGGGAGCGAACAGG
>ASV598
ACGGAGGGTGCAAGCGTTACTCGGAATCACTGGGCGTAAAGGATGCGTAGGCTGGAAATCAAGTCGAGAGTGAAATCCAACGGCTCAACCGTTGAACTGCTCTCGAAACTGGTTACCTAGAATATGGGAGAGGTAGATGGAATTGGTGGTGTAGGGGTAAAATCCGTAGATATCACCAGGAATACCGATTGCGAAGGCGATCTACTGGAACATTATTGACGCTGAGGCATGAAAGCGTGGGGAGCAAACAGG
>ASV599
ACGGAGGATCCAAGCGTTATCCGGAATCATTGGGTTTAAAGGGTCCGTAGGCGGCCTTATAAGTCAGTGGTGAAATCTCCTAGCTCAACTAGGAAACTGCCATTGATACTGTAGGGCTTGAATTTTTGTGAAGTAACTAGAATATGTAGTGTAGCGGTGAAATGCTTAGATATTACATGGAATACCAATTGCGAAGGCAGGTTACTAACAAACGATTGACGCTGATGGACGAAAGCGTGGGGAGCGAACAGG
>ASV600
ACGTAGGGTGCGGGCGTTAATCGGAATTACTGGGCGTAAAGCGTGCGCAGGCGGTCTCTTAAGTCAGATGTGAAATCCCCGGGCTTAACCTGGGAACTGCGTTTGAAACTGGGAGGCTGGAGTGTGGCAGAGGGGGGTGGAATTCCACGTGTAGCAGTGAAATGCGTAGATATGTGGAGGAACACCGATGGCGAAGGCAGCCCCCTGGGCTAACACTGACGCTCATGCACGAAAGCGTGGGGAGCAAACAGG
>ASV601
ACGGAGGGTGCAAGCGTTGTTCGGAATTATTGGGCGTAAAGCGTGCGTAGGCGGACCGTTAAGTCTGATGTGAAATCCCTCGGCTCAACCGAGGACGTGCATTGGATACTGGCGGTCTTGAGTCTCGGAGAGGAGAGCGGAATTCCTAGTGTAGAGGTGAAATTCGTAGATATTAGGAGGAACACCAGTGGCGAAAGCGGCTCTCTGGACGATGACTGACGCTGAGGCACGAAAGCATAGGTAGCAAACAGG
>ASV602
ACGGAGGATCCGAGCGTTATCCGGATTTATTGGGTTTAAAGGGTGCGTAGGTGGCCTGTTAAGTCAGGGGTGAAAGACGGTAGCTCAACTATCGCAGTGCCCTTGATACTGATGGGCTTGAATGAACTAGAGGTAGGCGGAATGTGACAAGTAGCGGTGAAATGCATAGATATGTCACAGAACACCAATTGCGAAGGCAGCTTACTATGGTTTTATTGACACTGAGGCACGAAAGCGTGGGGATCAAACAGG
>ASV603
ACAGAGGGTGCGAGCGTTAATCGGAATCACTGGGCTTAAAGGGTGCGTAGGCGGATGCATAGGCGCTTTGTGAAATCCCACGGCTCAACCGTGGAATTGCTTGGCGAACCATGCGTCTTGAGGTTGGTAGAGGTCACTGGAACGATAGGTGGAGCGGTGAAATGCGTAGATATCTATCGGAACGCCAAAGGTGAAGACAGGTGACTGGGCCAAATCTGACGCTGAGGCACGAAAGCGTGGGGAGCAAACGGG
>ASV604
ACGGAGGGGGCTAGCGTTGTTCGGAATTACTGGGCGTAAAGCGCGCGTAGGCGGATTAGTAAGTCAGTGGTGAAAGCCCGGGGCTCAACCTCGGAACTGCCTTTGATACTGCTAGTCTTGAGTTCGAGAGAGGTGAGTGGAATTTCTAGTGTAGAGGTGAAATTCGTAGATATTAGAAAGAACACCAGTGGCGAAGGCGGCTCACTGGCTCGATACTGACGCTGAGGTGCGAAAGCGTGGGGAGCAAACAGG
>ASV605
ACGGAGGGTCCGAGCGTTATCCGGAATCATTGGGTTTAAAGGGTCCGTAGGCGGATCAGTAAGTCAGGGGTGAAAGTTTGCGGCTCAACCGTAAAATTGCCTTTGATACTGCTGGTCTTGAGTTACGATGAAGTGGCCGGAATATGTGGTGTAGCGGTGAAATGCATAGATATCACATAGAACACCGATTGCGAAGGCAGGTCACTAATCGTGGACTGACGCTGATGGACGAAAGCGTGGGGAGCAAACGGG
>ASV606
ACGAAGGACCCGAGCGTTATCCGGATTTATTGGGTTTAAAGGGTGCGTAGGCGGATTAGTAAGTCAGTGGTGAAAGCCCGTCGCTTAACGGCGGAACTGCCATTGATACTGCTAGTCTTGAGTATGGTTGAGGTGGGCGGAATGTGTCATGTAGCGGTGAAATGCTTAGATATGACACAGAACACCGATTGCGAAGGCAGCTCGCTAAGCCATAACTGACGCTGAGGCACGAAAGCGTGGGGAGCAAACAGG
>ASV607
ACGGAGGATGCAAGTGTTATCCGGAATCACTGGGCGTAAAGCGTCTGTAGGTGGTTTAATAAGTCAACTGTTAAATCTTGTTGCTCAACTTCAAAATCGCAGTCGAAACTATTAGACTAGAGTATAGTAGAGGTAAAGGGAATTTCCAGTGGAGCGGTGAAATGCGTAGATATTGGAAAGAACACCGATGGCGAAAGCACTTTACTGGGCTATTACTAACACTCAGAGACGAAAGCTAGGGTAGCAAATGGG
>ASV608
ACGGAAGGTCCAGGCGTTATCCGGATTTATTGGGTTTAAAGGGAGCGTAGGCCGTCTGTTAAGCGTGTTGTGAAATGTAGATGCTCAACATCTGAATTGCAGCGCGAACTGGCAGACTTGAGTGTGCGCAACGTAGGCGGAATTCGTGGTGTAGCGGTGAAATGCTTAGATATCACGAAGAACTCCGATTGCGAAGGCAGCTTACGGGAGCACAACTGACGCTGAAGCTCGAAAGTGCGGGTATCGAACAGG
>ASV609
ACGAAGGGACCTAGCGTAGTTCGGAATTACTGGGCTTAAAGAGTTCGTAGGTGGTTGAAAAAGTTAGTGGTGAAATCCCAGAGCTTAACTCTGGAACTGCCATTAAAACTTTTCAGCTAGAGTATGATAGAGGAAAGCAGAATTTCTAGTGTAGAGGTGAAATTCGTAGATATTAGAAAGAATACCAATTGCGAAGGCAGCTTTCTGGATCATTACTGACACTGAGGAACGAAAGCATGGGTAGCGAAGAGG
>ASV610
ACGGAGGGTGCAAGCGTTATCCGGAATCATTGGGTTTAAAGGGTCCGCAGGCGGGCATATAAGTCAGTGGTGAAAGCCTACAGCTTAACTGTAGAACTGCCATTGATACTGTAAGTCTTGAATTCGGTCGAAGTGGGCGGAATGTGTAGTGTAGCGGTGAAATGCTTAGATATTACACAGAACACCGATAGCGAAGGCAGCTCACTAGGCCTGAATTGACGCTCATGGACGAAAGCGTGGGGAGCAAACAGG
>ASV611
ACGAAGGTCCCAAGCGTTGTTCGGAATCACTGGGCGTAAAGGGAGCGTAGGCGGCGCGGTAAGTCAGATGTGAAATCCCGGGGCTCAACCCCGGAACTGCATCCGATACTGCCGTGCTTAGAGGGTTGGAGAGGTAGCTGGAATTCACGGTGTAGCAGTGAAATGCGTGGATATCGTGAGGAACACTCGTGGCGAAAGCGAGCTACTGGACAACACCTGACGCTGAGGCTCGAAGGCCGGGGGAGCGAAAGGG
>ASV612
ACGTAGGGTGCGAGCGTTAATCGGAATTACTGGGCGTAAAGCGTGCGCAGGCGGTTTTGTAAGTCAGACGTGAAAGCCCCGGGCTTAACCTGGGAATTGCGTTTGAAACTGCAAGGCTAGAGTACGGCAGAGGGGGGTAGAATTCCACGTGTAGCAGTGAAATGCGTAGATATGTGGAGGAATACCGATGGCGAAGGCAGCCCCCTGGGCTAGTACTGACGCTCATGCACGAAAGCGTGGGGAGCAAACAGG
>ASV614
ACGGGAGTGGCAAGCGTTATCCGGAATTATTGGGCGTAAAGCGTCCGCAGGCGGCCTGATAAGTCTGTTGTCAAAGCGTGGAGCTTAACTCCATTTCGGCAATGGAAACTGTGAGGCTTGAGTGTGGTAGGGGCAGAGGGAATTCCCGGTGTAGCGGTGAAATGCGTAGATATCGGGAAGAACACCAGTGGCGAAGGCGCTCTGCTGGGCCATAACTGACGCTCATGGACGAAAGCCAGGGGAGCGAAAGGG
>ASV615
ACGTAGGGTGCGAGCGTTAATCGGAATTACTGGGCGTAAAGCGTGCGCAGGCGGTGATGTAAGACAGATGTGAAATCCCCGGGCTCAACCTGGGAACTGCGTTTGTGACTGCATCACTCGAGTACGGCAGAGGGAGGTGGAATTCCACGTGTAGCAGTGAAATGCGTAGAGATGTGGAGGAACACCGATGGCGAAGGCAGCCTCCTGGGCCAGTACTGACGCTCATGCACGAAAGCGTGGGGAGCAAACAGG
>ASV616
ACAGAGGGTGCAAGCGTTAATCGGAATTACTGGGCGTAAAGCGTGCGTAGACGGTTGTTTAAGTCAGATGTGAAATCCCCGGGCTCAACCTGGGAATTGCATTTGAGACTGATCAGCTAGGGTACGGAAGAGGGAAGCGGAATTTCCGGTGTAGCGGTGAAATGCGTAGATATCGGAAGGAACATCAGTGGCGAAAGCGGCTTCCTGGTCCAGTACCGACGTTCAGGCACGAAAGCGTGGGGAGCAAACAGG
>ASV617
ACGGAGGGATCGAACGTTAATCGGAATTACTGGGCGTAAAGCGCGCGTAGGCGGCTTGTTAAGTGGGATGTGAAAGCCCCGGGCTTAACCTGGGAACTGCATTCCAAACTGACAGACTTGAGTACGATAGAGGGGGGTAGAATTCAGAGTGTAGCGGTGAAATGCGTAGATATTCTGAGGAATACCGGTGGCGAAGGCGGCCCCCTGGATTGATACTGACGCTGAGGTGCGAAAGCGTGGGGAGCAAACAGG
>ASV618
ACGGAGGATCCAAGCGTTATCCGGATTTATTGGGTTTAAAGGGTGCGTAGGCGGCTTATTAAGTCAGGGGTGAAAGACGGTGGCTCAACCATCGCAGTGCCCTTGATACTGATGAGCTTGAATACACTAGAGGTAGGCGGAATGTGACAAGTAGCGGTGAAATGCATAGATATGTCACAGAACACCGATTGCGAAGGCAGCTTACTATGGTGTTATTGACGCTGAGGCACGAAAGCGTGGGGATCAAACAGG
>ASV619
ACGTAGGGTGCAAGCGTTAATCGGAATTACTGGGCGTAAAGCGTGCGCAGGCGGTTATATAAGACAGATGTGAAATCCCCGGGCTCAACCTGGGAACTGCATTTGTGACTGTATAGCTAGAGTGCGGCAGAGGGGGATGGAATTCCGCGTGTAGCAGTGAAATGCGTAGATATGCGGAGGAACACCGATGGCGAAGGCAATCCCCTGGGCCTGCACTGACGCTCATGCACGAAAGCGTGGGGAGCAAACAGG
>ASV621
ACGGAGGATCCAAGCGTTATCCGGATTTATTGGGTTTAAAGGGTGCGTAGGCGGATGAATAAGTCAGTGGTGAAAGCCTGCAGCTTAACTGTAGAACTGCCATTGATACTGTTCGTCTTGAATATGGTTGAGGTGGGCGGAATATGACATGTAGTGGTGAAATACTTAGATATGTCATAGAACACCGATTGCGAAGGCAGCTCACTAAGCCATGATTGACGCTGAGGCACGAAAGCGTGGGGAGCAAACAGG
>ASV622
ACGGGAGTGGCAAGCGTTATCCGGAATTATTGGGCGTAAAGCGTCCGCAGGCGGCCTTGAAAGTCTGTCGTTAAAGCGTGGAGCTTAACTCCATTTCAGCGATGGAAACTACAAGGCTAGAGTGTGGTAGGGGCAGAGGGAATTCCCGGTGTAGCGGTGAAATGCGTAGATATCGGGAAGAACACCAGTGGCGAAGGCGCTCTGCTGGGCCATAACTGACGCTCATGGACGAAAGCCAGGGGAGCGAAAGGG
>ASV623
ACGAAGGGGGCGAGCGTTGTTCGGAATTACTGGGCGTAAAGGGCGCGTAGGCGGTCTTTTAAGTTAGGCGTGAAAGCCCCGGGCTCAACCTGGGAACTGCGCTTAATACTGAAAGACTAGAAAACGGAAGAGGGTAGTGGAATTCCCAGTGTAGAGGTGAAATTCGTAGATATTGGGAAGAACACCAGTGGCGAAAGCGGCTACCTGGTCCGATTTTGACGCTGAGGCGCGAAAGCGTGGGGAGCAAACAGG
>ASV624
ACGTAGGGGGCGAGCGTTGTCCGAAGTTACTGGGCGTAAAGCGCGCGTAGGCGGTTATTCAAGTCTGGGGTGAAAGGTTCAGCGCTCAACGTGAACAGTGCCTTGGATACTGGATGACTTGAGTCTGGGAGGGGGAAGGGGAATTCCTGGTGTAGCGGTGAAATGCGTAGATATCAGGAGGAACACCGGTGGCGAAGGCGCCTTCCTGGCCTAAGACTGACGCTGAGGTGCGAAAGCGTGGGGAGCAAACGGG
>ASV626
ACGTAGGGTGCGAGCGTTAATCGGAATTACTGGGCGTAAAGCGTGCGCAGGCGGCTTTTTAAGCCAGATGTGAAATCCCCGGGCTTAACCTGGGAACTGCATTTGGAACTGGAAGGCTAGAGTGCGGCAGAGGGGGGTAGAATTCCACGTGTAGCAGTGAAATGCGTAGAGATGTGGAGGAATACCGATGGCGAAGGCAGCCCCCTGGGTCGACACTGACGCTCATGCACGAAAGCGTGGGGAGCAAACAGG
>ASV627
ACGGAGGATCCAAGCGTTATCCGGATTTATTGGGTTTAAAGGGTGCGTAGGTGGTTTATTAAGTCAGGGGTGAAAGACGGCAGCTTAACTGTCGCAGTGCCTTTGATACTGATGAACTTGAATGAACTAGAGGTAGGCGGAATGTGACAAGTAGCGGTGAAATGCATAGATATGTCACAGAACACCAATTGCGAAGGCAGCTTACTATGGTTTGATTGACACTGAGGCACGAAAGCGTGGGGATCAAACAGG
>ASV628
ACGTAGGGTGCGAGCGTTAATCGGAATTACTGGGCGTAAAGCGTGCGCAGGCGGTCTTGTAAGACAGATGTGAAATCCCCGGGCTCAACCTGGGAATTGCATTTGTGACTGCAAGACTAGAGTGTGTCAGAGGGAGGTGGAATTCCGCGTGTAGCAGTGAAATGCGTAGAGATGCGGAGGAACACCGATGGCGAAGGCAGCCTCCTGGGATAACACTGACGCTCATGCACGAAAGCGTGGGGAGCAAACAGG
>ASV629
ACAGAGAGTGCAAACGTTGTTCGGAATTACTGGGCTTAAAGAGCACGTAGGCTGTGTCGTAAGTGTCTGGTGAAATCCCACGGCTTACCCGTGGAACTGCCGGGCATACTGCGGCGCTAGAGTGTGGTAGGGGAGAGCGGAACTCCAGGTGGAGCGGTGAAATGCGTAGATATCTGGAGGAACACCGGTGGCGAAGGCGGCTCTCTGGTCCACAACTGACGCTGAGGTGCGAAAGCTAGGGGAGCAAACGGG
>ASV631
ACAGAGGATGCAAGCGTTATCCGGAATCACTGGGCATAAAGCGTCTGTAGGTTGCCTACCAAGTCTGCTGTTAAAGATCAGGGCCTAACCCTGGGAAAGCAGTGGAAACTAGTAGGCTTGAGTGTGGTAGAGGTAGAGGGAATTCCTGGTGTAGCGGTGAAATGCGTAGATATTAGGAAGAACACCAATGGCGAAAGCACTCTACTGGGCCATAACTGACACTGAGAGACGACAGCTAGGGGAGCAAATGGG
>ASV632
ACGAAGGGGGCTAGCGTTGTTCGGAATTACTGGGCGTAAAGCGCGCGCAGGCGGCTATCCAAGTCAGTGGTGAAAGCCCGGAGCTCAACTCCGGAACTGCCATTGAAACTGTTTAGCTTGAGGACGAGAGAGGTGAGTGGAATTCCCAGTGTAGAGGTGAAATTCGTAGATATTGGGAAGAACACCGGTGGCGAAGGCGGCTCACTGGCTCGTATCTGACGCTCAGGCGCGATAGCGTGGGGATCAAACAGG
>ASV633
ACGAAGGGGGCGAGCGTTGTTCGGAATTACTGGGCGTAAAGGGCGCGTAGGCGGTCTTTTAAGTTAGGCGTGAAAGCCCCGGGCTCAACCTGGGAACTGCGCTTAATACTGGAAGACTAGAAAACGGAAGAGGGTAGTGGAATTCCCAGTGTAGAGGTGAAATTCGTAGATATTGGGAAGAACACCAGTGGCGAAAGCGGCTACCTGGTCCGATTTTGACGCTGAGGCGCGAAAGCGTGGGGAGCAAACAGG
>ASV634
ACGGAGGGTGCAAGCGTTAATCGGAATTACTGGGCGTAAAGCGCGCGTAGGCGGTTTGATAAGTGAGATGTGAAAGCCCAGGGCTTAACCTTGGAACTGCATCTCATACTGTCAGGCTAGAGTACGAGAGAGGGGGGTAGAATTCCTAGTGTAGCGGTGAAATGCGTAGATATTAGGAGGAATACCAGTGGCGAAGGCGGCCCCCTGGCTCGATACTGACGCTGAGGTGCGAAAGCGTGGGGAGCAAACAGG
>ASV635
ACGTAGGGTGCGAGCGTTAATCGGAATTACTGGGCGTAAAGCGTGCGCAGGCGGTTTGGTAAGACAGATGTGAAATCCCCGGGCTTAACCTGGGAATTGCATTTGTGACTGCCCGGCTAGAGTGTGTCAGAGGGGGGTAGAATTCCACGTGTAGCAGTGAAATGCGTAGAGATGTGGAGGAATACCGATGGCGAAGGCAGCCCCCTGGGATAACACTGACGCTCATGCACGAAAGCGTGGGGAGCAAACAGG
>ASV636
ACGTAGGGTGCGAGCGTTAATCGGAATTACTGGGCGTAAAGCGTGCGCAGGCGGCTCTGTAAGACAGATGTGAAAGCCCCGGGCTTAACCTGGGAATTGCATTTGTGACTGCAGAGCTAGAGTGTGTCAGAGGGAGGTGGAATTCCGCGTGTAGCAGTGAAATGCGTAGAGATGCGGAGGAACACCGATGGCGAAGGCAGCCTCCTGGGATAACACTGACGCTCATGCACGAAAGCGTGGGGAGCAAACAGG
>ASV639
ACGTAGGGTGCGAGCGTTAATCGGAATTACTGGGCGTAAAGCGTGCGCAGGCGGCCTTGAAAGTCAGATGTGAAATCCCCGAGCTCAACTTGGGAACTGCGTTTGAAACTCCAAGGCTAGAATATGTCAGAGGGGGGTAGAATTCCACGTGTAGCAGTGAAATGCGTAGAGATGTGGAGGAATACCAATGGCGAAGGCAGCCCCCTGGGATAATATTGACGCTCATGCACGAAAGCGTGGGGAGCAAACAGG
>ASV640
ACGGAGGATCCGAGCGTTATCCGGATTTATTGGGTTTAAAGGGTGCGTAGGCGGCTTTTTAAGTCAGGGGTGAAAGACGGTGGCTCAACCATCGCAGTGCCTTTGATACTGAAGAGCTAGATTACACTAGAGGTAGGCGGAATGTGACAAGTAGCGGTGAAATGCATAGATATGTCACAGAACACCGATTGCGAAGGCAGCTTACTATGGTGTCAATGACGCTGAGGCACGAAAGCGTGGGGATCAAACAGG
>ASV641
ACGTAGGGTGCGAGCGTTAATCGGAATTACTGGGCGTAAAGCGTGCGCAGGCGGCTTTGCAAGACAGAGGTGAAATCCCCGGGCTCAACCTGGGAACTGCCTTTGTGACTGCAAGGCTAGAGTACGGCAGAGGGAGATGGAATTCCGCGTGTAGCAGTGAAATGCGTAGATATGCGGAGGAACACCGATGGCGAAGGCAATCTCCTGGGCCTGTACTGACGCTCATGCACGAAAGCGTGGGGAGCAAACAGG
>ASV642
ACGGAGGATCCAAGCGTTATCCGGAATCATTGGGTTTAAAGGGTCCGTAGGTGGACGGTTAAGTCAGAGGTGAAATCCTGCAGCTCAACTGTAGAATTGCCTTTGATACTGGTCGTCTTGAGTCATTGTGAAGTGGTTGGAATATGTAGTGTAGCGGTGAAATGCATAGATATTACATAGAACACCGATTGCGAAGGCAGATCACTAACAATGTACTGACACTGATGGACGAAAGCGTGGGGAGCGAACAGG
>ASV643
ACGTAGGTGGCAAGCGTTGTCCGGATTTATTGGGTTTAAAGGGTGCGTAGGTGGTTCCATAAGTCAGTGGTGAAATACGGCAGCTTAACTGTCGAGGTGCCATTGATACTGCGGAACTTGAGTACAGACGAGGTAGGCGGAATTGACGGTGTAGCGGTGAAATGCTTAGATATCGTCAAGAACACCGATAGCGAAGGCAGCTTACTAGACTGTAACTGACACTGAGGCACGAAAGTGTGGGGATCAAACAGG
>ASV644
ACGTAGGGTGCAAGCGTTAATCGGAATTACTGGGCGTAAAGCGTGCGCAGGTGGTTCGTTAAGACAGTTGTGAAATCCCCGGGCTTAACCTGGGAACTGCAATTGTGACTGGCGGACTAGAGTTTGGCAGAGGGGGGTGGAATTCCTGGTGTAGCAGTGAAATGCGTAGATATCAGGAGGAACACCGATGGCGAAGGCAGCCCCCTGGGCCACGACTGACACTCATGCACGAAAGCGTGGGGAGCAAACAGG
>ASV645
ACGGGAGTGGCAAGCGTTATCCGGAATTATTGGGCGTAAAGCGTCCGCAGGCGGTCTTGAAAGTCTGTTGTTAAAGCGTGGAGCTCAACTCCATTTAAGCAATGGAAACTAGAAGACTAGAGTGTGGTAGGGGCAGAGGGAATTCCCGGTGTAGCGGTGAAATGCGTAGATATCGGGAAGAACACCAGTGGCGAAGGCGCTCTGCTGGGCCATAACTGACGCTCATGGACGAAAGCCAGGGGAGCGAAAGGG
>ASV646
ACGGGAGTGGCAAGCGTTATCCGGAATTATTGGGCGTAAAGCGTCCGCAGGCGGCCTTGAAAGTCTGTCGTTAAAGCGTGGAGCTTAACTCCATTTAAGCGATGGAAACTACAAGGCTAGAGTGTGGTAGGGGCAGAGGGAATTCCCGGTGTAGCGGTGAAATGCGTAGATATCGGGAAGAACACCAGTGGCGAAGGCGCTCTGCTGGGCCATAACTGACGCTCATGGACGAAAGCCAGGGGAGCGAAAGGG
>ASV647
ACGGAGGGTGCGAGCGTTGTCCGGATTTATTGGGTTTAAAGGGTGCGTAGGCGGCTGAATAAGTCAGCGGTGAAAGACTTCGGCTTAACTGGAGCAGTGCCGTTGATACTGTTTAGCTTGAGTGTTGGAGGGGTACATGGAATTGATGGTGTAGCGGTGAAATGCATAGATACCATCAGGAACACCGATAGCGAAGGCATTGTACTGGCCAACAACTGACGCTGAGGCACGAAAGTGTGGGGATCGAACAGG
>ASV648
ACGGGAGTGGCAAGCGTTATCCGGAATTATTGGGCGTAAAGCGTCCGCAGGTGGTCTTGTAAGTCTGTCGTTAAAGCGTGGAGCTTAACTCCATTTAAGCGATGGAAACTGCAAGACTAGAGTGTGGTAGGGGCAGAGGGAATTCCCGGTGTAGCGGTGAAATGCGTAGATATCGGGAAGAACACCAGTGGCGAAGGCGCTCTGCTGGGCCATAACTGACACTCATGGACGAAAGCCAGGGGAGCGAAAGGG
>ASV649
ACGGGAGTGGCAAGCGTTATCCGGAATTATTGGGCGTAAAGCGTCCGCAGGCGGCCCTGTAAGTCTGCTGTTAAAGCGTGGAGCTTAACTCCATTTCGGCAGTGGAAACTACAGGGCTTGAGTGTGGTAGGGGCAGAGGGAATTCCCGGTGTAGCGGTGAAATGCGTAGATATCGGGAAGAACACCAGTGGCGAAGGCGCTCTGCTGGGCCATAACTGACGCTCATGGACGAAAGCCAGGGGAGCGAAAGGG
>ASV650
ACGTAGGGTGCAGGCGTTAATCGGAATTACTGGGCGTAAAGCGTGCGCAGGCGGTTTGTTAAGACAGGTGTGAAATCCCCGGGCTTAACCTGGGAATTGCGCTTGTAACTGGCAAGCTAGAGTGTGGCAGAGGGGGGTGGAATTCCACGTGTAGCAGTGAAATGCGTAGATATGTGGAGGAACACCGATGGCGAAGGCAGCCCCCTGGGTTAACACTGACGCTCATGCACGAAAGCGTGGGGAGCAAACAGG
>ASV651
ACGGAGGGTGCAAGCGTTAATCGGAATTACTGGGCGTAAAGGGTGCGTAGGCGGTTGAGTAAGTTATCTGTGAAATCCCTGGGCTTAACCTAGGTGGGAAAGATAAGACTGCTCGACTGGAGTGTGGTAGAGGATAGTGGAATTTCCGGTGTAGCGGTGAAATGCGTAGAGATCGGAAGGAACACCAGTGGCGAAGGCGGCTATCTGGACCAACACTGACGCTGAGGCACGAAAGCGTGGGGAGCAAACAGG
>ASV652
ACGTAGGGTGCGAGCGTTAATCGGAATTACTGGGCGTAAAGCGTGCGCAGGCGGTGATGTAAGACAGGCGTGAAATCCCCGGGCTCAACCTGGGAATGGCGCTTGTGACTGCATCGCTGGAGTGCGGCAGAGGGGGATGGAATTCCGCGTGTAGCAGTGAAATGCGTAGATATGCGGAGGAACACCGATGGCGAAGGCAATCCCCTGGGCCTGCACTGACGCTCATGCACGAAAGCGTGGGGAGCAAACAGG
>ASV653
ACGGAGGATGCAAGCGTTATCCGGAATCATTGGGTTTAAAGGGTCCGTAGGCGGACAATTAAGTCAGAGGTGAAAGTCTGCGGCTCAACCGTAGGACTGCCTTTGATACTGGTTGTCTTGAATCGTTGTGAAGTGGTTAGAATGAGCAGTGTAGCGGTGAAATGCTTAGATATTGCTCAGAATACCGATTGCGAAGGCAGATCACTAACAACGTATTGACGCTGAGGGACGAAAGCGTGGGGAGCGAACAGG
>ASV654
ACGAAGGATGCAAGCGTTATCCGGATTCATTGGGTTTAAAGGGAGCGTAGGCGGTCTGATAAGTCAGTGGTGAAATCTCTCAGCTTAACTGAGAAACTGCCATTGATACTGTCGGACTTGAGTACGGTTGCTGTGGGCGGAATATGACATGTAGTGGTGAAATACATAGAGATGTCATAGAACACCGATTGCGAAGGCAGCTCACAAAGCCGTAACTGACGCTGAGGCTCGAAAGTGCGGGGATCAAACAGG
>ASV657
ACGTAGGGTGCAAGCGTTAATCGGAATTACTGGGCGTAAAGCGAGCGCAGGCGGTTATGTAAGACAGATGTGAAATCCCCGGGCTTAACCTGGGAACTGCATTTGTGACTGCATGGCTAGAGTGCGTCAGAGGGGGGTGGAATTCCACGTGTAGCAGTGAAATGCGTAGAGATGTGGAGGAACACCGATGGCGAAGGCAGCCCCCTGGGATGACACTGACGCTCATGCTCGAAAGCGTGGGGAGCAAACAGG
>ASV658
ACGTAGGGTGCGAGCGTTAATCGGAATTACTGGGCGTAAAGCGTGCGCAGGCGGTTATGTAAGACAGATGTGAAATCCCCGGGCTCAACCTGGGACCTGCATTTGTGACTGCATAGCTAGAGTACGGTAGAGGGGGATGGAATTCCGCGTGTAGCAGTGAAATGCGTAGATATGCGGAGGAACACCGATGGCGAAGGCAATCCCCTGGACCTGTACTGACGCTCATGCACGAAAGCGTGGGGAGCAAACAGG
>ASV659
ACGTAGGGTGCGAGCGTTAATCGGAATTACTGGGCGTAAAGCGTGCGCAGGCGGTTGTGTAAGACAGTTGTGAAATCCCCGGGCTCAACCTGGGAATTGCATCTGTGACTGCACGGCTAGAGTACGGCAGAGGGGGATGGAATTCCGCGTGTAGCAGTGAAATGCGTAGATATGCGGAGGAACACCGATGGCGAAGGCAATCCCCTGGGCCTGTACTGACGCTCATGCACGAAAGCGTGGGGAGCAAACAGG
>ASV660
ACGGAGGGTGCAAGCGTTAATCGGAATTACTGGGCGTAAAGCGCACGTAGGCTGTAGTGTAAGTCAGGGGTGAAATCCCACGGCTCAACCGTGGAACTGCCTTTGATACTGCACAACTTGAATCCGGGAGAGGGTGGCGGAATTCCAGGTGTAGGAGTGAAATCCGTAGATATCTGGAGGAACATCAGTGGCGAAGGCGGCCACCTGGACCGGTATTGACGCTGAGGTGCGAAAGCGTGGGGAGCAAACAGG
>ASV661
ACGGAGGGTGCGAGCGTTGTCCGGAATCACTGGGCGTAAAGGGCGCGTAGGCGGTCTGCTAAGCGTGTGGTGAAAGCTCGGGGCTCAACCCTGAGTCGGCCATGCGAACTGGTGGACTGGAGCACTGTAGAGGCAGGTGGAATTCCGGGTGTAGCGGTGGAATGCGTAGAGATCCGGAAGAACACCGGTGGCGAAGGCGGCCTGCTGGGCAGTAGCTGACGCTGAGGCGCGACAGCGTGGGGAGCAAACAGG
>ASV662
ACGGGAGTGGCAAGCGTTATCCGGAATTATTGGGCGTAAAGCGTCCGCAGGTGGTTTTGTAAGTCTGTCGTTAAAGCGTGGAGCTTAACTCCATTTGAGCGATGGAAACTGCAAGACTAGAGTGTGGTAGGGGCAGAGGGAATTCCCGGTGTAGCGGTGAAATGCGTAGATATCGGGAAGAACACCAGTGGCGAAGGCGCTCTGCTGGGCCATAACTGACGCTCATGGACGAAAGCCAGGGGAGCGAAAGGG
>ASV664
ACGAAGGGGGCTAGCGTTGTTCGGAATCACTGGGCGTAAAGCGCACGTAGGCGGACTTTCAAGTCAGAGGTGAAATCCCGGGGCTCAACCTCGGAACTGCCTTTGATACTGTTGGTCTTGAGTCCGGAAGAGGTGGGTGGAATTCCTAGTGTAGAGGTGAAATTCGTAGATATTAGGAAGAACACCAGTGGCGAAGGCGGCCCACTGGTCCGGTACTGACGCTGAGGTGCGAAAGCGTGGGGAGCAAACAGG
>ASV665
ACGTAGGGTGCAAGCGTTAATCGGAATTACTGGGCGTAAAGCGTGCGCAGGCGGTTCGGAAAGAAAGATGTGAAATCCCAGGGCTTAACCTTGGAACTGCATTTTTAACTACCGGGCTAGAGTATGTCAGAGGGGGGTGGAATTCCGCGTGTAGCAGTGAAATGCGTAGATATGCGGAGGAACACCGATGGCGAAGGCAGCCCCCTGGGATAATACTGACGCTCATGCACGAAAGCGTGGGGAGCAAACAGG
>ASV666
ACGGAGGATCCAAGCGTTATCCGGATTTATTGGGTTTAAAGGGTGCGTAGGCGGCTTATTAAGTCAGGGGTGAAAGACGGTGGCTCAACCATCGCAGTGCCCTTGATACTGATGAGCTTGAATACACTAGAGGTAGGCGGAATGAGACAAGTAGCGGTGAAATGCATAGATATGTCTCAGAACACCAATTGCGAAGGCAGCTTACTATGGTGTTATTGACGCTGAGGCACGAAAGCGTGGGGATCAAACAGG
>ASV667
ACAGAGGGTGCGAGCGTTAATCGGAATCACTGGGCTTAAAGGGTCCGTAGGCGGGACTGTAGGCGTCGAGTGAAATCCCACGGCTCAACCGTGGAACTGCTCGGCGAACCACAGTTCTTGAGGCGAGTAGAGGCGATCAGAACGATAGGTGGAGCGGTGAAATGCGTAGATATCTATCGGAATGCCAAAGGTGAAGACAGGTCGCTGGGCTCGTCCTGACGCTGAGGGACGAAAGCGTGGGGAGCAAACGGG
>ASV668
ACGTAGGGTGCAAGCGTTGTCCGGAATTATTGGGCGTAAAGAGCTCGTAGGCGGTTTGTCACGTCTGCTGTGAAATTTCGAGGCTCAACCTCGAACTTGCAGTGGGTACGGGCAGGCTAGAGTGCGGTAGGGGAGATGGGAATTCCTGGTGTAGCGGTGGAATGCGCAGATATCAGGAGGAACACCAATGGCGAAGGCACATCTCTGGGCCGTAACTGACGCTGAGGAGCGAAAGCGTGGGGAGCGAACAGG
>ASV670
ACGAAAGGTGCAAGCGTTAATCGGAATTACTGGGCGTAAAGCGCGCGTAGGCGGCTTGGTAAGTTGGATGTGAAAGCCCCGGGCTCAACCTGGGAACTGCATCCAAAACTGCCAAGCTAGAGTATGGTAGAGGATGGCGGAATTTCCTGTGTAGCGGTGAAATGCGTAGATATAGGAAGGAACATCAGTGGCGAAGGCGGCCATCTGGACCAATACTGACGCTGAGGTGCGAAAGCGTGGGGAGCAAACAGG
>ASV671
ACAGAGGATGCAAGCGTTATCCGGAATCACTGGGCATAAAGCGTCTGTAGGTGGTTTGATAAGTCTGCTGTTAAAGACTAGGGCTTAACCCTAGGAATGCAGTGGAAACTGTCTGACTTGAGTATGGTAGAGGTACAGGGAATTCCTAGTGTAGCGGTGAAATGCGTAGATATTAGGAAGAACACCAATGGCGAAAGCACTGTACTGGGCCACAACTGACACTGAGAGACGACAGCTAGGGGAGCAAATGGG
>ASV672
ACGGAGGGTGCAAGCGTTAATCGGAATTACTGGGCGTAAAGCGCGCGTAGGTGGTTTTGTAAGTCGGATGTGAAATCCCCGGGCTTAACCTGGGAACTGCATTCGATACTGCATCACTAGAGTATGGGAGAGGAAAGCGGAATTCCAGGTGTAGCGGTGAAATGCGTAGATATCTGGAGGAACATCAGAGGCGAAGGCGGCTTTCTGGACCAATACTGACACTAAGGTGCGAAAGCGTGGGTAGCAAACAGG
>ASV673
ACAGAGGGTGCAAGCGTTGTTCGGAATTACTGGGCGTAAAGCGCGTGTAGGCGGCGATGTAAGTCGGATGTGAAATCCCTCGGCTCAACCGAGGACGTGCATCTGATACTGCATTGCTTGAGTGTCGGAGGGGATGGCGGAATTCCCGGTGTAGAGGTGAAATTCGTAGATATCGGGAGGAACACCTGTGGCGAAGGCGGCCATCTGGACGACAACTGACGCTGAGACGCGAAAGCGTGGGTAGCAAACAGG
>ASV674
ACGGAGGATGCAAGTGTTATCCGGAATCACTGGGCGTAAAGCGTCTGTAGGTGGCTTAACAAGTCAACTGTTAAATCTTGAAGCTCAACTTCGAAATCGCAGTCGAAACTGTTAGGCTAGAGTATAGTAGGGGTAAAGGGAATTTCCAGTGGAGCGGTGAAATGCGTAGAGATTGGAAAGAACACCGATGGCGAAGGCACTTTACTGGGCTATTACTGACACTCAGAGACGAAAGCTAGGGTAGCAAATGGG
>ASV675
ACAGAGGGTGCAAGCGTTGTTCGGAATTACTGGGCGTAAAGCGCGTGTAGGCGGCGTCGTAAGTCGGATGTGAAAGCCCTCGGCTCAACCGAGGAAGTGCATCCGATACTGCGGTGCTTGAGTGTCGGAGGGGGTGGCGGAATTCCCGGTGTAGAGGTGAAATTCGTAGATATCGGGAGGAACACCTGTGGCGAAGGCGGCCACCTGGACGACAACTGACGCTGAGACGCGAAAGCGTGGGTAGCAAACAGG
>ASV676
ACAGAGGGTGCAAGCGTTAATCGGAATTACTGGGCGTAAAGCGCGCGTAGGTGGTTTTGTAAGTTGGAGGTGAAATCCCCGGGCTCAACCTGGGAACTGCCTCCAAAACTGCATGACTCGAGTACGGTAGAGGGTGGTGGAATTTCCTGTGTAGCGGTGAAATGCGTAGATATAGGAAGGAACATCAGTGGCGAAGGCGACCACCTGGACTGATACTGACACTGAGGTGCGAAAGCGTGGGGAGCAAACAGG
>ASV677
ACGAGGGGTGCAAGCGTTGCTCGGAATTATTGGGCGTAAAGGGTAGGTAGGTGGTCTCGTTTGTCAGGGGTGAAATCCTTGGGCTTAACCCAAGAAGTGCCCCTGAAACGGCGAGACTGGAGTCCTGGAGAGGGTCGTGGAATTCCCGGTGTAGCGGTGAAATGCGTAGAGATCGGGAGGAACACCAGCGGCGAAGGCGGCGACCTGGACAGGTACTGACACTCAACTACGAAAGCGTGGGTAGCAAACAGG
>ASV679
ACGGAGGGTGCGAGCGTTATCCGGATTCACTGGGTTTAAAGGGTGCGTAGGTGGGTTGGTAAGTCAGTGGTGAAATCCTCGAGCTTAACTCGAGAACTGCCGTTGATACTACCAGTCTTGAATTCTGTGGAGGTAAGCGGAATATGTCATGTAGCGGTGAAATGCTTAGATATGACATAGAACACCGATAGCGAAGGCAGCTTACTACGCAGATATTGACACTGAGGCACGAAAGCGTGGGGATCAAACAGG
>ASV680
ACGGAGGGTGCAAGCGTTGCTCGGATTTACTGGGCGTAAAGCGCACGCAGGCGGTCTGGAAGGTCGGGTGTGAAAGCCCGGGGCTCAACCCCGGAACTGCACTCGAAACCGCCAGACTTGAGGTCGAGAGAGGAGGGTAGAATTCCTGGTGTAGAGGTGAAATTCGTTGATATCAGGAGGAATACCGGTGGCGAAGGCGGCCCTCTGGCTCGATTCTGACGCTCATGTGCGAAAGCGTGGGGAGCAAACAGG
>ASV681
ACGGAGGGTGCAAGCGTTAATCGGAATTACTGGGCGTAAAGCGCACGTAGGCGGTGTGTTAAGTTGGATGTGAAAGCCCCGGGCTCAACCTGGGAATTGCATTCAAAACTGGCACGCTAGAGTATGTGAGAGGGGGGTAGAATTCCAAGTGTAGCGGTGAAATGCGTAGAGATTTGGAGGAATACCAGTGGCGAAGGCGGCCCCCTGGCACAATACTGACGCTCAGGTGCGAAAGCGTGGGGAGCAAACAGG
>ASV682
ACGAAGGGTGCAAGCGTTAATCGGAATTACTGGGCGTAAAGCGCGCGTAGGTGGTTTGTTAAGTTGGAGGTGAAATCCCCGGGCTCAACCTGGGAACTGCCTCCAAAACTGACTGACTTGAGTACGGTAGAGGGTGGTGGAATTTCCTGTGTAGCGGTGAAATGCGTAGATATAGGAAGGAACACCAGTGGCGAAGGCGACCACCTGGACTGATACTGACACTGAGGTGCGAAAGCGTGGGGAGCAAACAGG
>ASV684
ACGGAGGGTGCAAGCGTTATCCGGAATCACTGGGTTTAAAGGGTGCGTAGGCGGATTATTAAGTCAGTGGTGAAATCCTGTCGCTTAACGATAGAATTGCCATTGATACTGATGATCTTGAATTGGGTTGAGGTTAGCGGAATGTGACATGTAGCGGTGAAATGCATAGATATGTCATGGAACACCAATTGCGAAGGCAGCTAGCTAGGCCTTGATTGACGCTGAGGCACGAAAGCGTGGGTAGCGAACAGG
>ASV685
ACGGAGGGTGCGAGCGTTAATCGGAATTACTGGGCGTAAAGCGCGCGTAGGCGGTTTGTTAAGTCGGATGTGAAAGCCCCGGGCTCAACCTGGGAATTGCATTCGATACTGGCCGACTAGAGTACGAGAGAGGGAGGTAGAATTCCACGTGTAGCGGTGAAATGCGTAGATATGTGGAGGAATACCGGTGGCGAAGGCGGCCTCCTGGCTCGATACTGACGCTGAGGTGCGAAAGCGTGGGTAGCAAACAGG
>ASV686
ACAGAGACTGCAAGCGTTATTCGGATTCACTGGGCGTAAAGGGTGCGCAGGCGGTCGCGTGTGTTAGGTGTGAAAGCCCGAGGCTCAACCTCGGAATTGCGCCTAAAACTACGTGACTAGAGCATTGGAGAGGGTAGCGGAATTCATGGTGTAGCAGTGAAATGCGTAGATATCATGAGGAACACCAGAGGCGAAGGCGGCTACCTGGACAATTGCTGACGCTCAGGCACGAAAGCGTGGGGAGCAAAAGGG
>ASV687
ACGGGAGTGGCAAGCGTTATCCGGAATTATTGGGCGTAAAGCGTCCGCAGGCGGTCTTACAAGTCTGTCGTTAAAGCGTGGAGCTTAACTCCATTTCGGCGATGGAAACTGTAAGACTAGAGTGTGGTAGGGGCAGAGGGAATTCCCGGTGTAGCGGTGAAATGCGTAGATATCGGGAAGAACACCAGTGGCGAAGGCGCTCTGCTGGGCCATAACTGACGCTCATGGACGAAAGCCAGGGGAGCGAAAGGG
>ASV688
ACGTAGGGTGCGAGCGTTAATCGGAATTACTGGGCGTAAAGCGTGCGCAGGCGGCGTGACAAGTCAGATGTGAAATCCCCGAGCTCAACTTGGGAACTGCGTTTGAAACTGTCAGGCTAGAATATGTCAGAGGGGGGTAGAATTCCACGTGTAGCAGTGAAATGCGTAGAGATGTGGAGGAATACCAATGGCGAAGGCAGCCCCCTGGGATAATATTGACGCTCATGCACGAAAGCGTGGGGAGCAAACAGG
>ASV689
ACGTAGGGTGCAAGCGTTAATCGGAATTACTGGGCGTAAAGCGTGCGCAGGCGGTTTTGTAAGACAGGCGTGAAATCCCCGGGCTCAACCTGGGAATTGCGCTTGTGACTGCAAAGCTGGAGTGCGGCAGAGGGGGATGGAATTCCGCGTGTAGCAGTGAAATGCGTAGATATGCGGAGGAACACCGATGGCGAAGGCAATCCCCTGGGCCTGCACTGACGCTCATGCACGAAAGCGTGGGGAGCAAACAGG
>ASV690
ACGGAGGGTGCAAGCGTTATCCGGATTTATTGGGTTTAAAGGGTCCGTAGGCGGATCATTAAGTCAGTGGTGAAAGCCGGCAGCTCAACTGTCGAACTGCCATTGATACTGGTGATCTTGAATACGGTTGAAGTTGGCGGAATAGGTCATGTAGCGGTGAAATGCTTAGATATGACCTAGAACACCGATTGCGAAGGCAGCCAACTAAGCCGTTATTGACGCTGAGGGACGAAAGCGTGGGGAGCGAACAGG
>ASV691
ACGTAGGGTGCAAGCGTTGTCCGGATTTATTGGGCGTAAAGAGCTCGTAGGCGGTTTGTCACGTCGGGTGTGAAAATCCGGGGCTTAACCCCGGACCTGCATCCGATACGGGCAGACTTGAGTGTGGTAGGGGAGACTGGAATTCCTGGTGTAGCGGTGAAATGCGCAGATATCAGGAGGAACACCGATGGCGAAGGCAGGTCTCTGGGCCACAACTGACGCTGAGGAGCGAAAGCGTGGGGAGCAAACAGG
>ASV692
ACAGAGGGTGCAAGCGTTAATCGGAATTACTGGGCGTAAAGCGTGCGTAGTCGGTTGTTTAAGTCGGATGTGAAATCCCCGGGCTCAACCTGGGAATTGCATTCGATACTGGGCAGCTAGAGTTCGGCAGAGGGAAGTGGAATTTCCGGTGTAGCGGTGAAATGCGTAGATATCGGAAGGAACATCAGTGGCGAAAGCGACTTCCTGGACCAGAACTGACGATCAGGCACGAAAGCGTGGGGAGCAAACAGG
>ASV693
ACGGAGGGGGCTAGCGTTGTTCGGAATTACTGGGCGTAAAGCGCGCGTAGGCGGATCTTTAAGTCAGGGGTGAAATCCTGGGGCTCAACCTCAGAACTGCCCTTGATACTGAAGATCTTGAGTCCGGAAGAGGTTAGTGGAATTCCCAGTGTAGAGGTGAAATTCGTAGATATTGGGAAGAACACCAGTGGCGAAGGCGGCTAACTGGTCCGGTACTGACGCTGAGGTGCGAAAGCGTGGGGAGCAAACAGG
>ASV695
ACGGAGGGTGCAAGCGTTATCCGGATTCACTGGGTTTAAAGGGTGCGTAGGTGGGTTGGTAAGTCAGTGGTGAAATCCCCGAGCTTAACTTGGGAACTGCCATTGATACTATTAATCTTGAATACCGTGGAGGTCGGCGGAATATGTCATGTAGCGGTGAAATGCTTAGATATGACATAGAACACCAATTGCGAAGGCAGCTGGCTACACGAGTATTGACACTGAGGCACGAAAGCGTGGGGATCAAACAGG
>ASV696
ACGAACCGTCCAAACGTTATTCGGTATCACTGGGCTTAAAGCGTGCGTAGGCGGCCTAGTAGGTGAGGTGTGAAAGCCCTCGGCTCAACCGAGGAATTGCGCTTCAAACCACTAGGCTTGAGGGAGACAGGGGTGATGGGAACTGTTGGTGGAGCGGTGAAATGCGTTGATATCAACAGGAACACCGGTGGCGAAAGCGCATCACTGGGTCTTTACTGACGCTGAGGCACGAAAGCTAGGGGAGCGAACGGG
>ASV697
ACGAAGGGTGCAAGCGTTAATCGGAATTACTGGGCGTAAAGCGCGCGTAGGTGGTTTTGTAAGTTGGAGGTGAAATCCCCGGGCTCAACCTGGGAACTGCCTCCAAAACTGCATGACTAGAGTACGGTAGAGGGTGGTGGAATTTCCTGTGTAGCGGTGAAATGCGTAGATATAGGAAGGAACACCAGTGGCGAAGGCGACCACCTGGACTGATACTGACACTGAGGTGCGAAAGCGTGGGGAGCAAACAGG
>ASV699
ACGTAGGGTGCGAGCGTTAATCGGAATTACTGGGCGTAAAGCGTGCGCAGGCGGTTGTTTAAGCCAGTCGTGAAATCCCCGGGCTCAACCTGGGAATGGCGATTGGGACTGGACGGCTAGAGTGTGGCAGAGGGAGGTGGAATTCCACGTGTAGCAGTGAAATGCGTAGATATGTGGAGGAACACCGATGGCGAAGGCAGCCTCCTGGGCCAGCACTGACGCTCATGCACGAAAGCGTGGGGAGCAAACAGG
>ASV700
ACGGAGGAGGCGAGCGTTATCCGGAATTATTGGGCGTAAAGCGTCCGCAGGCGGTTTATCAAGTCTGCTGTCAAAGACTACAGCTTAACTGTGGGAGGGCAGTGGAAACTGATGAACTAGAGAGCGGTAGGGGTAGAGGGAATTCCCGGTGTAGCGGTGAAATGCGTAGATATCGGGAAGAACACCAGTGGCGAAGGCGCTCTACTGGGCCGTTACTGACGCTGAGGGACGAAAGCTAGGGGAGCGAAAGGG
>ASV701
ACAGAGAGTGCAAGCGTTGTTCGGAATTATTGGGCGTAAAGCGCGTGTAGGCGGCTCGATAAGTCTGGCGTGAAAGCCTGAGGCTTAACCTCAGAAGTGCGCTGGAAACTGTCAAGCTGGAGTATCGGAGGGGGAAGTGGAATGCCGAGTGTAGAGGTGAAATTCGTAGATATTCGGCAGAACATCAGTGGCGAAGGCGACTTCCTGGACGAATACTGACGCTGAGACGCGAAAGCGTGGGTAGCAAACAGG
>ASV702
ACGGGAGTGGCAAGCGTTATCCGGAATTATTGGGCGTAAAGCGTCCGCAGGCGGCCTCGTAAGTCTGTCGTTAAAGCGTGGAGCTTAACTCCATTTCAGCGATGGAAACTGCGAGGCTTGAGTGTGGTAGGGGCAGAGGGAATTCCCGGTGTAGCGGTGAAATGCGTAGATATCGGGAAGAACACCAGTGGCGAAGGCGCTCTGCTGGGCCATAACTGACGCTCATGGACGAAAGCCAGGGGAGCGAAAGGG
>ASV703
ACGTAGGGTGCAAGCGTTAATCGGAATTACTGGGCGTAAAGCGTGCGCAGGCGGTTTCGTAAGTCTGTCGTGAAATCCCCGGGCTTAACCTGGGAATGGCGATGGAGACTGCGAGGCTAGAGTTTGGCAGAGGGGGGTAGAATTCCACGTGTAGCAGTGAAATGCGTAGAGATGTGGAGGAACACCGATGGCGAAGGCAGCCCCCTGGGTCAAAACTGACGCTCATGCACGAAAGCGTGGGGAGCAAACAGG
>ASV704
ACGTAGGGTGCGAGCGTTAATCGGAATTACTGGGCGTAAAGCGTGCGCAGGCGGATGGATAAGACAGATGTGAAATCCCCGGGCTTAACCTGGGAATGGCGTTTGTGACTGTTCATCTCGAGTACGGCAGAGGGAGGCGGAATTCCACGTGTAGCAGTGAAATGCGTAGAGATGTGGAGGAACACCGATGGCGAAGGCAGCCTCCTGGGCCGATACTGACGCTCATGCACGAAAGCGTGGGGAGCAAACAGG
>ASV705
ACGTAGGGTGCGAGCGTTAATCGGAATTACTGGGCGTAAAGCGTGCGCAGGCGGTCGTGCAAGACAGATGTGAAATCCCCGGGCTCAACCTGGGAATTGCATTTGTGACTGCACGGCTTGAGTACGGCAGAGGGGGATGGAATTCCGCGTGTAGCAGTGAAATGCGTAGATATGCGGAGGAACACCGATGGCGAAGGCAATCCCCTGGGCCTGTACTGACGCTCATGCACGAAAGCGTGGGGAGCAAACAGG
>ASV706
ACGAAGGTCCCGAGCGTTGTTCGGAATCACTGGGCGTAAAGGGAGCGTAGGCGGCGTGGCAAGTCAGATGTGAAATCCCGGGGCTCAACCCCGGAACTGCATCCGATACTGCCGTGCTAGAGGATTGGAGAGGTAGCTGGAATTCACGGTGTAGCAGTGAAATGCGTGGATATCGTGAGGAACACTCGTGGCGAAAGCGAGCTACTGGACAACTCCTGACGCTGAGGCTCGAAGGCCGGGGGAGCGAAAGGG
>ASV708
ACGAAGGACCCGAGCGTTATCCGGATTTATTGGGTTTAAAGGGTGCGTAGGCGGATTGGTAAGTCAGTGGTGAAAGCCTCTCGCTCAACGGGAGAACTGCCATTGATACTGCCAGTCTTGAGTATGGTTGAGGTGGGCGGAATGTGTCATGTAGCGGTGAAATGCTTAGATATGACACAGAACACCGATTGCGAAGGCAGCTCGCTAAGCCATAACTGACGCTGAGGCACGAAAGCGTGGGGAGCAAACAGG
>ASV709
ACAGAGGGTGCAAACGTTGTTCGGAATTACTGGGCGTAAAGCGTGTGTAGGCGGTCTCGTAAGTCGGATGTGAAAGCCCCGGGCTCAACCCGGGAAGTGCACTCGATACTGCGGGACTAGAGTGTCGGAGAGGTTGGTGGAATTCTCGGTGTAGAGGTGAAATTCGTAGATATCGAGAGGAACACCGGTGGCGAAGGCGGCCAACTGGACGAACACTGACGCTGAGACACGAAAGCGTGGGGAGCAAACAGG
>ASV710
ACATACTGTGCGAACGTTATTCGGAATCACTGGGCTTAAAGGGTGCGTAGGCGGCGATTCAAGTCAGATGTGAAATGCCTGAGCTCAACTGAGGCATTGCGTTTGAAACTGGATTGCTGGAGTGTTCCAGGGGTGTGCGGAACTGCCAGTGGAGCGGTGAAATGTGTTGATATTGGCAGGAACACCAGAGGCGAAAGCGGCACACTGGGGGATAACTGACGCTGAGGCACGAAAGCCAGGGTAGCGAACGGG
>ASV711
ACGAAGGGGGCTAGCGTTGTTCGGAATTACTGGGCGTAAAGCGCACGTAGGCGGGTTTGTAAGTAGGGGGTGAAATCCCCGGGCTCAACCCGGGAACTGCCTTCTAGACTGCAAGCCTGGAGGTCAGGAGAGGCGAGTGGAATACCGAGTGTAGAGGTGAAATTCGTAGATATTCGGTGGAACACCAGTGGCGAAGGCGACTCGCTGGACTGATACTGACGCTGAGGTGCGAAAGCGTGGGGAGCAAACAGG
>ASV712
ACGTAGGGTGCGAGCGTTAATCGGAATTACTGGGCGTAAAGCGTGCGCAGGCGGTTTTGTAAGTCAGATGTGAAATCCCCGAGCTCAACTTGGGAACTGCGTTTGAAACTACAAGACTAGAATATGTCAGAGGGGGGTAGAATTCCACGTGTAGCAGTGAAATGCGTAGAGATGTGGAGGAATACCAATGGCGAAGGCAGCCCCCTGGGATAATATTGACGCTCATGCACGAAAGCGTGGGGAGCAAACAGG
>ASV713
ACGAAGGGGGCTAGCGTTGCTCGGAATTACTGGGCGTAAAGGGCGCGTAGGCGGCTTAGTCAGTCAGGCGTGAAATTCCTGGGCTTAACCTGGGGGCTGCGCTTGATACGGCTAGGCTTGAGGGTAGGAGAGGGTCGTGGAATTCCCAGTGTAGAGGTGAAATTCGTAGATATTGGGAAGAACACCGGTGGCGAAGGCGGCGACCTGGCCTATTACTGACGCTGAGGCGCGACAGCGTGGGGAGCAAACAGG
>ASV714
ACGTAGGGTGCGAGCGTTAATCGGAATTACTGGGCGTAAAGCGTGCGCAGGCGGTTTTGTAAGACAGGCGTGAAATCCCCGGGCTCAACCTGGGAACTGCGTTTGTGACTGCAAGGCTAGAGTATGGCAGAGGGGGGTGGAATTCCACGTGTAGCAGTGAAATGCGTAGAGATGTGGAGGAACACCGATGGCGAAGGCAGCCCCCTGGGCCAATACTGACGCTCATGCACGAAAGCGTGGGTAGCAAACAGG
>ASV715
ACGTAGGTGGCAAGCGTTGTCCGGATTTACTGGGCGTAAAGGGAGCGTAGGTGGATATTTAAGTGGGATGTGAAATACTCGGGCTTAACCTGGGTGCTGCATTCCAAACTGGATATCTAGAGTGCAGGAGAGGAAAGTAGAATTCCTAGTGTAGCGGTGAAATGCGTAGAGATTAGGAAGAATACCAGTGGCGAAGGCGACTTTCTGGACTGTAACTGACACTGAGGCTCGAAAGCGTGGGGAGCAAACAGG
>ASV716
ACGGAGGGGGTTAGCGTTGTTCGGAATTACTGGGCGTAAAGCGCGCGTAGGCGGACATTTAAGTCAGAGGTGAAATCCCAGGGCTCAACCCTGGAACTGCCTTTGATACTGGGTGTCTTGAGTTCGAGAGAGGTGAGTGGAATTCCGAGTGTAGAGGTGAAATTCGTAGATATTCGGAGGAACACCAGTGGCGAAGGCGGCTCACTGGCTCGATACTGACGCTGAGGTGCGAAAGTGTGGGGAGCAAACAGG
>ASV717
ACGAGGGGTGCTAGCGTTGTCCGGATTTACTGGGCGTAAAGGGTACGTAGGCTTTTTAATAAGTTATATGTTAAATATCTTAGCTTAACTAAGAATGTGCATATAAAACTGTTAAAATAGAGTTTGAGAGAGGAAGGCAGAATTCATGGTGGAGCGGTGACATGCGTAGATATCATGAGGAAAGTCAAATGCGAAGGCAGCCTTCTGGCTCAAAACTGACGCTGAGGTACGAAAGCGTGGGGAGCGAACAGG
>ASV718
ACGTAGGGTGCAAGCGTTAATCGGAATTACTGGGCGTAAAGCGTGCGCAGGCGGTTCCATAAGACAGATGTGAAATCCCCGGGCTCAACCTGGGAACTGCATTTGTGACTGTGGAGCTAGAGTACGGTAGAGGGGGATGGAATTCCGCGTGTAGCAGTGAAATGCGTAGATATGCGGAGGAACACCAATGGCGAAGGCAATCCCCTGGACCTGTACTGACGCTCATGCACGAAAGCGTGGGGAGCAAACAGG
>ASV719
ACGGAGGGTGCAAGCGTTGTTCGGAATTACTGGGCGTAAAGCGCGTGTAGGCGGCCGATTAAGTCTGGTGTGAAAGCCCGGGGCTCACCCCCGGAAGTGCGCTGGAAACTGGTCGGCTAGAGTATGGGAGAGGAAAGTGGAATTCCCGGTGTAGCGGTGAAATGCGTAGATATCGGGAGGAACACCAGCGGCGAAGGCGGCTTTCTGGACCAATACTGACGCTGAGACGCGAAAGCGTGGGGAGCAAACAGG
>ASV720
ACGGGAGTGGCAAGCGTTATCCGGAATTATTGGGCGTAAAGCGTCCGCAGGCGGCCCTTCAAGTCTGCTGTTAAAAAGTGGAGCTTAACTCCATCGTGGCAGTGGAAACTGTTGGGCTAGAGTGTGGTAGGGGCAGAGGGAATTCCCGGTGTAGCGGTGAAATGCGTAGATATCGGGAAGAACACCAGTGGCGAAGGCGCTCTGCTGGGCCATAACTGACGCTCATGGACGAAAGCCAGGGGAGCGAAAGGG
>ASV721
ACGGAGGGTGCAAGCGTTATTCGGAATGACTGGGCGTAAAGCGCGCGTAGGCGGCTAACTAAGTCTGATGTGAAAGCCCCGGACTCAATCTGGGAAGTGCATTGGATACTGGTTGGCTAGAGTATAGGAGAGGAGAGCGGAATTCCAGGTGTAGAGGTGAAATTCGTAGATATCTGGAGGAACAACGGAGGCGAAGGCGGCTCTCTGGACTATAACTGACGCTGAGGTGCGAAAGTGTGGGTAGCAAACAGG
>ASV722
ACGGAGGGTGCAAGCGTTGTCCGGATTTATTGGGTTTAAAGGGTGCGTAGGCGGTTTATTAAGTCAGTGGTGAAAGACGGTCGCTCAACGATTGCAGTGCCATTGATACTGGTAGACTTGAGTGTGATTGAGGTAGCTGGAATGGATAGTGTAGCGGTGAAATGCATAGATATTATCCAGAACACCGATTGCGAAGGCAGGTTACTAAGTCATAACTGACGCTGAGGCACGAAAGTGTGGGGATCAAACAGG
>ASV723
ACAGAGGTCTCAAGCGTTGTTCGGATTCATTGGGCGTAAAGGGTGCGTAGGTGGCAAGGCAAGTCAGATGTGAAATCCCCGGGCTCAACCTGGGAACTGCATTTGATACTGCCGTGCTCGAGTGCTGGAGGGGAGACTGGAATTCACGGTGTAGCAGTGAAATGCGTAGATATCGTGAGGAAGACCGGTGGCGAAGGCGAGTCTCTGGACAGCAACTGACACTGAGGCACGAAGGCTAGGGGAGCAAACGGG
>ASV724
ACGGAGGGTGCAAGCGTTATCCGGATTTATTGGGTTTAAAGGGTGCGTAGGCGGGAAGCTAAGTCAGTGGTGAAATCTCTCGGCTCAACCGAGAAACTGCCATTGATACTGGTTTTCTTGAATTTGATTGAAGTGGGCGGAATATGACATGTAGCGGTGAAATGCTTAGATATGTCCTAGAACACCGATAGCGAAGGCAGCTCACTAAGTCAACATTGACGCTGAGGCACGAAAGCGTGGGGAGCGAACAGG
>ASV726
ACGTAGGGTGCAAGCGTTAATCGGAATTACTGGGCGTAAAGCGTGCGCAGGCGGTTGATTAAGTTTGATGTGAAATCCCCGGGCTTAACCTGGGAACTGCATTGAATACTGGTCAGCTAGAGTGTGTCAGAGGGGGGTAGAATTCCACGTGTAGCAGTGAAATGCGTAGAGATGTGGAGGAATACCGATGGCGAAGGCAGCCCCCTGGGATAACACTGACGCTCATGCACGAAAGCGTGGGGAGCAAACAGG
>ASV727
ACGAAGGGTGCAAGCGTTGTTCGGAATCATTGGGCGTAAAGCGCGCGCAGGCGGATCAGCAAGTCAGATGTGAAATCTCGAAGCTCAACTTCGAAACTGCGTCTGAAACTGCTAGTCTAGAATGTCGGAGGGGGCAGGGGAATTTCACGTGTAGGGGTAAAATCCGTAGAGATGTGAAGGAACACCGGAGGCGAAGGCGCCTGCCTGGACGACTATTGACGCTGAGGCGCGAAAGCGTGGGGAGCAAACAGG
>ASV728
ACGGAGGATCCAAGCGTTATCCGGATTTATTGGGTTTAAAGGGTGCGTAGGTGGATTAATAAGTCAGTGGTGAAAGCCTGCAGCTTAACTGTAGAACTGCCATTGATACTGTTAGTCTTGAATGTAGTTGAGGTGGGCGGAATATGACATGTAGCGGTGAAATGCTTAGATATGTCATAGAACACCGATTGCGAAGGCAGCTCACTAAGCTATAATTGACACTGAGGCACGAAAGCGTGGGGAGCAAACAGG
>ASV729
ACGTAGGGTGCAAGCGTTAATCGGAATTACTGGGCGTAAAGCGTGCGCAGGCGGCTTTGTAAGACAGATGTGAAAGCCCCGGGCTTAACCTGGGAATTGCATTTGTGACTGCAAGGCTAGAGTGTGTCAGAGGGAGGTGGAATTCCGCGTGTAGCAGTGAAATGCGTAGAGATGCGGAGGAACACCGATGGCGAAGGCAGCCTCCTGGGATAACACTGACGCTCATGCACGAAAGCGTGGGGAGCAAACAGG
>ASV730
ACGTAGGGTGCGAGCGTTAATCGGAATTACTGGGCGTAAAGCGTGCGCAGGCGGTTTTGTAAGACAGGCGTGAAATCCCCGGGCTCAACCTGGGAACTGCGCTTGTGACTGCAAGGCTAGAGTATGGCAGAGGGGGGTGGAATTCCACGTGTAGCAGTGAAATGCGTAGAGATGTGGAGGAACACCGATGGCGAAGGCAGCCCCCTGGGCCAATACTGACGCTCATGCACGAAAGCGTGGGTAGCAAACAGG
>ASV731
ACGAAGGTCCCGAGCGTTGTTCGGAATCACTGGGCGTAAAGGGAGCGTAGGCGGTGCGGCAAGTCAGATGTGAAATCCCGGGGCTCAACCCCGGAACTGCATCCGATACTGCCGTGCTAGAGGATTGGAGAGGTAGCTGGAATTCACGGTGTAGCAGTGAAATGCGTGGATATCGTGAGGAACACTCGTGGCGAAAGCGAGCTACTGGACAACTCCTGACGCTGAGGCTCGAAGGCCGGGGGAGCAAAAGGG
>ASV732
ACGGGAGTGGCAAGCGTTATCCGGAATTATTGGGCGTAAAGCGTCCGCAGGCGGTCTTGAAAGTCTGTTGTTAAAGCGTGGAGCTCAACTCCATTTCAGCAATGGAAACTAGAAGACTAGAGTGTGGTAGGGGCAGAGGGAATTCCCGGTGTAGCGGTGAAATGCGTAGATATCGGGAAGAACACCAGTGGCGAAGGCGCTCTGCTGGGCCATAACTGACGCTCATGGACGAAAGCCAGGGGAGCGAAAGGG
>ASV733
ACAGAGGTCTCAAGCGTTGTTCGGATTCATTGGGCGTAAAGGGTGCGTAGGTGGCGATGCAAGTCGGGTGTGAAATCTCCAAGCTCAACTTGGAAACTGCACTCGATACTGCGTTGCTAGAGGACTGTAGAGGGCATTGGAATTCACGGTGTAGCAGTGATATGCGTAGATATCGTGAGGAAGACCAGTGGCGAAGGCGAATGCCTGGGCAGTTCCTGACACTGAGGCACGAAGGCCAGGGGAGCGAACGGG
>ASV734
ACGAAGGATCCAAGCGTTGTCCGGATTTACTGGGTTTAAAGGGTGCGTAGGCGGACTCTTAAGTCAGTGGTGAAAGCCCATAGCTCAACTATGGAACTGCCATTGAAACTGGGAGTCTTGAATTCGATTGAGGCAGATAGAATATAACATGTAGCGGTGAAATGCTTAGATATGTTATAGAATACCGATTGCGAAGGCAGTCTGCTAAGTCGACATTGACGCTGAGGCACGAAAGCGTGGGGAGCGAACAGG
>ASV735
ACGGAGGGTGCGAACGTTAATCGGAATTACTGGGCGTAAAGCGCGCGTAGGCGGCCTGTTAAGTCAGATGTGAAAGCCCCGGGCTCAACCTGGGAATTGCATTTGAAACTGGCAGGCTAGAGTGCAGTAGAGGAAGGTGGAATTCAGGGTGTAGCGGTGAAATGCGTAGATATCCTGAGGAACACCGGTGGCGAAGGCGGCCTTCTGGACTGACACTGACGCTGAGGTGCGAAAGCGTGGGGAGCAAACAGG
>ASV736
ACGGAGGGTGCAAGCGTTATCCGGAATCATTGGGTTTAAAGGGTCCGCAGGCGGACTTATAAGTCAGTGGTGAAAGCCTACAGCTCAACTGTAGAACTGCCATTGATACTGTAAGTCTTGAATATGTTCGGAGTGGGCGGAATGTGACATGTAGCGGTGAAATGCTTAGATATGTCACAGAACACCGATAGCGAAGGCAGCTCACTAGACCATTATTGACGCTCATGGACGAAAGCGTGGGGAGCAAACAGG
>ASV737
ACAGAGGATGCAAGCGTTATCCGGAATCACTGGGCATAAAGCGTCTGTAGGTTGCTTGTCAAGTCTGCTGTTAAAGATCAGGGCCTAACCCTGGAAAAGCAGTGGAAACTAATAGGCTTGAGTGTGGTAGAGGTAGAGGGAATTCCTGGTGTAGCGGTGAAATGCGTAGATATTAGGAAGAACACCAATGGCGAAAGCACTCTACTGGGCCATAACTGACACTGAGAGACGACAGCTAGGGGAGCAAATGGG
>ASV738
ACGGAGGGTGCAAGCGTTATCCGGATTCACTGGGTTTAAAGGGTGCGTAGGTGGCTTTGTAAGTCAGTGGTGAAAGCCCGGGGCTCAACTCCGGAACTGCCATTGATACTGCTTAGCTTGAATTAGGTCGAGGTGGTTGGAATGTTGCGTGTAGCGGTGAAATGCTTAGATATGCAACAGAACACCAATTGCGAAGGCAGATCACTAGGCCTATATTGACACTGAGGCACGAAAGCGTGGGGATCAAACAGG
>ASV739
ACGTAGGGTGCGAGCGTTAATCGGAATTACTGGGCGTAAAGCGTGCGCAGGCGGTTCGTTAAGACAGATGTGAAATCCCCGGGCTTAACCTGGGAACTGCATTTGTGACTGGCGGACTAGAGTTCGGTAGAGGGGGGTGGAATTCCACGTGTAGCAGTGAAATGCGTAGAGATGTGGAGGAACACCAATGGCGAAGGCAGCCCCCTGGGCCTGAACTGACGCTCATGCACGAAAGCGTGGGGAGCAAACAGG
>ASV740
ACGGAGGGTGCAAGCGTTATCCGGAATCATTGGGTTTAAAGGGTCCGCAGGCGGAAGCATAAGTCAGTGGTGAAAGCCTATCGCTTAACGATAGAACTGCCATTGATACTGTGTTTCTTGAATTCGATCGGAGTTGGCGGAATGTGTAGTGTAGCGGTGAAATGCATAGATATTACACAGAACACCAATAGCGAAGGCAGCTAACTAGGTCTGAATTGACGCTCAGGGACGAAAGCGTGGGGATCAAACAGG
>ASV741
ACGTAGGGTGCGAGCGTTAATCGGAATTACTGGGCGTAAAGCGTGCGCAGGCGGTTTGATAAGTCAGATGTGAAATCCCCGAGCTCAACTTGGGAACTGCGTTTGAAACTGTCAGACTAGAATATGTCAGAGGGGGGTAGAATTCCACGTGTAGCAGTGAAATGCGTAGAGATGTGGAGGAATACCAATGGCGAAGGCAGCCCCCTGGGATAATATTGACGCTCATGCACGAAAGCGTGGGGAGCAAACAGG
>ASV742
ACAGAGGGCTCGAGCGTTAATCGGAATCACTGGGCTTAAAGCGTGCGTAGGCGGACATGCAAGCATCTTGTGAAAGCCCCCGGCTCAACCGGGGAATTGCTCGGTGAACTGCATGTCTTGAGGCAAGTAGAGGTGGTCGGAACGATAGGTGGAGCGGTGAAATGCGTAGATATCTATCGGAACGCCAACGGAGAAGTCAGGCCACTGGGCTTGTTCTGACGCTGAGGCACGAAAGCGTGGGTAGCGAACGGG
>ASV743
ACAGAGGTCTCAAGCGTTGTTCGGATTCATTGGGCGTAAAGGGTGCGTAGGCGGTTGTGTAAGTCAGAGGTGAAATTCCGGGGCTCAACCTCGGAACTGCCTTTGATACTGCTCAACTCGAGTACTGGAGAGGAGACTGGAATTCACGGTGTAGCAGTGAAATGCGTAGATATCGTGAGGAAGACCAGTGGCGAAGGCGAGTCTCTGGACAGTTACTGACGCTGAGGCACGAAGGCTAGGGGAGCAAACGGG
>ASV744
ACGTAGGTGGCAAGCGTTGTCCGGATTTATTGGGTTTAAAGGGTGCGTAGGCGGCCTGTTAAGTCAGTGGTGAAATACGGCAGCTTAACTGTCGAGGTGCCATTGATACTGACGGGCTAGAGTACTGATGAGGTAGGCGGAATGGACGGTGTAGCGGTGAAATGCATAGATATCGTCCAGAACACCGATAGCGAAGGCAGCTTACTAAGGAGTAACTGACGCTGAGGCACGAAAGTGTGGGGATCAAACAGG
>ASV745
ACGGAGGGGGCTAGCGTTGTTCGGAATCACTGGGCGTAAAGCGTGCGTAGGCGGCCATTCAAGTCAGAGGTGAAAGCCCAGGGCTCAACCTTGGAACTGCCTTTGAAACTAGATGGCTCGAACACGGGAGAGGTGAGTGGAATTCCGAGTGTAGAGGTGAAATTCGTAGATATTCGGAAGAACACCAGTGGCGAAGGCGGCTCACTGGACCGTTGTTGACGCTGAGGCACGAAAGCGTGGGGAGCAAACAGG
>ASV746
ACGAATTGTGCAAACGTTATTCGGAATCACTGGGCTTAAAGGGTGCGTAGGCGGCCATGAAGGTCTGATGTGAAATCCCACAGCTCAACTGTGGAATTGCGTTGGAAACCACATGGCTTGAGGAAGACAGAGGTGAGCGGAACTGATGGTGGAGCGGTGAAATGTGTTGATATCATCAGGAACACCGGTGGCGAAAGCGGCTCGCTGGGTCTTTTCTGACGCTGAGGCACGAAAGCTAGGGTAGCAAACGGG
>ASV747
ACGGAGGGAGCTAGCGTTGTTCGGAATTACTGGGCGTAAAGCGCACGTAGGCGGCGATTCAAGTCAGAGGTGAAAGCCCGGGGCTCAACCCCGGAACTGCCTTTGAAACTAGATTGCTAGAATCCTGGAGAGGCGAGTGGAATTCCGAGTGTAGAGGTGAAATTCGTAGATATTCGGAAGAACACCAGTGGCGAAGGCGACTCGCTGGACAGGTATTGACGCTGAGGTGCGAAAGCGTGGGGAGCAAACAGG
>ASV748
ACGGGAGTGGCAAGCGTTATCCGGAATTATTGGGCGTAAAGCGTCCGCAGGTGGTTTTGTAAGTCTGTCGTTAAAGCGTGGAGCTTAACTCCATTTAAGCGATGGAAACTGCAAGACTAGAGTGTGGTAGGGGCAGAGGGAATTCCCGGTGTAGCGGTGAAATGCGTAGATATCGGGAAGAACACCAGTGGCGAAGGCGCTCTGCTGGGCCATAACTGACGCTCATGGACGAAAGCCAGGGGAGCGAAAGGG
>ASV749
ACGTAGGGTGCAAGCGTTGTCCGGATTTATTGGGCGTAAAGAGCTCGTAGGCGGTCTGTTACGTCGGTTGTGAAAACTCGGGGCTTAACCCCGAGCCTGCATCCGATACGGGCAGACTTGAGTGTGGTAGGGGAGACTGGAATTCCTGGTGTAGCGGTGAAATGCGCAGATATCAGGAGGAACACCGATGGCGAAGGCAGGTCTCTGGGCCACAACTGACGCTGAGGAGCGAAAGCGTGGGGAGCAAACAGG
>ASV750
ACGTAGGGTGCGAGCGTTAATCGGAATTACTGGGCGTAAAGCGTGCGCAGGCGGTTTGATAAGACAGGCGTGAAATCCCCGGGCTTAACCTGGGAACTGCGCTTGTGACTGTCTCACTAGAGTACGGCAGAGGGGGGTGGAATTCCACGTGTAGCAGTGAAATGCGTAGAGATGTGGAGGAACACCGATGGCGAAGGCAGCCCCCTGGGCCGATACTGACGCTCATGCACGAAAGCGTGGGGAGCAAACAGG
>ASV751
ACGGAGGGTGCAAGCGTTGTCCGGAATCATTGGGTGTAAAGGGTGCGTAGGCGGGCGCTTAAGTCTGGGGTGAAATCTTGCCGCTTAACGGTAAAATTGCCTTGGATACTGGGTGCCTTGAGTACAGAAGAGGTTGGTGGAATTCGTGGTGTAGCGGTGAAATGCATAGATATCACGAAGAACACCAGTGGCGAAAGCGGCCAACTGGGCTGTTACTGACGCTGAGGCACGAAAGTGTGGGGAGCGAACAGG
>ASV752
ACGGAGGGGGCTAGCGTTGTTCGGAAATACTGGGCGTAAAGCGTACGTAGGCGGCATGGCAAGTCAGGGGTGAAATCCCAGAGCTCAACTCTGGAACTGCCCTTGAAACTGCCAAGCTAGAATCTTGGAGAGGTCAGTGGAATTCCGAGTGTAGAGGTGAAATTCGTAGATATTCGGAAGAACACCAGTGGCGAAGGCGACTGACTGGACAAGTATTGACGCTGAGGTACGAAAGCGTGGGGAGCAAACAGG
>ASV753
ACGGAGGATCCGAGCGTTATCCGGATTTATTGGGTTTAAAGGGAGCGTAGGCGGGTTGTTAAGTCAGTTGTGAAAGTTTGCGGCTCAACCGTAAAATTGCAGTTGATACTGGCGACCTTGAGTGCAACAGAGGTAGGCGGAATTCGTGGTGTAGCGGTGAAATGCTTAGATATCACGAAGAACTCCGATTGCGAAGGCAGCTTACTGGATTGTAACTGACGCTGATGCTCGAAAGTGTGGGTATCAAACAGG
>ASV754
ACGAAGGGGGCTAGCGTTGTTCGGAATTACTGGGCGTAAAGCGCGCGTAGGCGGTTAGCCAAGTCGGGGGTGAAAGCCCGGAGCTCAACTCCGGAACTGCCTCCGAGACTGGCTGGCTTGAGTGTGGAAGAGGGTCGTGGAATTCCCAGTGTAGAGGTGAAATTCGTAGATATTGGGAAGAACACCAGTGGCGAAGGCGGCGACCTGGTCCATAACTGACGCTGAGGCGCGATAGCGTGGGGAGCAAACAGG
>ASV755
ACGAAGGATCCAAGCGTTGTCCGGATTTACTGGGTTTAAAGGGTGCGTAGGCGGGAAATTAAGTCAGTGGTGAAAGCTGGTAGCTCAACTATCAAATTGCCATTGAAACTGATTTTCTCGAGTACGGTTGAGGTAGCTGGAATGTAACATGTAGCGGTGAAATGCTTAGATATGTTACAGAACACCAATTGCGAAGGCAGGCTACTAAACCGTAACTGACGCTGAGGCACGAAAGCGTGGGGATCAAACAGG
>ASV756
ACGGAGGATCCAAGCGTTATCCGGAATCATTGGGTTTAAAGGGTCCGTAGGCGGTTTTTTAAGTCAGAGGTGAAATCCTGCAGCTCAACTGTAGAATTGCCTTTGATACTGAAAGACTTGAGTTATTGTGAAGTGGTTAGAATGTGTGGTGTAGCGGTGAAATGCATAGATATCACACAGAATACCAATTGCGAAGGCAGATCACTAACAATATACTGACGCTCAGGGACGAAAGCGTGGGTAGCGAACAGG
>ASV757
ACGTAGGGTGCGAGCGTTAATCGGAATTACTGGGCGTAAAGCGTGCGCAGGCGGTTATATAAGACAGATGTGAAATCCCCGGGCTCAACCTGGGACCTGCATTTGTGACTGTATAGCTAGAGTACGGTAGAGGGGGATGGAATTCCGCGTGTAGCAGTGAAATGCGTAGATATGCGGAGGAACACCGATGGCGAAGGCAATCCCCTGGACCTGTACTGACGCTCATGCACGAAAGCGTGGGGAGCAAACAGG
>ASV758
ACGTAGGGTGCGAGCGTTAATCGGAATTACTGGGCGTAAAGCGTGCGCAGGCGGTTATGTAAGACAGTTGTGAAATCCCCGGGCTCAACCTGGGAATTGCATCTGTGACTGCATAGCTAGAGTACGGCAGAGGGGGATGGAATTCCGCGTGTAGCAGTGAAATGCGTAGATATGCGGAGGAACACCGATGGCGAAGGCAATCCCCTGGGCCTGTACTGACGCTCATGCACGAAAGCGTGGGGAGCAAACAGG
>ASV760
ACGTAGGGTGCAAGCGTTGTCCGGATTTATTGGGCGTAAAGAGCTCGTAGGCGGTTAGACACGTCGGATGTGAAAACTGGTGGCTCAACCACCAGCCTGCATTCGATACGGTCTGACTTGAATGTGGTAGGGGTAACTGGAATTCCTGGTGTAGCGGTGAAATGCGCAGATATCAGGAGGAACACCGATGGCGAAGGCAGGTTACTGGGCCACTATTGACGCTGAGGAGCGAAAGCGTGGGGAGCAAACAGG
>ASV761
ACAGAGGATGCAAGCGTTATCCGGAATCACTGGGCATAAAGCGTCTGTAGGTTGCTTGTCAAGTCTGCTGTTAAAGATCAGGGCCTAACCCTGGAAAAGCAGTGGAAACTAACAGGCTTGAGTGTGGTAGAGGTAGAGGGAATTCCTGGTGTAGCGGTGAAATGCGTAGATATTAGGAAGAACACCAATGGCGAAAGCACTCTACTGGGCCATAACTGACACTGAGAGACGACAGCTAGGGGAGCAAATGGG
>ASV762
ACGGAGGATGCAAGTGTTATCCGGAATCACTGGGCGTAAAGCGTCTGTAGGTGGTTTAATAAGTCAACTGTTAAATCTTGAAGCTCAACTTCAAAATCGCAGTCGAAACTATTAGACTAGAGTATAGTAGGGGTAAAGGGAATTTCCAGTGGAGCGGTGAAATGCGTAGAGATTGGAAAGAACACCGATGGCGAAGGCACTTTACTGGGCTATTACTGACACTCAGAGACGAAAGCTAGGGTAGCAAATGGG
>ASV763
ACGGAGGATCCAAGCGTTATCCGGAATCATTGGGTTTAAAGGGTCCGTAGGCGGCTTTATAAGTCAGTGGTGAAAGCCCATCGCTCAACGATGGAACGGCCATTGATACTGTAGAGCTTGAATTATTAGGAAGTAACTAGAATATGTAGTGTAGCGGTGAAATGCTTAGAGATTACATGGAATACCAATTGCGAAGGCAGGTTACTACTAATGGATTGACGCTGATGGACGAAAGCGTGGGGAGCGAACAGG
>ASV764
ACGGAGGGGGCTAGCGTTGTTCGGAATTACTGGGCGTAAAGCGCACGTAGGCGGACCTGAAAGTCAGAGGTGAAATCCCGGGGCTCAACCCCGGAACGGCCTTTGAAACTCCTGGTCTTGAGTTCGAGAGAGGTGAGTGGAATTCCGAGTGTAGAGGTGAAATTCGTAGATATTCGGAGGAACACCAGTGGCGAAGGCGGCTCACTGGCTCGATACTGACGCTGAGGTGCGAAAGCGTGGGGAGCAAACAGG
>ASV765
ACGTAGGGTGCGAGCGTTAATCGGAATTACTGGGCGTAAAGCGTGCGCAGGCGGTCTTACAAGTCAGATGTGAAATCCCCGAGCTTAACTTGGGAACTGCGTTTGAAACTGTAAGACTAGAGTGTGTCAGAGGGAGGTAGAATTCCACGTGTAGCAGTGAAATGCGTAGAGATGTGGAGGAATACCAATGGCGAAGGCAGCCTCCTGGGATAACACTGACGCTCATGCACGAAAGCGTGGGGAGCAAACAGG
>ASV766
ACGGAGGGTGCAAGCGTTATCCGGATTTATTGGGTTTAAAGGGTCCGTAGGCGGATCGTTAAGTCAGTGGTGAAAGCCCATAGCTCAACTATGGAACTGCCATTGATACTGGCGATCTTGAGTATAATTGAAGTGGGCGGAATGTGTGGTGTAGCGGTGAAATGCTTAGATATCACACAGAACACCGATTGCGAAGGCAGCTCACTAATTTGTAACTGACGCTGAGGGACGAAAGTGTGGGGATCAAACAGG
>ASV767
ACGTAGGGTGCGAGCGTTAATCGGAATTACTGGGCGTAAAGCGTGCGCAGGCGGCTTTGCAAGACAGATGTGAAATCCCCGGGCTCAACCTGGGAACTGCATTTGTGACTGCAAGGCTAGAGTACGGCAGAGGGGGATGGAATTCCGCGTGTAGCAGTGAAATGCGTAGATATGCGGAGGAACACCGATGGCGAAGGCAATCCCCTGGGCCTGTACTGACGCTCATGCACGAAAGCGTGGGGAGCAAACAGG
>ASV768
ACGGGAGTGGCAAGCGTTATCCGGAATTATTGGGCGTAAAGCGTCCGCAGGCGGCCTTGAAAGTCTGTCGTTAAAGCGTGGAGCTTAACTCCATTTGAGCGATGGAAACTACAAGGCTTGAGTGTGGTAGGGGCAGAGGGAATTCCCGGTGTAGCGGTGAAATGCGTAGATATCGGGAAGAACACCAGTGGCGAAGGCGCTCTGCTGGGCCATAACTGACGCTCATGGACGAAAGCCAGGGGAGCGAAAGGG
>ASV769
ACGGAGGGTGCAAGCGTTAATCGGAATTACTGGGCGTAAAGCGCGCGTAGGCGGCTAGTTAAGCTAGATGTGAAATCCCTGGGCTCAACCTGGGAACTGCATTTAGAACTGACTGGCTAGAGTGCAGAAGAGGAGTGTGGAATTTCCGGTGTAGCGGTGAAATGCGTAGAGATCGGAAGGAACATCAGTGGCGAAGGCGACACTCTGGTCTGACACTGACGCTGAGGTGCGAAAGCGTGGGTAGCAAACAGG
>ASV770
ACAGAGAGTGCAAACGTTGTTCGGAATTACTGGGCTTAAAGCGCACGTAGGCGGCTCCGCAAGTGTCGGGTGAAATCCCACGGCTTACCCGTGGAACTGCCCGGCAGACTGCGGAGCTAGAGGATGGTAGGGGAGAGCGGAACTCCAGGTGGAGCGGTGAAATGCGTAGATATCTGGAGGAACACCGGTGGCGAAGGCGGCTCTCTGGTCCATAACTGACGCTGAGGTGCGAAAGCTAGGGGAGCAAACGGG
>ASV771
ACGGAGGGAGCTAGCGTTGTTCGGAATTACTGGGCGTAAAGCGCACGTAGGCGGCTATTCAAGTCAGAGGTGAAAGCCCGGGGCTCAACCCCGGAACTGCCTTTGAAACTAGATGGCTAGAATCTTGGAGAGGTCAGTGGAATTCCGAGTGTAGAGGTGAAATTCGTAGATATTCGGAAGAACACCAGTGGCGAAGGCGACTGACTGGACAAGTATTGACGCTGAGGTGCGAAAGCGTGGGGAGCAAACAGG
>ASV772
ACGGAGGATCCAAGCGTTATCCGGAATCATTGGGTTTAAAGGGTCCGTAGGCGGTTTATTAAGTCAGTGGTGAAATCTGGTCGCTCAACGATCAAACGGCCATTGATACTGATAGACTTGAATTACTGGGAAGTAACTAGAATATGTAGTGTAGCGGTGAAATGCTTAGATATTACATGGAATACCAATTGCGAAGGCAGGTTACTACCAGTGGATTGACGCTGATGGACGAAAGCGTGGGGAGCGAACAGG
>ASV773
ACGGAGGGTGCAAGCGTTGTCCGGATTTATTGGGTTTAAAGGGTGCGTAGGCGGTTTATTAAGTCAGTGGTGAAAGACGGTCGCTCAACGATTGCAGTGCCATTGATACTGGTAGACTTGAGTGTGATTGAGGTAGCTGGAATGGATAGTGTAGCGGTGAAATGCATAGATATTATCCAGAACACCAATTGCGAAGGCAGGTTACTAAGTCACAACTGACGCTGATGCACGAAAGTGTGGGTATCAAACAGG
>ASV774
ACAGAGGATGCAAGCGTTATCCGGAATCACTGGGCATAAAGCGTCTGTAGGTGGTTTAGTAAGTCTGCTGTTAAAGACTAGGGCTTAACCCTAGGAAAGCAGTGGAAACTACTAGACTTGAGTGTGGTAGAGGTAGAGGGAATTCCTAGTGTAGCGGTGAAATGCGTAGATATTAGGAAGAACACCAATGGCGAAAGCACTCTACTGGGCCATAACTGACACTGAGAGACGACAGCTAGGGGAGCAAATGGG
>ASV775
ACGGAGGGTGCGAGCGTTGTCCGGAATCACTGGGCGTAAAGGGCGCGTAGGCGGTCTGCTAAGCGTGTGGTGAAAGCTCGGGGCTCAACCCCGAGTCGGCCATGCGAACTGGTGGACTTGAGCACTGTAGAGGCAGGTGGAATTCCGGGTGTAGCGGTGGAATGCGTAGAGATCCGGAAGAACACCGGTGGCGAAGGCGGCCTGCTGGGCAGTAGCTGACGCTGAGGCGCGACAGCGTGGGGAGCAAACAGG
>ASV776
ACAGGGGATGCAAGTGTTATCCGGAATTATTGGGCGTAAAGCGTCTGCAGGTTGATATTTAAGTCTTTTGTTAAATCTCCAGGCTTAACCTGGAATCTGCAAAGGAAACTATTTATCTTGAGTATGGTAGAGGTAAAGGGAATTTCCAGTGGAGCGGTGAAATGCGTAGATATTGGAAAGAACACCAACAGCGAAGGCACTTTACTGGGCCAGTACTGACACTCAGAGACGAAAGCTAGGGGAGCAAACGGG
>ASV777
ACGGAGGGTGCAAGCGTTATCCGGATTTACTGGGTTTAAAGGGTGCGCAGGCGGTAATATAAGTCAGTGGTGAAAGCTTCCAGCTCAACTGGGAAACTGCCATTGATACTGTAATACTTGAATTTGGGAGAGGTAGGCGGAATACATCATGTAGCGGTGAAATGCTTAGATATGATGTAGAACACCGATTGCGAAGGCAGCTTACTAGACCAATATTGACGCTCATGCACGAAAGCGTGGGGAGCAAACAGG
>ASV779
ACGGAGGGTGCAAGCGTTATCCGGATTTATTGGGTTTAAAGGGTCCGTAGGCGGGTCATTAAGTCAGTGGTGAAAGCCGGCAGCTCAACTGTCGAACTGCCATTGATACTGGTGACCTTGAATATGGTTGAAGTTGGCGGAATAGGTCATGTAGCGGTGAAATGCTTAGATATGACCTAGAACACCGATTGCGAAGGCAGCCAACTAAGCCATCATTGACGCTGAGGGACGAAAGCGTGGGGAGCGAACAGG
>ASV780
ACGGAGGGGGCTAGCGTTGTTCGGAATTACTGGGCGTAAAGCGCGCGTAGGCGGGCTGTTAAGTCGGGGGTGAAATCCCGGGGCTCAACCCCGGAACTGCCTCCGATACTGGCAGCCTCGAGGTCGAGAGAGGTGAGTGGAATTCCGAGTGTAGAGGTGAAATTCGTAGATATTCGGAGGAACACCAGTGGCGAAGGCGGCTCACTGGCTCGATACTGACGCTGAGGTGCGAAAGTGTGGGGAGCAAACAGG
>ASV781
ACGTAGGGTGCGAGCGTTAATCGGAATTACTGGGCGTAAAGCGTGCGCAGGCGGTTTGTTAAGACAGTCGTGAAATCCCCGGGCTTAACCTGGGAACTGCGATTGTGACTGGCAAGCTAGAGTACGGCAGAGGGGGGTAGAATTCCTGGTGTAGCAGTGAAATGCGTAGAGATCAGGAGGAATACCGATGGCGAAGGCAGCCCCCTGGGCTAGTACTGACGCTCATGCACGAAAGCGTGGGGAGCAAACAGG
>ASV782
ACGGAGGGTGCAAGCGTTAATCGGAATTACTGGGCGTAAAGCGTGCGCAGGCGGTCTGTTAAGCGAGATGTGAAAGCCCCGGGCTCAACCTGGGAACTGCATTTCGAACTGGCAGACTAGAGTCTTGTAGAGGGGGGTAGAATTCCAGGTGTAGCGGTGAAATGCGTAGAGATCTGGAGGAATACCGGTGGCGAAGGCGGCCCCCTGGACAAAGACTGACGCTCAGGCACGAAAGCGTGGGGAGCAAACAGG
>ASV784
ACGGAGGGTGCAAGCGTTAATCGGAATTACTGGGCGTAAAGCGCGCGTAGGTGGCTAAGTAAGTCGGATGTGAAAGCCCCGGGCTTAACCTGGGAACTGCATTCGATACTGCTTGACTAGAGTATGGTAGAGGAAAGCGGAATTCCCGGTGTAGCGGTGAAATGCGTAGATATCGGGAGGAACATCAGTGGCGAAGGCGGCTTTCTGGACCAATACTGACGCTGAGGCGCGAAAGCGTGGGTAGCAAACAGG
>ASV785
ACGTAGGACCCGAGCGTTGTCCGGATTTACTGGGTGTAAAGGGTGCGTAGGCGGACAGGTGCGTCAGAGGTGAAATTTCCCGGCTTAACTGGGAGGGTGCCTTTGATACGGCTTGTCTTGAGTGCGAAAGAGGATGATGGAATTCCTGGTGTAGCGGTGAAATGCGTAGATATCAGGAGGAACACCAGTGGCGAAGGCGGTCATCTGGTTCGCAACTGACGCTGAGGCACGAAAGCGTGGGGATCAAACAGG
>ASV786
ACGGAGGGCGCAAGCGTTGTTCGGATTCACTGGGCATAAAGGGCGCGTAGGCTGTCAATTTAGTTGGGTGTGAAAGCCCCCGGCCCAACCGGGGAACTGCACTCAATACTGGTTGACTAGAGGATGGTAGGGGCCAATGGAACTCCAGGTGGAACGGTGAAATGTGTAGATATCTGGAGGAACACCGGTGGCGAAAGCGATTGGCTGGGCCATCTCTGACGCTGAGGCGCGAAAGCCAGGGGAGCGAACGGG
>ASV787
ACAGAGGGTGCAAGCGTTAATCGGAATTACTGGGCGTAAAGCGTGCGTAGACGGTTGTCTAAGTCAGATGTGAAATCCCCGGGCTCAACCTGGGAATTGCATTTGAGACTGAACAGCTAGGGTACGGAAGAGGGAAGCGGAATTTCCGGTGTAGCGGTGAAATGCGTAGATATCGGAAGGAACATCAGTGGCGAAAGCGGCTTCCTGGTCCAGTACCGACGTTCAGGCACGAAAGCGTGGGGAGCAAACAGG
>ASV788
ACGTAGGGTGCAAGCGTTAATCGGAATTACTGGGCGTAAAGCGTGCGCAGGCGGTTATGCAAGACAGATGTGAAATCCCCGGGCTCAACCTGGGAACTGCATTTGTGACTGCATGGCTAGAGTACGGTAGAGGGGGATGGAATTCCGCGTGTAGCAGTGAAATGCGTAGATATGCGGAGGAACACCGATGGCGAAGGCAATCCCCTGGACCTGTACTGACGCTCATGCACGAAAGCGTGGGGAGCAAACAGG
>ASV790
ACGTAGGGTGCGAGCGTTAATCGGAATTACTGGGCGTAAAGCGTGCGCAGGCGGCTCTGTAAGACAGATGTGAAAGCCCCGGGCTCAACCTGGGAATTGCATTTGTGACTGCAGGGCTAGAGTGTGTCAGAGGGAGGTGGAATTCCGCGTGTAGCAGTGAAATGCGTAGAGATGCGGAGGAACACCGATGGCGAAGGCAGCCTCCTGGGATAACACTGACGCTCATGCACGAAAGCGTGGGGAGCAAACAGG
>ASV792
ACGTAGGGTGCAAGCGTTAATCGGAATTACTGGGCGTAAAGCGTGCGCAGGCGGTGATGTAAGACGGATGTGAAATCCCCGGGCTCAACCTGGGAACTGCATTCGTGACTGCATCGCTGGAGTGCGGCAGAGGGGGATGGAATTCCGCGTGTAGCAGTGAAATGCGTAGATATGCGGAGGAACACCGATGGCGAAGGCAATCCCCTGGGCCTGCACTGACGCTCATGCACGAAAGCGTGGGGAGCAAACAGG
>ASV793
ACGTAGGCACCAAGCGTTGTCCGGATTCATTGGGCGTAAAGAGCTCGTAGGCGGTTCAGCAAGTCGGGTGTGAAAACTCTGGGCTTAACCCAGAGCCTGCATCCGAAACTGCTGTGACTTGAGTTCGGTAGGGGAGCGGGGAATTCCTGGTGTAGCGGTGAAATGCGCAGATATCAGGAGGAACACCGGTGGCGAAGGCGCCGCTCTGGGCCGACACTGACGCTGAGGAGCGAAAGCATGGGTAGCAAACAGG
>ASV794
ACAGAGGATGCAAGCGTTATCCGGAATCACTGGGCATAAAGCGTCTGTAGGTGGTTTAGCAAGTCTGCTGTTAAAGACTAGGGCTTAACCCTAGGAAAGCAGTGGAAACTGCTAGACTTGAGTGTGGTAGAGGTAGAGGGAATTCCTAGTGTAGCGGTGAAATGCGTAGATATTAGGAAGAACACCAATGGCGAAAGCACTCTACTGGGCCATAACTGACACTGAGAGACGACAGCTAGGGGAGCAAATGGG
>ASV795
ACGGGAGTGGCAAGCGTTATCCGGAATTATTGGGCGTAAAGCGTCCGCAGGTGGTTTTGTAAGTCTGTCGTTAAAGCGTGGAGCTTAACTCCATTTGAGCGATGGAAACTGCAAGACTAGAGTGTGGTAGGGGCAGAGGGAATTCCCGGTGTAGCGGTGAAATGCGTAGATATCGGGAAGAACACCAGTGGCGAAGGCGCTCTGCTGGGCCATAACTGACACTCATGGACGAAAGCCAGGGGAGCGAAAGGG
>ASV797
ACAGAGGTCTCAAGCGTTGTTCGGAATCACTGGGCGTAAAGGGTGCGTAGGTGGCGTGGTAAGTCAGATGTGAAAGCCCGGGGCTCAACCCCGGAATTGCATCCGATACTACCATGCTGGAGTACTGAAGAGGTGACTAGAATTCTAGGTGTAGCAGTGAAATGCGTAGATATCTAGAGGAATACCAAAGGCGAAGGCAGGTCACTGGGCAGTTACTGACACTGAGGCACGAAGGCCAGGGTAGCGAACGGG
>ASV798
ACGGGAGTGGCAAGCGTTATCCGGAATTATTGGGCGTAAAGCGTCCGCAGGCGGTTTTACAAGTCTGTCGTTAAAGCGTGGAGCTTAACTCCATTTCAGCGATGGAAACTGTAAGACTAGAGTGTGGTAGGGGCAGAGGGAATTCCCGGTGTAGCGGTGAAATGCGTAGATATCGGGAAGAACACCAGTGGCGAAGGCGCTCTGCTGGGCCATAACTGACGCTCATGGACGAAAGCCAGGGGAGCGAAAGGG
>ASV799
ACGGAGGGTGCAAGCGTTATCCGGAATCACTGGGCGTAAAGGGCGCGTAGGCGGCCTGCTAAGTCCGATGTCAAAGCCCGGGGCTCAACCCCGGTAAGGCGTTGGATACTGGTAGGCTTGACGGCTGGAGAGGCGAGTGGAATTACCAGTGTAGCGGTGGAATGCGTAGATACTGGTAGGAACACTTATGGCGAAGGCAGCTCGCTGGACAGCACGTGACGCTGAGGCGCGAAAGTGTGGGGAGCAAACCGG
>ASV800
ACGAACCGTACGAACGTTATTCGGAATCACTGGGCTTAAAGAGTCCGTAGGCGGCCTGGAGGGTGGGGTGTGAAATCCCACGGCTCAACCGTGGAATTGCGCTCCAAACCGCCAGGCTTGAGGGAGATAGAGGAGAGCGGAACTGATGGTGGAGCGGTGAAATGCGTTGATATCATCAGGAACACCGGTGGCGAAAGCGGCTCTCTGGGTCTTTTCTGACGCTGAGGGACGAAAGCTAGGGGAGCGAACGGG
>ASV801
ACGGAGGATGCAAGCGTTATCCGGAATCATTGGGTTTAAAGGGTCCGTAGGCGGACAATTAAGTCAGAGGTGAAAGTCTGCGGCTCAACCGTAGGACTGCCTTTGATACTGGTTGTCTTGAATCGTTGTGAAGTGGTTAGAATGAGCAGTGTAGCGGTGAAATGCTTAGAGATTGCTCAGAATACCGATTGCGAAGGCAGATCACTAACAACGTATTGACGCTGAGGGACGAAAGCGTGGGGAGCGAACAGG
>ASV802
ACGGAGGGTCCAAGCGTTATCCGGAATCATTGGGTTTAAAGGGTCCGCAGGCGGGTTAATAAGTCAGTGGTGAAATCTCTCAGCTTAACTGGGAAACTGCCATTGATACTGTTAGTCTTGAATTCGGTCGAAGTAGGCGGAATGTGTCATGTAGCGGTGAAATGCATAGATATGACACAGAACACCGATAGCGAAGGCAGCTTACTAGGCCTGAATTGACGCTCATGGACGAAAGCGTGGGGAGCAAACAGG
>ASV804
ACGGAGGGTGCAAGCGTTGCTCGGAATTATTGGGCGTAAAGGGTAGGTAGGTGGTCTTATTTGTCTGCGGTGAAAGCCTTGGGCTTAACCTAAGAAGTGCCGCAGAAACGGTAAGACTAGAGTTCTGGAGAGGGTCGTGGAATTCCCGGTGTAGCGGTGAAATGCGTAGAGATCGGGAGGAACACCAGAGGCGAAAGCGGCGACCTGGACAGATACTGACACTCAACTACGAAAGCGTGGGGAGCAAACAGG
>ASV805
ACGTAGGGTGCGAGCGTTAATCGGAATTACTGGGCGTAAAGCGTGCGCAGGCGGATAGATAAGACAGATGTGAAATCCCTGGGCTTAACCTAGGAATGGCGTTTGTGACTGTTTATCTTGAGTACGGCAGAGGGAGGCGGAATTCCACGTGTAGCAGTGAAATGCGTAGAGATGTGGAGGAACACCGATGGCGAAGGCAGCCTCCTGGGCCGATACTGACGCTCATGCACGAAAGCGTGGGGAGCAAACAGG
>ASV806
ACGGAGGGTGCAAGCGTTAATCGGAATTACTGGGCGTAAAGGGTGCGTAGGCGGTTGAGTAAGTTATCTGTGAAATCCCTGGGCTTAACCTAGGTAGGAAAGATGATACTGCTTAACTAGAGTGTGATAGAGGATAGTGGAATTTCCGGTGTAGCGGTGAAATGCGTAGAGATCGGAAGGAACACCAGTGGCGAAGGCGGCTATCTGGATCAACACTGACGCTGAGGCACGAAAGCGTGGGGAGCAAACAGG
>ASV807
ACGTAGGGACCGAGCGTTGTCCGGATTCATTGGGCGTAAAGCGCATGTAGGCGGCCATGTAAGTCGGTTGTGAAATCCCGAGGCTCAACTTCGGAACTGCAGCCGATACTGCATGGCTTGAGGAAGGTAGAGGAGAGTGGAATTCCCGGTGTAGCGGTGGAATGCGCAGATATCGGGAGGAACACCTATGGCGAAGGCAGCTCTCTGGGCCTCTCCTGACGCTGAGATGCGAAAGCGTGGGTAGCGAACAGG
>ASV808
ACAGAGGGTGCAAACGTTGTTCGGAATTACTGGGCGTAAAGCGCGTGTAGGCGGCTCGTAAAGTCGGATGTGAAAGCCCTGGGCTCAACCCAGGAAGTGCACCCGAAACTCACGAGCTTGAGTCCTGGAGAGGAAAGCGGAATTCTCGGTGTAGAGGTGAAATTCGTAGATATCGAGAGGAACACCGGTGGCGAAGGCGGCTTTCTGGACAGTGACTGACGCTGAGACGCGAAAGCGTGGGTAGCAAACAGG
>ASV809
ACGGAGGGTCCAAGCGTTAATCGGAATTACTGGGCGTAAAGCGCGCGTAGGCGGTTAATTAAGCGAGATGTGAAATCCCTGGGCTCAACCTAGGAATTGCGTTTCGAACTGATTAGCTAGAGTGCAGTAGAGGGTGGTGGAATTTCCGGTGTAGCGGTGAAATGCGTAGAGATCGGAAGGAACATCAGTGGCGAAGGCGACTGCCTGGACTGACACTGACGCTGAGGTGCGAAAGCGTGGGGAGCAAACAGG
>ASV810
ACGTAGGGTGCGAGCGTTAATCGGAATTACTGGGCGTAAAGCGTGCGCAGGCGGTTATGTAAGACAGTTGTGAAATCCCCGGGCTCAACCTGGGAATTGCATCTGTGACTGCATAGCTAGAGTGCGGCAGAGGGGGATGGAATTCCGCGTGTAGCAGTGAAATGCGTAGATATGCGGAGGAACACCGATGGCGAAGGCAATCCCCTGGGCCTGCACTGACGCTCATGCACGAAAGCGTGGGGAGCAAACAGG
>ASV811
ACGTAGGGTGCGAGCGTTAATCGGAATTACTGGGCGTAAAGCGTGCGCAGGCGGTCATATAAGACAGATGTGAAATCCCCGGGCTCAACCTGGGAACTGCATTTGTGACTGTATGGCTAGAGTGCGGCAGAGGGGGATGGAATTCCGCGTGTAGCAGTGAAATGCGTAGATATGCGGAGGAACACCGATGGCGAAGGCAATCCCCTGGGCCTGCACTGACGCTCATGCACGAAAGCGTGGGGAGCAAACAGG
>ASV812
ACGTAGGGTGCGAGCGTTAATCGGAATTACTGGGCGTAAAGCGTGCGCAGGCGGTTTGATAAGCCAGATGTGAAATCCCCGAGCTCAACTTGGGAACTGCGTTTGGAACTGTCAGACTAGAGTGCGTCAGAGGGGGGTGGAATTCCGCGTGTAGCAGTGAAATGCGTAGAGATGCGGAGGAACACCGATGGCGAAGGCAGCCCCCTGGGATGACACTGACGCTCATGCACGAAAGCGTGGGGAGCAAACAGG
>ASV813
ACGAAGGGTGCAAGCGTTAATCGGAATTACTGGGCGTAAAGCGCGCGTAGGTGGTTCAGCAAGTTGGAGGTGAAATCCCCGGGCTCAACCTGGGAACTGCCTCCAAAACTACTGAGCTAGAGTACGGTAGAGGGTAGTGGAATTTCCTGTGTAGCGGTGAAATGCGTAGATATAGGAAGGAACACCAGTGGCGAAGGCGACTACCTGGACTGATACTGACACTGAGGTGCGAAAGCGTGGGGAGCAAACAGG
>ASV814
ACGTAGGGTGCGAGCGTTAATCGGAATTACTGGGCGTAAAGCGTGCGCAGGCGGTCTTGCAAGACAGGTGTGAAATCCCCGGGCTTAACCTGGGAACTGCACTTGTGACTGCAAGGCTGGAGTACGGCAGAGGGGGATGGAATTCCGCGTGTAGCAGTGAAATGCGTAGATATGCGGAGGAACACCGATGGCGAAGGCAATCCCCTGGGCCTGTACTGACGCTCATGCACGAAAGCGTGGGGAGCAAACAGG
>ASV815
ACAGGGGGTGCAAGCGTTGTCCGGAATGATTGGGCGTAAAGCATCTGTAGGTGGTTTCTAAAGTCTACTGTTAAATCCCAGAGCTCAACTTTGGCAAGGCAGTGGAGCACTTAGAGACTTGAGTACGGTAGGGGTAAAGGGAATTCTTAGTGGAGCGGTGAAATGCACAGAGATTAGGAAGAACACCAGTGGCGAAAGCGCTTTACTGGGCCGTAACTGACACTGAGAGATGAAAGTTGGGGGAGCGAAAAGG
>ASV816
ACGAACCGTCCAAACGTTATTCGGTATCACTGGGCTTAAAGAGTTCGTAGGCGGCTAAACAGGTGAGGTGTGAAAGCCCTCGGCTCAACCGAGGAACTGCGCTTCAAACCGTTTAGCTAGAGGAAGACAGAGGTGAGCGGAACTGATGGTGGAGCGGTGAAATGCGTTGATATCATCAGGAACACCGGTGGCGAAAGCGGCTCACTGGGTCTTTTCTGACGCTGAGGAACGAAAGCTAGGGGAGCGAACGGG
>ASV817
ACGGAGGGTGCAAGCGTTAATCGGAATTACTGGGCGTAAAGAGTGCGTAGGCGGTTGGGTAAGTTATCTGTGAAATCCCTGGGCTTAACCTAGGTGGGAAAGATAAGACTGCTTAACTAGAGTGTGGTAGAGGATAGTGGAATTTCCGGTGTAGCGGTGAAATGCGTAGAGATCGGAAGGAACACCAGTGGCGAAGGCGGCTATCTGGACCAACACTGACGCTGAGGCACGAAAGCGTGGGGAGCAAACAGG
>ASV819
ACGGGGGGGGCAAGCGTTGTTCGGAATTACTGGGCGTAAAGGGCGCGTAGGCGGCTTTTCAAGTCAGACGTGAAATCCCCAGGCTCAACCTGGGAACTGCGTTTGATACTGTTGAGCTAGAGTGTGGAAGAGGCTACTGGAATTCCGTGTGTAGCGGTGAAATGCGTAGATATACGGAGGAACACCTGCGGCGAAGGCGGGTAGCTGGGCCAACACTGACGCTGAGGCGCGAAAGCTAGGGGAGCAAACGGG
>ASV820
ACGGAGGGTGCGAGCGTTAATCGGAATTACTGGGCGTAAAGCGCGCGTATGTGGTCTGATAAGTCGGATGTGAAAGCCCCGAGCTTAACTTGGGAACGGCATTCGATACTGTCTGACTAGAGTATGGGAGAGGAGAGCGGAATTCCCGGTGTAGCGGTGAAATGCGTAGATATCGGGAGGAACATCAGTGGCGAAGGCGGCTCTCTGGACTAATACTGACACTGAGGCGCGAAAGCGTGGGTAGCAAACAGG
>ASV822
ACGGAGGATCCGAGCGTTATCCGGATTTATTGGGTTTAAAGGGTGCGTAGGTGGCTTTTTAAGTCAGGGGTGAAAGACGGTAGCTTAACTATCGCAGTGCCTTTGATACTGAAGAGCTTGAATGAACTAGAGGTAGGCGGAATGTGACAAGTAGCGGTGAAATGCATAGATATGTCACAGAACACCAATTGCGAAGGCAGCTTACTATGGTTTTATTGACACTGAGGCACGAAAGCGTGGGGATCAAACAGG
>ASV823
ACGGAGGGTGCAAGCGTTATCCGGATTCACTGGGTTTAAAGGGTGCGTAGGCGGGCAGTTAAGTCAGTGGTGAAATCTTCGAGCTCAACTCGGAAACTGCCATTGATACTATCTGTCTTGAATACTGTGGAGGTGAGCGGAATATGTCATGTAGCGGTGAAATGCTTAGATATGACATAGAACACCGATTGCGAAGGCAGCTCGCTACACAAATATTGACGCTGAGGCACGAAAGCGTGGGGATCAAACAGG
>ASV824
ACGGAGGGTGCAAGCGTTATCCGGAATCACTGGGTTTAAAGGGTGCGTAGGCGGCCAGATAAGTCAGAGGTGAAAGTTTCCGGCTCAACCGGGAGATTGCCTTTGATACTGTTTGGCTTGAATCAGATTGAGGTTGGCGGAATGTGACATGTAGCGGTGAAATGCATAGATATGTCATAGAACATCGATTGCGAAGGCAGCTGGCTGGATCTGAATTGACGCTGAGGCACGAAAGCGTGGGGAGCAAACAGG
>ASV825
ACAGAGACTGCAAGCGTTATTCGGATTCACTGGGCGTAAAGGGTGCGCAGGCGGCCGTGTGTGTGAGATGTGAAATCCCGGAGCTTAACTCCGGAACTGCGTCTCAAACTACACGGCTAGAGCATTGGAGAGGGAAGTGGAATTCACGGTGTAGCAGTGAAATGCGTAGATATCGTGAGGAACACCAGAGGCGAAGGCGACTTCCTGGACAATTGCTGACGCTCAGGCACGAAAGCGTGGGGAGCAAAAGGG
>ASV826
ACGAGCTCCCCAAACGTTATTCGGTATTACTGGGCTTAAAGAGTTCGTAGGCGGCGAAGTAGGTGAGGTGTGAAAGCCCTCGGCTCAACCGAGGAACTGCGCTTCAAACCGCTTTGCTAGAGGGAGATAGGGGTAAGCGGAACAGATGGTGGAGCGGTGAAATGCATTGATATCATCTGGAACACCGGTGGCGAAAGCGGCTTACTGGGTCTTTTCTGACGCTGAGGAACGAAAGCTAGGGTAGCGAACGGG
>ASV828
ACGAAGGATCCAAGCGTTATCCGGATTTATTGGGTTTAAAGGGTGCGTAGGCGGGATTGTAAGTCAGTGGTGAAATCCCATCGCTTAACGATGGAATTGCCATTGATACTGCAAACCTTGAATATATTTGAAGTGGGCGGAATGTGCAGTGTAGCGGTGAAATGCTTAGATATTGCACAGAACACCGATTGCGAAGGCAGCTCACTAAACTATTATTGACGCTGAGGCACGAAAGCGTGGGGAGCAAACAGG
>ASV829
ACGGGAGATGCAAGCGTTATCCGGAATTATTGGGCGTAAAGCGTTCGTAGGCGGCTCATCAAGTCCGCTGTCAAATCCCGCAGCTTAACTGCGGAGAGGCAGTAGAAACTGAAGAGCTAGAGTGTGGTAGGGGTAAGGGGAATTCCCAGTGTAGCGGTGAAATGCGTAGATATTGGGAAGAACACCAGCGGCGAAAGCGCCTTACTGGGCCACAACTGACGCTGAGGGACGAAAGCTAGGGGAGCGAAAGGG
>ASV830
ACGGAGGGTGCAAGCGTTATCCGGATTTACTGGGTTTAAAGGGTGCGTAGGCGGGCAGGTAAGTCAGTGGTGAAATCCCCGAGCTTAACTCGGGAACTGCCGTTGATACTATCTGTCTTGAATATAGTGGAGGTAAGCGGAATATGTCATGTAGCGGTGAAATGCTTAGATATGACATAGAACACCAATTGCGAAGGCAGCTTGCTACACTATTATTGACGCTGAGGCACGAAAGCGTGGGGATCAAACAGG
>ASV831
ACGGAGGGTGCAAGCGTTAATCGGAATTACTGGGCGTAAAGCGCGCGTAGGCGGCTTGTTAAGTCGGATGTGAAAGCCCCGGGCTCAACCTGGGAACTGCACCCGATACTGGCAAGCTAGAATGCGAGAGAGGGGGGTAGAATTCCATGTGTAGCGGTGAAATGCGTAGATATATGGAGGAATACCAGTGGCGAAGGCGGCCCCCTGGCTCGACATTGACGCTGAGGTGCGAAAGCGTGGGGAGCAAACAGG
>ASV832
ACGTAGGATCCGAGCGTTGTCCGGATTTATTGGGTTTAAAGGGTGCGTAGGCGGAAAGATAAGTCAGTGGTGAAAGCCGGTCGCTCAACGATCGAATTGCCATTGATACTGTTTTTCTAGAATACGGTTGAGGTAGGCGGAATGTGTGGTGTAGCGGTGAAATGCATAGATATCACACAGAACTCCGATTGCGAAGGCAGCTTACTAAGCCGTTATTGACGCTGAGGCACGAAAGCGTGGGGATCAAACAGG
>ASV833
ACGGAGGGTGCAAGCGTTATCCGGAATCATTGGGTTTAAAGGGTCCGCAGGCGGTCTTATAAGTCAGTGGTGAAAGCCTACAGCTCAACTGTAGAACTGCCATTGATACTGTAGGACTTGAATTCGATCGAAGTGGGCGGAATGTGACATGTAGCGGTGAAATGCTTAGATATGTCACAGAACACCGATAGCGAAGGCAGCTCACTAGGTCTGGATTGACGCTCATGGACGAAAGCGTGGGGAGCAAACAGG
>ASV834
ACGTAGGGTGCAGGCGTTAATCGGAATTACTGGGCGTAAAGCGTGCGCAGGCGGTTTGTTAAGACAGGTGTGAAATCCCCGGGCTTAACCTGGGAATTGCGCTTGTAACTGGCAGGCTAGAGTGTGGCAGAGGGGGGTGGAATTCCACGTGTAGCAGTGAAATGCGTAGATATGTGGAGGAACACCGATGGCGAAGGCAGCCCCCTGGGCTAACACTGACGCTCATGCACGAAAGCGTGGGGAGCAAACAGG
>ASV835
ACAGAGGATGCAAGCGTTATCCGGAATGATTGGGCGTAAAGCGTCTGTAGGTGGCTTAAAAAGTCTCCTGTCAAAGATCAGGGCTTAACCCTGGGCCGGCAGGAGAAACTCTTAGGCTAGAGTTTGGTAGGGGCAGAGGGAATTCCCGGTGGAGCGGTGAAATGCGTAGAGATCGGGAGGAACACCAAAGGCGAAAGCACTCTGCTGGGCCATAACTGACACTGAGAGACGAAAGCGAGGGGAGCAAAAGGG
>ASV836
ACGTAGGGGGCAAGCGTTGTCCGGAATTATTGGGCGTAAAGCGCGCGCAGGCGGTTTAGTAAGTCTGATGTGAAAGGCAAGGGCTCAACCCTTGTTAGCATTGGAAACTGGTAGACTAGAGTGCAGCAGAGGAAAGTGGAATTCCACGTGTAGCGGTGAAATGCGTAGAGATGTGGAGGAACACCAGTGGCGAAGGCGACTTTCTGGGCTGTAACTGACGCTGAGGCGCGAAAGCGTGGGGAGCAAACAGG
>ASV838
ACGGAGGGTGCAAGCGTTATCCGGATTCACTGGGTTTAAAGGGAGCGTAGGCGGGCATGTAAGTCAGTGGTGAAAGCCCTCAGCTTAACTGAGGAACTGCCATTGATACTATATGTCTTGAATGTCGTTGAGGTTTGCGGAATAGGTCATGTAGCGGTGAAATGCTTAGATATGACCTAGAACACCTATTGCGAAGGCAGCAGGCTAAACGAATATTGACGCTGAGGCTCGAAAGCGTGGGGATCAAACAGG
>ASV839
ACGGGGGGGGCAAGCGTTGTTCGGAATTACTGGGCGTAAAGCGCGCGTAGGCGGCTTTTCAAGTCAGGCGTGAAAGCCCCAGGCTCAACCTGGGAACTGCGTTTGATACTGTTGAGCTAGAGTGTGGAAGGGGCTACTGGAATTCCGTGTGTAGCGGTGAAATGCGTAGATATACGGAGGAACACCTGCGGCGAAGGCGGGTAGCTGGGCCAACACTGACGCTGAGGCGCGAAAGCTAGGGGAGCAAACGGG
>ASV840
ACGGAGGGTGCAAGCGTTATCCGGAATTATTGGGCGTAAAGAGTCCGTAGGTGGTTCAGCAAGTCTGCTGTCAAAGCCCGCAGCTTAACTGCGGAGAGGCGGTGGAAACTGTTGAACTAGAGTACGGTAGGGGTAGAGGGAATTCCCAGTGTAGCGGTGAAATGCGTAGATATTGGGAAGAACACCGGTGGCGAAAGCGCTCTACTGGACCGTAACTGACACTGAGGGACGAAAGCCAAGGTAGCGAAAGGG
>ASV842
ACGGAGGGTGCGAGCGTTATCCGGATTTACTGGGTTTAAAGGGTGCGTAGGTGGGCAGGTAAGTCAGTGGTGAAATCTTCGAGCTTAACTCGGAAACTGCCATTGATACTATCTGTCTTGAATATCCTGGAGGTGAGCGGAATATGTCATGTAGCGGTGAAATGCTTAGATATGACATAGAACACCAATTGCGAAGGCAGCTCACTACGGGATGATTGACGCTGAGGCACGAAAGCGTGGGGATCAAACAGG
>ASV843
ACGGAGGATCCAAGCGTTATCCGGATTTATTGGGTTTAAAGGGTGCGTAGGCGGAATAATAAGTCAGTGGTGAAAGCCTGTCGCTTAACGATAGAACTGCCATTGATACTGTTAATCTAGAGTCCGTTTGAAGTGGGCGGAATGTGCAGTGTAGCGGTGAAATGCTTAGATATTGCACAGAACACCGATTGCGAAGGCAGCTCACTAAACCGGTACTGACGCTGAGGCACGAAAGCGTGGGGATCAAACAGG
>ASV844
ACAGAGACTGCAAGCGTTATTCGGATTCACTGGGCGTAAAGGGTGCGCAGGCGGCCGTGTGTGTTAGGCGTGAAAGCCCGAGGCTCAACCTCGGAATTGCACCTAAAACTACACGGCTAGAGTACTGGAGAGGGTAGCGGAATTCACGGTGTAGCAGTGAAATGCGTAGATATCGTGAGGAACACCAATGGCGAAGGCAGCTACCTGGACAGTAACTGACGCTCAGGCACGAAAGCGTGGGGAGCAAAAGGG
>ASV845
ACGGGAGTGGCAAGCGTTATCCGGAATTATTGGGCGTAAAGCGTCCGCAGGCGGTCTTTTAAGTCTGCTGTTAAAGCGTGGAGCTTAACTCCATTTGGGCAGTGGAAACTGGAAGACTAGAGTGTGGTAGGGGCAGAGGGAATTCCCGGTGTAGCGGTGAAATGCGTAGATATCGGGAAGAACACCAGTGGCGAAGGCGCTCTGCTGGGCCATAACTGACGCTCATGGACGAAAGCCAGGGGAGCGAAAGGG
>ASV846
ACGGAGGGTGCAAGCGTTATCCGGATTCACTGGGTTTAAAGGGTGCGTAGGTGGCTTTGTAAGTCAGTGGTGAAAGCCCGGAGCTTAACTCCGGAACTGCCATTGATACTGCTTAGCTTGAATCAACTTGAGGTGGATGGAATATTACATGTAGCGGTGAAATGCTTAGATATGTAATAGAACACCGATTGCGAAGGCAGTTCACTAAGGTTGTATTGACACTGAGGCACGAAAGCGTGGGGATCAAACAGG
>ASV847
ACGGAGGGTGCAAGCGTTAATCGGAATTACTGGGCGTAAAGCGCGCGTAGGCGGCCGTCTAAGTCGGGTGTGAAAGCCCCGGGCTCAACCTGGGAACTGCATCCGATACTGGTCGGCTAGAGTATGAGAGAGGGAGGTAGAATTCCACGTGTAGCGGTGAAATGCGTAGATATGTGGAGGAATACCGGTGGCGAAGGCGGCCTCCTGGCTTAATACTGACGCTGAGGTGCGAAAGCGTGGGGAGCAAACAGG
>ASV848
ACGAAGGATGCAAGCGTTATCCGGATTCATTGGGTTTAAAGGGAGCGTAGGCGGTCTTATAAGTCAGTGGTGAAAGCTCTTCGCTTAACGAAGAAATTGCCATTGATACTGTAGGACTTGAGTACAGTTGCTGTGGGCGGAATATGACATGTAGTGGTGAAATACATAGAGATGTCATAGAACACCGATTGCGAAGGCAGCTCACAAAACTGTAACTGACGCTGAGGCTCGAAAGTGCGGGGATCAAACAGG
>ASV849
ACGTAGGGTGCGAGCGTTAATCGGAATTACTGGGCGTAAAGCGTGCGCAGGCGGCCTGATAAGTCAGATGTGAAATCCCCGAGCTCAACTTGGGAACTGCGTTTGAAACTATCAAGCTAGAATATGTCAGAGGGGGGTAGAATTCCACGTGTAGCAGTGAAATGCGTAGAGATGTGGAGGAATACCAATGGCGAAGGCAGCCCCCTGGGATAATATTGACGCTCATGCACGAAAGCGTGGGGAGCAAACAGG
>ASV850
ACGTAGGGTGCAAGCGTTAATCGGAATTACTGGGCGTAAAGCGTGCGCAGGCGGTTTTGTAAGACTGTCGTGAAATCCCCGGGCTCAACCTGGGAATGGCGATGGTGACTGCAAGGCTAGAGTTTGGCAGAGGGGGGTAGAATTCCACGTGTAGCAGTGAAATGCGTAGATATGTGGAGGAACACCGATGGCGAAGGCAGCCCCCTGGGTCAAAACTGACGCTCATGCACGAAAGCGTGGGGAGCAAACAGG
>ASV851
ACAGAGGGTGCGAGCGTTAATCGGATTTACTGGGCGTAAAGCGCGCGTAGGTGGCTAATTAAGTCAAATGTGAAATCCCCGAGCTTAACTTGGGAATTGCATTCGATACTGGTTAGCTAGAGTATGGGAGAGGATGGTAGAATTCCAGGTGTAGCGGTGAAATGCGTAGAGATCTGGAGGAATACCGATGGCGAAGGCAGCCATCTGGCCTAATACTGACACTGAGGTGCGAAAGCATGGGGAGCAAACAGG
>ASV852
ACGGAGGGAGCTAGCGTTGTTCGGAATTACTGGGCGTAAAGCGCACGTAGGCGGTTACTCAAGTCAGAGGTGAAAGCCCGGGGCTCAACCCCGGAACTGCCTTTGAAACTAGGTAACTAGAATCCTGGAGAGGTGAGTGGAATTCCGAGTGTAGAGGTGAAATTCGTAGATATTCGGAAGAACACCAGTGGCGAAGGCGGCTCACTGGACAGGTATTGACGCTGAGGTGCGAAAGCGTGGGGAGCAAACAGG
>ASV853
ACAGAGGATGCAAGCGTTATCCGGAATCACTGGGCATAAAGCGTCTGTAGGTTGCTTGCCAAGTCTGCTGTTAAAGATCAGGGCTTAACCCTGGGAAAGCAGTGGAAACTAGTAGGCTTGAGTGTGGTAGAGGTAGAGGGAATTCCTGGTGTAGCGGTGAAATGCGTAGATATTAGGAAGAACACCAATGGCGAAAGCACTCTACTGGGCCACAACTGACACTGAGAGACGACAGCTAGGGGAGCAAATGGG
>ASV854
ACGTAGGGTGCAAGCGTTGTCCGGAATTATTGGGCGTAAAGAGCTCGTAGGCGGTTTGTCACGTCTGCTGTGAAATTCCGAGGCTCAACCTCGGACTTGCAGTGGGTACGGGCAGGCTAGAGTGCGGTAGGGGAGATGGGAATTCCTGGTGTAGCGGTGGAATGCGCAGATATCAGGAGGAACACCAATGGCGAAGGCACATCTCTGGGCCGTAACTGACGCTGAGGAGCGAAAGCGTGGGGAGCGAACAGG
>ASV855
ACGTAGGGTGCAGGCGTTAATCGGAATTACTGGGCGTAAAGCGTGCGCAGGCGGTTTGTTAAGACAGGTGTGAAATCCCCGGGCTTAACCTGGGAATTGCGCTTGTAACTGGCAGGCTAGAGTGTGGCAGAGGGGGGTAGAATTCCACGTGTAGCAGTGAAATGCGTAGATATGTGGAGGAACACCGATGGCGAAGGCAGCCCCCTGGGTTAACACTGACGCTCATGCACGAAAGCGTGGGGAGCAAACAGG
>ASV856
ACGAAGGATTCAAGCGTTGTCCGGATTTACTGGGTTTAAAGGGTGCGTAGGCGGAAAGCTAAGTCAGTGGTGAAAGCCCGCAGCTCAACTGCGGAACTGCCATTGAAACTGGCCTTCTTGAATACAGTGGAGGTAGATGGAATATAACATGTAGCGGTGAAATGCTTAGATATGTTATAGAACACCGATTGCGAAGGCAGTCTGCTACACTGTCATTGACGCTGAGGCACGAAAGCGTGGGGAGCGAACAGG
>ASV857
ACGTAGGGTGCGAGCGTTAATCGGAATTACTGGGCGTAAAGCGTGCGCAGGCGGTTGCACAAGACAGATGTGAAATCCCCGGGCTTAACCTGGGAACTGCATTTGTGACTGTGTGGCTGGAGTACGGCAGAGGGGGATGGAATTCCGCGTGTAGCAGTGAAATGCGTAGATATGCGGAGGAACACCGATGGCGAAGGCAGTCCCCTGGGCCTGTACTGACGCTCATGCACGAAAGCGTGGGGAGCAAACAGG
>ASV858
ACGGAGGGGGCTAGCGTTGTTCGGAATTACTGGGCGTAAAGCGCACGTAGGCGGACTGGAAAGTCAGGGGTGAAATCCCGGGGCTCAACCCCGGAACTGCCTTTGAAACTCCCAGTCTCGAGTCCGGGAGAGGTGAGTGGAATTCCGAGTGTAGAGGTGAAATTCGTAGATATTCGGAGGAACACCAGTGGCGAAGGCGGCTCACTGGCCCGGTACTGACGCTGAGGTGCGAAAGCGTGGGGAGCAAACAGG
>ASV859
ACGGAGGGTGCAAGCGTTAATCGGAATTACTGGGCGTAAAGGGTGCGTAGGCGGTCTTGTAAGTTATCTGTGAAATCCCTGGGCTTAACCTGGGTAGGAAAGATAAGACTGCAGGACTGGAGTGTGGTAGAGGATAGTGGAATTTCAGGTGTAGCGGTGAAATGCGTAGATATCTGAAGGAACACCAGTGGCGAAGGCGGCTATCTGGACCAACACTGACGCTGAGGCACGAAAGCGTGGGGAGCAAACAGG
>ASV860
ACGTAGGGTGCGAGCGTTAATCGGAATTACTGGGCGTAAAGCGTGCGCAGGCGGTTTCACAAGCCAGACGTGAAAGCCCCGGGCTCAACCTGGGAATGGCGTTTGGGACTGTGAGGCTGGAGTGTGGCAGAGGGAGGTGGAATTCCACGTGTAGCAGTGAAATGCGTAGAGATGTGGAGGAACACCGATGGCGAAGGCAGCCTCCTGGGCCAGCACTGACGCTCATGCACGAAAGCGTGGGGAGCAAACAGG
>ASV861
ACGGAGGGTGCAAGCGTTATCCGGATTCACTGGGTTTAAAGGGTGCGTAGGCGGGCATATAAGTCAGTGGTGAAATCCCCGAGCTTAACTTGGGAACTGCCGTTGATACTATGTGTCTTGAATATTGCGGAGGTAAGCGGAATATGTCATGTAGCGGTGAAATGCATAGATATGACATAGAACACCGATTGCGAAGGCAGCTTACTACACAATCATTGACGCTGAGGCACGAAAGCGTGGGGAGCAAACAGG
>ASV862
ACGTAGGGTGCAAGCGTTGTCCGGAATTATTGGGCGTAAAGAGCTCGTAGGCGGTTTGTCGCGTCTGCTGTGAAATCCCGAGGCTCAACCTCGGGCCTGCAGTGGGTACGGGCAAACTAGAGTGTGGTAGGGGAGATTGGAACTCCTGGTGTAGCGGTGGAATGCGCAGATATCAGGAAGAACACCGATGGCGAAGGCAGATCTCTGGGCCATTACTGACGCTGAGGAGCGAAAGCGTGGGGAGCGAACAGG
>ASV863
ACGTAGGGTGCAAGCGTTAATCGGAATTACTGGGCGTAAAGCGTGCGCAGGCGGTTGTGCAAGACAGGTGTGAAATCCCCGGGCTTAACCTGGGAACTGCACTTGTGACTGCACAGCTTGAGTGCGGCAGAGGGGGATGGAATTCCGCGTGTAGCAGTGAAATGCGTAGATATGCGGAGGAACACCGATGGCGAAGGCAATCCCCTGGGCCTGCACTGACGCTCATGCACGAAAGCGTGGGGAGCAAACAGG
>ASV864
ACGGAGGGGACTAGCGTTGTTCGGAATTACTGGGCGTAAAGAGTTCGTAGGCGGATAAGCAAGTAAGAGGTGAAAGCCCAGGGCTCAACCCTGGAACTGCCTTTTAAACTGCTTGTCTAGAGACCGGAAGAGGTTAGGGGAATACCTAGTGTAGAGGTGAAATTCGTAGATATTAGGTGGAACACCAGTGGCGAAGGCGCCTAACTGGTCCGGTACTGACGCTGAGGAACGAAAGCGTGGGGAGCAAACAGG
>ASV865
ACGTAGGGTGCAAGCGTTAATCGGAATTACTGGGCGTAAAGCGTGCGCAGGCGGTTTGAAAAGTCAGCTGTGAAAGCCCCGGGCTCAACCTGGGAACTGCGGTTGAAACTCTCAAGCTAGAGTGCGTCAGAGGGGGGTGGAATTCCACGTGTAGCAGTGAAATGCGTAGAGATGTGGAGGAACACCAATGGCGAAGGCAGCCCCCTGGGATGACACTGACGCTCATGCACGAAAGCGTGGGGAGCAAACAGG
>ASV866
ACGGAGGGTGCAAGCGTTATCCGGATTTATTGGGTTTAAAGGGTCCGTAGGCGGGCTATTAAGTCAGTGGTGAAAGCCCTCTGCTCAACAGAGGAACTGCCATTGATACTGATAGTCTTGAGTACGAGTGAAGCTGGCGGAATGTGCAGTGTAGCGGTGAAATGCTTAGATATTGCACAGAACACCAATTGCGAAGGCAGCTGGCTAACTCGAAACTGACGCTGAGGGACGAAAGTGTGGGGATCAAACAGG
>ASV867
ACGGAGGATCCGAGCGTTATCCGGATTTATTGGGTTTAAAGGGAGCGTAGGCGGACGCTTAAGTCAGTTGTGAAAGTTTGCGGCTCAACCGTAAAATTGCAGTTGATACTGGGTGTCTTGAGTACAGTAGAGGCAGGCGGAATTCGTGGTGTAGCGGTGAAATGCTTAGATATCACGAAGAACTCCGATTGCGAAGGCAGCTTGCTGGACTGTAACTGACGCTGATGCTCGAAAGTGTGGGTATCAAACAGG
>ASV868
ACGGAGGGTGCAAGCGTTATCCGGATTTACTGGGTTTAAAGGGTGCGTAGGCGGGCAGGTAAGTCAGTGGTGAAATCCCCGAGCTTAACTCGGGAACTGCCGTTGATACTATCTGTCTTGAATATCGTGGAGGTAAGCGGAATATGTCATGTAGCGGTGAAATGCTTAGATATGACATAGAACACCAATTGCGAAGGCAGCTTGCTACACGATTATTGACGCTGAGGCACGAAAGCGTGGGGATCAAACAGG
>ASV869
ACGAAGGGGGCTAGCGTTGCTCGGAATTACTGGGCGTAAAGGGCGCGTAGGCGGATCGTTAAGTTAGAGGTGAAAGCCCAGGGCTCAACCTTGGAACTGCCTTTGATACTGGCGATCTGGAGTACGGGAGAGGTGTGTGGAACTCCGAGTGTAGAGGTGAAATTCGTAGATATTCGGAAGAACACCAGTGGCGAAGGCGACACACTGGCCCGTTACTGACGCTGAGGCGCGAAAGCGTGGGGAGCAAACAGG
>ASV870
ACGGAAGGTCCGGGCGTTATCCGGATTTATTGGGTTTAAAGGGAGCGTAGGCCGGAGATTAAGCGTGTTGTGAAATGTAGACGCTCAACGTCTGCACTGCAGCGCGAACTGGTTTCCTTGAGTACGCACAAAGTGGGCGGAATTCGTGGTGTAGCGGTGAAATGCTTAGATATCACGAAGAACTCCGATTGCGAAGGCAGCTCACTGGAGCGCAACTGACGCTGAAGCTCGAAAGTGCGGGTATCGAACAGG
>ASV871
ACGTAGGGTGCGAGCGTTAATCGGAATTACTGGGCGTAAAGCGTGCGCAGGCGGATGGATAAGACAGATGTGAAATCCCCGGGCTTAACCTGGGAATGGCGTTTGTGACTGTTCATCTTGAGTACGGCAGAGGGAGGCGGAATTCCACGTGTAGCAGTGAAATGCGTAGAGATGTGGAGGAACACCGATGGCGAAGGCAGCCTCCTGGGCCGATACTGACGCTCATGCACGAAAGCGTGGGGAGCAAACAGG
>ASV872
ACGGAGGGTGCAAGCGTTATCCGGAATCATTGGGTTTAAAGGGTCCGCAGGCGGGCATATAAGTCAGTGGTGAAAGCCTACAGCTTAACTGTAGAACTGCCATTGATACTGTATGTCTTGAATTCGGTCGGAGTGGGCGGAATGTGTAGTGTAGCGGTGAAATGCATAGATATTACACAGAACACCGATAGCGAAGGCAGCTCACTAGGCCTGAATTGACGCTCATGGACGAAAGCGTGGGGAGCAAACAGG
>ASV873
ACGGAGGGTGCAAGCGTTAATCGGAATTACTGGGCGTAAAGCGCACGCAGGCGGCTTGTTAAGTCAGATGTGAAAGCCCCGGGCTCAACCTGGGAACTGCATTTGAAACTGACAAGCTAGAGTCTTGTAGAGGGGGGTAGAATTCCAGGTGTAGCGGTGAAATGCGTAGAGATCTGGAGGAATACCGGTGGCGAAGGCGGCCCCCTGGACAGAGACTGACGCTCAGGTGCGAAAGCGTGGGGAGCAAACAGG
>ASV874
ACGAACCGTACGAACGTTATTCGGAATTATTGGGCTTAAAGGGTGCGTAGGCTGTGCAGAAAGTTGGGTGTGAAAGCCCTCGGCTCAACCGAGGAATTGCGCCCAAAACTACTGTGCTCGAGGGAGACAGAGGTGAGCGGAACTCAAGGTGGAGCGGTGAAATGCGTTGATATCTTGAGGAACACCGGTGGCGAAAGCGGCTCACTGGGTCTCTACTGACGCTGAGGCACGAAAGCCAAGGTAGCAAACGGG
>ASV875
ACGGGAGTGGCAAGCGTTATCCGGAATTATTGGGCGTAAAGCGTCCGCAGGTGGCCTTGTAAGTCTGTCGTTAAAGCGTGGAGCTTAACTCCATTTCGGCGATGGAAACTACAAGGCTAGAGTGTGGTAGGGGCAGAGGGAATTCCCGGTGTAGCGGTGAAATGCGTAGATATCGGGAAGAACACCAGTGGCGAAGGCGCTCTGCTGGGCCATCACTGACACTCATGGACGAAAGCCAGGGGAGCGAAAGGG
>ASV876
ACGTAGGGTGCAAGCGTTAATCGGAATTACTGGGCGTAAAGCGTGCGCAGGCGGTCATGCAAGACAGATGTGAAATCCCCGGGCTTAACCTGGGAACTGCATTTGTGACTGCATGGCTTGAGTACGGCAGAGGGGGATGGAATTCCGCGTGTAGCAGTGAAATGCGTAGATATGCGGAGGAACACCGATGGCGAAGGCAATCCCCTGGGCCTGTACTGACGCTCATGCACGAAAGCGTGGGGAGCAAACAGG
>ASV877
ACGTAGGGTGCGAGCGTTAATCGGAATTACTGGGCGTAAAGCGTGCGCAGGCGGTTATGCAAGACAGAGGTGAAATCCCCGGGCTCAACCTGGGAACTGCCTTTGTGACTGCATGGCTAGAGTACGGTAGAGGGGGATGGAATTCCGCGTGTAGCAGTGAAATGCGTAGATATGCGGAGGAACACCGATGGCGAAGGCAATCCCCTGGACCTGTACTGACGCTCATGCACGAAAGCGTGGGGAGCAAACAGG
>ASV878
ACGGAGGGTGCAAGCGTTAATCGGAATTACTGGGCGTAAAGCGCGCGTAGGCGGCTGATTAAGTCGGGTGTGAAAGCCCCGGGCTCAACCTGGGAACTGCATCCGATACTGGTCGGCTAGAGTATGAGAGAGGGAGGTAGAATTCCACGTGTAGCGGTGAAATGCGTAGATATGTGGAGGAATACCGGTGGCGAAGGCGGCCTCCTGGCTTAATACTGACGCTGAGGTGCGAAAGCGTGGGGAGCAAACAGG
>ASV879
ACGGAGGGTGCAAGCGTTATCCGGATTCACTGGGTTTAAAGGGTGCGTAGGCGGGTTTGTAAGTCAGTGGTGAAATCCCCGAGCTTAACTTGGGAACTGCCATTGATACTGCAAATCTTGAATTTTCTGGAGGTAAGCGGAATATGTCATGTAGCGGTGAAATGCTTAGATATGACATAGAACACCCATTGCGAAGGCAGCTTACTACGGGAATATTGACGCTGAGGCACGAAAGCGTGGGGATCAAACAGG
>ASV880
ACAGAGGTCCCAAGCGTTGTTCGGATTTACTGGGCGTAAAGGGTGCGTAGGCGGTGAGGAAAGTTCGGGGTGAAATCTCCAGGCTCAACTTGGAAATTGCCTTGAAGACTTCCTTGCTCGAGGGTCGCAGAGGAGACTGGAATTCTCGGTGTAGCAGTGAAATGCGTAGATATCGAGAGGAACACCAGTGGCGAAAGCGGGTCTCTGGGCGACACCTGACGCTGAGGCACGAAAGCCAGGGGAGCAAACGGG
>ASV881
ACGTAGGGTGCGAGCGTTAATCGGAATTACTGGGCGTAAAGCGTGCGCAGGCGGTGATGTAAGACAGGTGTGAAATCCCCGGGCTTAACCTGGGAACTGCACTTGTGACTGCATCGCTGGAGTGCGGCAGAGGGGGATGGAATTCCGCGTGTAGCAGTGAAATGCGTAGATATGCGGAGGAACACCGATGGCGAAGGCAATCCCCTGGGCCTGCACTGACGCTCATGCACGAAAGCGTGGGGAGCAAACAGG
>ASV882
ACGTAGGGTGCGAGCGTTAATCGGAATTACTGGGCGTAAAGCGTGCGCAGGCGGCTTTGTAAGTCAGATGTGAAATCCCCGAGCTCAACTTGGGAACTGCGTTTGAAACTACAAGGCTAGAATATGTCAGAGGGGGGTAGAATTCCACGTGTAGCAGTGAAATGCGTAGAGATGTGGAGGAATACCAATGGCGAAGGCAGCCCCCTGGGATAATATTGACGCTCATGCACGAAAGCGTGGGGAGCAAACAGG
>ASV885
ACGTAGGCACCAAGCGTTGTCCGGATTTATTGGGCGTAAAGAGCTCGTAGGCGGTTCAGTAAGTCGGGTGTGAAAACTCTGGGCTCAACCCAGAGACGCCACCTGATACTGCTGTGACTAGAGTGCGGTAGGGGAGCGGGGAATTCCTAGTGTAGCGGTGAAATGCGCAGATATTAGGAGGAACACCAGTGGCGAAGGCGCCGCTCTGGGCCGTAACTGACGCTGAGGAGCGAAAGCGTGGGTAGCAAACAGG
>ASV886
ACGTATGTCGCAAGCGTTATCCGGAATTATTGGGCATAAAGGGCGTCTAGGCGGTTTAGAAAGTCTGATGTGAAAATGCGGGGCTCAACCCCGTATTGCGTTGGAAACTACTAGACTAGAGTATTGGAGAGGTAAGCGGAACTACAAGTGTAGAGGTGAAATTCGTAGATATTTGTAGGAATGCCAATTGGGAAGCCAGCTTACTGGACAAATACTGACGCTGAAGCGCGAAAGCTAGGGGAGCAAACAGG
>ASV887
ACGGGAGTGGCAAGCGTTATCCGGAATTATTGGGCGTAAAGCGTCCGCAGGCGGCCTCATAAGTCTGTTGTTAAAGCGTGGAGCTTAACTCCATTTCGGCAATGGAAACTGTGAGGCTTGAGTGTGGTAGGGGCAGAGGGAATTCCCGGTGTAGCGGTGAAATGCGTAGATATCGGGAAGAACACCAGTGGCGAAGGCGCTCTGCTGGGCCATAACTGACGCTCATGGACGAAAGCCAGGGGAGCGAAAGGG
>ASV888
ACGGAGGGTGCAAGCGTTATCCGGATTCACTGGGTTTAAAGGGTGCGTAGGTGGGTTGGTAAGTCAGTGGTGAAATCCCCGAGCTTAACTTGGGAACTGCCATTGATACTATCAGTCTTGAATTTTGTGGAGGTAAGCGGAATATGTCATGTAGCGGTGAAATGCTTAGATATGACATAGAACACCAATTGCGAAGGCAGCTTGCTACACAACGATTGACACTGAGGCACGAAAGCGTGGGGATCAAACAGG
>ASV889
ACGAAGGGGGCTAGCGTTGCTCGGAATTACTGGGCGTAAAGGGAGCGTAGGCGGACTGTTTAGTCAGAGGTGAAAGCCCAGGGCTCAACCTTGGAATTGCCTTTGATACTGGCAGTCTTGAGTACGGAAGAGGTATGTGGAACTCCGAGTGTAGAGGTGAAATTCGTAGATATTCGGAAGAACACCAGTGGCGAAGGCGACATACTGGTCCGTTACTGACGCTGAGGCTCGAAAGCGTGGGGAGCAAACAGG
>ASV890
ACGGAGGGTGCGAGCGTTGTCCGGAATCACTGGGCGTAAAGGGCGCGTAGGCGGTGGCTTAAGCGTGCGGTGAAAGCCCGGGGCTCAACCCCGGGTCGGCCGTGCGAACTGGGCGACTAGAGCACTGTAGAGGCAGGTGGAATTCCGGGTGTAGCGGTGGAATGCGTAGAGATCCGGAAGAACACCGGGGGCGAAGGCGGCCTGCTGGGCAGTGGCTGACGCTGAGGCGCGACAGCGTGGGGAGCAAACAGG
>ASV891
ACGAAGGGGGCTAGCGTTGTTCGGATTTACTGGGCGTAAAGCGCACGTAGGCGGTCCGTTAAGTCGGGGGTGAAATCCTGAGGCTCAACCTCAGAATTGCCTTCGATACTGGCGGTCTAGAGGCCGGAAGAGGTTAGTGGAATTCCCAGTGTAGAGGTGAAATTCGTAGATATTGGGAAGAACACCAGTGGCGAAGGCGGCTAACTGGTCCGGTACTGACGCTGAGGTGCGAAAGCGTGGGGAGCAAACAGG
>ASV892
ACGGAGGGGGTTAGCGTTGTTCGGAATTACTGGGCGTAAAGCGCACGTAGGCGGACTGGAAAGTTGGGGGTGAAATCCCGGGGCTCAACCTCGGAACTGCCTTCAAAACTCCCAGTCTAGAGTTCGAGAGAGGTGAGTGGAATTCCGAGTGTAGAGGTGAAATTCGTAGATATTCGGAGGAACACCAGTGGCGAAGGCGGCTCACTGGCTCGATACTGACGCTGAGGTGCGAAAGTGTGGGGAGCAAACAGG
>ASV893
ACGGAGGGTGCAAGCGTTATCCGGAATCATTGGGTTTAAAGGGTCCGCAGGCGGACTTATAAGTCAGTGGTGAAAGCCTACAGCTTAACTGTAGAACTGCCATTGATACTGTAGGTCTTGAATTCGGTCGAAGTGGGCGGAATGTGTAGTGTAGCGGTGAAATGCTTAGATATTACACAGAACACCGATAGCGAAGGCAGCTCACTAGGCCTGGATTGACGCTCAGGGACGAAAGCGTGGGGATCAAACAGG
>ASV894
ACGTAGGCACCAAGCGTTGTCCGGATTTATTGGGCGTAAAGAGCTCGTAGGCGGTTCAGTAAGTCGGGTGTGAAAACTCTGGGCTCAACCCAGAGACGCCACTCGATACTGCTGTGACTTGAGTACGGTAGGGGAGCGGGGAATTCCTGGTGTAGCGGTGAAATGCGCAGATATCAGGAGGAACACCAGTGGCGAAGGCGCCGCTCTGGGCCGAAACTGACGCTGAGGAGCGAAAGCGTGGGGAGCAAACAGG
>ASV895
ACGGAGGATCCAAGCGTTATCCGGATTTATTGGGTTTAAAGGGTGCGTAGGCGGCGTTGTAAGTCAGTGGTGAAAGTTTGCAGCTTAACTGTAAAATTGCCATTGATACTGCAGTGCTTGAGTACAGATGAGGTGGGCGGAATGTGTCATGTAGCGGTGAAATGCATAGATATGACACAGAACACCGATTGCGAAGGCAGCTCACTAAACTGTAACTGACGCTGAGGCACGAAAGCGTGGGGATCAAACAGG
>ASV896
ACGGAGGGTGCAAGCGTTATCCGGATTCACTGGGTTTAAAGGGTGCGTAGGTGGGCATGTAAGTCAGAGGTGAAATCCCCGAGCTTAACTTGGGAACTGCCTTTGATACTATATGTCTTGAATATCGTGGAGGTAAGCGGAATATGTCATGTAGCGGTGAAATGCATAGAGATGACATAGAACACCAATTGCGAAGGCAGCTTGCTACACGATGATTGACACTGAGGCACGAAAGCGTGGGGAGCAAACAGG
>ASV898
ACGGAGGGGGCTAGCGTTGTTCGGAATTACTGGGCGTAAAGCGCGCGTAGGCGGTGTGCATAGTCAGAGGTGAAAGCCCGGAGCTCAACTCCGGAATTGCCTTTGATACTGGCATGCTAGAATCCGTGAGAGGGTAGTGGAATTCCTAGTGTAGAGGTGAAATTCGTAGATATTAGGAAGAACACCAGTGGCGAAGGCGACTACCTGGCACGGCATTGACGCTGAGGTGCGAAAGCGTGGGGAGCGAACAGG
>ASV899
ACAGAGGGCCCGAGCGTTAATCGGAATCACTGGGCTTAAAGCGTACGTAGGCGGATTTGAAGGCATCTTGTGAAATCCCTCGGCTCAACCGGGGAATTGCAGGGTGAACCACAAGTCTTGAGGCGAGTAGAGGCGGTCGGAACGATAGGTGGAGCGGTGAAATGCGTAGATATCTATCGGAACGCCAAAGGTGAAGACAGGCCGCTGGGCTCGTCCTGACGCTGAGGTACGAAAGCGTGGGTAGCGAACGGG
>ASV900
ACAGAGACTGCAAGCGTTATTCGGATTCACTGGGCGTAAAGGGTGCGCAGGCGGCCCTGTGTGTGAAGCGTGAAAGCCTGGAGCTTAACTCCAGAATTGCGCCTCAAACTACAGGGCTAGAGCATTGGAGAGGGTAGCAGAATTCATGGTGTAGCAGTGAAATGCGTAGATATCATGAGGAATACCAGAGGCGAAGGCGGCTACCTGGACAATAGCTGACGCTCAGGCACGAAAGCGTGGGGAGCAAAAGGG
>ASV902
ACGGAGGATCCGAGCGTTATCCGGATTTATTGGGTTTAAAGGGTGCGTAGGCGGAATAATAAGTCAGTTGTGAAAGTTTGCGGCTCAACCGTAAAATTGCAGTTGATACTGTTATTCTTGAGTGTACATAAGGTAGGCGGAATTCGTGGTGTAGCGGTGAAATGCTTAGATATCACGAAGAACTCCAATTGCGAAGGCAGCTTACCGGGGTACAACTGACGCTGAGGCACGAAAGTGTGGGTATCAAACAGG
>ASV903
ACGAGTGCCCCGAGCGTTATCCGGAATCATTGGGCGTAAAGGGTGTGTAGGTGGTCTTGTTAGTCAATTGTTAAAACCCGGGGCTTAACCCCGGAAGTGCGATTGAAACGGCAAAACTAGAGGATGGCAGGGATGTATGGAACTCATGGAGTAGGGGTGAAATCCGTTGATATCATGGGGAACACCAAAAGCGAAGGCAGTACATTGGGCCACTCCTGACACTGAAACACGAAAGCGTGGGTAGCGAATGGG
>ASV904
ACGTAGGGTGCAAGCGTTAATCGGAATTACTGGGCGTAAAGCGTGCGCAGGTGGTTCGTTAAGACAGTTGTGAAATCCCCGGGCTCAACCTGGGAACTGCAATTGTGACTGGCGGACTAGAGTTTGGCAGAGGGGGGTGGAATTCCTGGTGTAGCAGTGAAATGCGTAGATATCAGGAGGAACACCGATGGCGAAGGCAGCCCCCTGGGCCACGACTGACACTCATGCACGAAAGCGTGGGGAGCAAACAGG
>ASV905
ACGTAGGATCCAAGCGTTGTCCGGATTTATTGGGTTTAAAGGGTGCGTAGGCGGATAATTAAGTCAGTGGTGAAAGCCGGTCGCTCAACGATCGAACTGCCATTGATACTGATTATCTAGAATACGGTTGAGGTAGGCGGAATGTGTGGTGTAGCGGTGAAATGCATAGATATCACACAGAACACCGATTGCGAAGGCAGCTTACTAAGCCGTTATTGACGCTGAGGCACGAAAGCGTGGGGATCAAACAGG
>ASV906
ACAGAGGGTGCAAGCGTTAATCGGAATTACTGGGCGTAAAGCGTGCGTAGGCGGTTGTTTAAGTCGGATGTGAAATCCCCGGGCTCAACCTGGGAATTGCATTCGATACTGGACAGCTAGAGTTCGGCAGAGGGAAGTGGAATTTCCGGTGTAGCGGTGAAATGCGTAGATATCGGAAGGAACATCAGTGGCGAAAGCGACTTCCTGGACCAGAACTGACGCTCAGGCACGAAAGCGTGGGGAGCAAACAGG
>ASV907
ACGTAGGGTGCGAGCGTTAATCGGAATTACTGGGCGTAAAGCGTGCGCAGGCGGCTTTGCAAGACAGATGTGAAATCCCCGGGCTCAACCTGGGAACTGCATTTGTGACTGCAAGGCTAGAGTACGGCAGAGGGGGATGGAATTCCGCGTGTAGCAGTGAAATGCGTAGATATGCGGAGGAACACCAATGGCGAAGGCAATCCCCTGGGCCTGTACTGACGCTCATGCACGAAAGCGTGGGGAGCAAACAGG
>ASV909
ACGGAGGATCCAAGCGTTATCCGGAATCATTGGGTTTAAAGGGTCCGTAGGCGGTCTGATAAGTCAGAGGTGAAATCCTGCAGCTCAACTGTAGCATTGCCTTTGATACTGTTAGACTTGAGTTATTGTGAAGTAGTTAGAATGTGTGGTGTAGCGGTGAAATGCATAGATATCACACAGAATACCGATTGCGAAGGCAGATTACTAACAATACACTGACGCTGAGGGACGAAAGCGTGGGTAGCGAACAGG
>ASV911
ACGGGAGTGGCAAGCGTTATCCGGAATTATTGGGCGTAAAGCGTCCGCAGGCGGCCGTTCAAGTCTGTCGTTAAAACGTGGAGCTTAACTCCATTCAGGCGATGGAAACTGAAAGGCTAGAGTGTGGTAGGGGCAGAGGGAATTCCCGGTGTAGCGGTGAAATGCGTAGATATCGGGAAGAACACCAGTGGCGAAGGCGCTCTGCTGGGCCATAACTGACGCTCATGGACGAAAGCCAGGGGAGCGAAAGGG
>ASV912
ACGGAGGGAGCTAGCGTTGTTCGGAATTACTGGGCGTAAAGCGCACGTAGGCGGCTTTGTAAGTTAGAGGTGAAAGCCTGGAGCTCAACTCCAGAATTGCCTTTAAGACTGCATCGCTTGAATCCAGGAGAGGTGAGTGGAATTCCGAGTGTAGAGGTGAAATTCGTAGATATTCGGAAGAACACCAGTGGCGAAGGCGGCTCACTGGACTGGTATTGACGCTGAGGTGCGAAAGCGTGGGGAGCAAACAGG
>ASV913
ACGTAGGGGGCAAGCGTTATCCGGAATTACTGGGCGTAAAGGGTGCGTAGGCGGTTTATCAAGTCAGGGGTGAAAGGCTACGGCTCAACCGTAGTGAGCCTCTGAAACTGGTGAACTTGAGTGTAGGAGAGGAAAGTGGAATTCCCAGTGTAGCGGTGAAATGCGTAGATATTGGGAGGAACACCAGTGGCGAAGGCGACTTTCTGGACTACAACTGACGCTGAGGCACGAAAGCGTGGGGAGCAAACAGG
>ASV914
ACGGAGGGTGCAAGCGTTATCCGGAATCACTGGGTTTAAAGGGTGCGTAGGCGGCTTGTTAAGTCAGGGGTGAAAGCTTCCCGCTCAACGGGAGAATTGCCTTTGATACTGTCAGGCTTGAATCAGATTGAGGCGAGCGGAATGTGGCATGTAGCGGTGAAATGCTTAGATATGCCATAGAACACCGATTGCGAAGGCAGCTTGCCAAGTCTGTATTGACGCTGAGGCACGAAAGCGTGGGGATCAAACAGG
>ASV915
ACGGAGGGTGCGAGCGTTAATCGGAATTACTGGGCGTAAAGCGCACGTAGGCGGTTATGTAAGTGGTATGTGAAATCCCCGGGCTTAACCTGGGACTTGCATCCCAGACTGCATGGCTAGAGTATGGGAGAGGGAGGTGGAATTTCCGGTGTAGCGGTGAAATGCGTAGAGATCGGAAGGAACATCAGTGGCGAAGGCGGCCTCCTGGCCTAATACTGACGCTGAGGAGCGAAAGCGTGGGGATCAAACAGG
>ASV916
ACGTAGGGTGCGAGCGTTAATCGGAATTACTGGGCGTAAAGCGTGCGCAGGCGGTTTTGTAAGACAGGCGTGAAATCCCCGGGCTCAACCTGGGAATGGCGCTTGTGACTGCAAGGCTGGAGTGCGGCAGAGGGGGATGGAATTCCGCGTGTAGCAGTGAAATGCGTAGATATGCGGAGGAACACCGATGGCGAAGGCAATCCCCTGGGCCTGCACTGACGCTCATGCACGAAAGCGTGGGGAGCAAACAGG
>ASV917
ACGGGAGTGGCAAGCGTTATCCGGAATTATTGGGCGTAAAGCGTCCGCAGGCGGCCTTACAAGTCTGTCGTTAAAGCGTGGAGCTTAACTCCATCCAGGCGATGGAAACTGTAAGGCTAGAGTGTGGTAGGGGCAGAGGGAATTCCCGGTGTAGCGGTGAAATGCGTAGATATCGGGAAGAACACCAGTGGCGAAGGCGCTCTGCTGGGCCATAACTGACGCTCATGGACGAAAGCCAGGGGAGCGAAAGGG
>ASV919
ACGTAGGGTGCAGGCGTTAATCGGAATTACTGGGCGTAAAGCGTGCGCAGGCGGCTTCCTAAGTCAGATGTGAAATCCCCGGGCTTAACCTGGGAACTGCGTTTGAAACTGGGAGGCTAGAGTGCGGCAGAGGGAGGTGGAATTCCACGTGTAGCAGTGAAATGCGTAGATATGTGGAGGAACACCGATGGCGAAGGCAGCCTCCTGGGCCAGCACTGACGCTCATGCACGAAAGCGTGGGGAGCAAACAGG
>ASV923
ACAGAGGGTGCAAGCGTTAATCGGAATTACTGGGCGTAAAGCGTGCGTAGACGGTTGTTTAAGTCGGATGTGAAATCCCCGGGCTCAACCTGGGAATTGCATTCGAAACTGAACTGCTTGGGTACGGAAGAGGGAAGCGGAATTTCCGGTGTAGCGGTGAAATGCGTAGATATCGGAAGGAACATCAGTGGCGAAAGCGGCTTCCTGGTCCAGTACCGACGTTCAGGCACGAAAGCGTGGGGAGCAAACAGG
>ASV924
ACAGAGGTCCCAAGCGTTGTTCGGATTCACTGGGCGTAAAGGGTGCGTAGGCGGCGAGGTAAGTTTGAGGTGAAATCTCCGGGCTCAACCCGGAAGCGGCCTTGAAGACTATCTTGCTAGAGGATCGGAGGGGAGATCGGAATTCTCGGTGTAGCAGTGAAATGCGTAGATATCGAGAGGAACACCAGTGGCGAAGGCGGATCTCTGGACGAAACCTGACGCTGAGGCACGAAAGCCAGGGGAGCAAACGGG
>ASV925
ACGTAGGGTGCGAGCGTTAATCGGAATTACTGGGCGTAAAGCGTGCGCAGGCGGTTATATAAGACAGATGTGAAATCCCCGGGCTCAACCTGGGAACTGCATTTGTGACTGTATAGCTAGAGTGCGGCAGAGGGGGATGGAATTCCGCGTGTAGCAGTGAAATGCGTAGATATGCGGAGGAACACCGATGGCGAAGGCAATCCCCTGGGCCTGCACTGACGCTCATGCACGAAAGCGTGGGGAGCAAACAGG
>ASV926
ACGAAGGATGCAAGCGTTATCCGGATTCATTGGGTTTAAAGGGAGCGTAGGTGGACTGATAAGTCAGTGGTGAAATCTTCGAGCTTAACTCGGAAATTGCCATTGATACTGTCGGTCTTGAGTACAGTTGCTGTGGGCGGAATATGACATGTAGTGGTGAAATACATAGAGATGTCATAGAACACCGATTGCGAAGGCAGCTCACAAAGCTGTAACTGACACTGAGGCTCGAAAGTGTGGGGATCAAACAGG
>ASV927
ACGGAGGGTGCAAGCGTTATCCGGATTCACTGGGTTTAAAGGGTGCGTAGGCGGGCTTGTAAGTCAGTGGTGAAATCCCCGAGCTTAACTTGGGAACTGCCATTGATACTATAAGTCTTGAATATTGTGGAGGTAAGCGGAATATGTCATGTAGCGGTGAAATGCTTAGATATGACATAGAACACCTATTGCGAAGGCAGCTTGCTACACAATTATTGACGCTGAGGCACGAAAGCGTGGGGATCAAACAGG
>ASV928
ACAGAGGTCCCAAGCGTTGTTCGGATTTACTGGGCGTAAAGGGTGCGTAGGCGGCCACTATAGTCTGATGTGAAATCTCGGTGCTCAACTCCGAAACTGCATTGGATACTGAGTGGCTCGAAGAACGTAGGGGAGACTGGAATTCTCGGTGTAGCAGTGAAATGCGTAGATATCGAGAGGAACACCAGTGGCGAAGGCGAGTCTCTGGACGTTTCTTGACGCTGAGGCACGAAAGCCAAGGGAGCAAACGGG
>ASV929
ACGGAGGGAGCTAGCGTTGTTCGGAATTACTGGGCGTAAAGCGCGCGTAGGCGGCTACTCAAGTCAGAGGTGAAAGCCCGGGGCTCAACCCCGGAACTGCCTTTGAAACTAGGTGGCTAGAATCTTGGAGAGGTCAGTGGAATTCCGAGTGTAGAGGTGAAATTCGTAGATATTCGGAAGAACACCAGTGGCGAAGGCGACTGACTGGACAAGTATTGACGCTGAGGTGCGAAAGCGTGGGGAGCAAACAGG
>ASV930
ACATACTGTGCGAACGTTATTCGGAATCACTGGGCTTAAAGGGTGCGTAGGCGGTGGTTCAAGTCAGATGTGAAATGCCTGAGCTCAACTGAGGCATTGCGTTTGAAACTGGATCGCTTGAGTATCCCAGGGGTGTGCGGAACTGCCAGTGGAGCGGTGAAATGTGTTGATATTGGCAGGAACACCGGAGGCGAAAGCGGCACACTGGGGGATAACTGACGCTGAGGCACGAAAGCCAGGGTAGCGAACGGG
>ASV931
ACGGAGGGTGCGAGCGTTAATCGGAATTACTGGGCGTAAAGGGTTCGTAGGTGGTTAGATAAGTCAGATGTGAAAGCCCTGGGCTCAACCTGGGAACTGCATTTGATACTGTTTAACTAGAGTTTACTAGAGGATTGGGGAATTTCCGGTGTAGCGGTGAAATGCGTAGAGATCGGAAGGAACATCAATGGCGAAGGCAACAATCTGGGGTTAAACTGACACTGAGGGACGAAAGCGTGGGTAGCAAACAGG
>ASV933
ACGTAGGGTGCGAGCGTTAATCGGAATTACTGGGCGTAAAGCGTGCGCAGGCGGTTTTGTAAGACAGGCGTGAAATCCCCGGGCTCAACCTGGGAACTGCGCTTGTGACTGCATCACTCGAGTACGGCAGAGGGGGGTGGAATTCCACGTGTAGCAGTGAAATGCGTAGAGATGTGGAGGAACACCGATGGCGAAGGCAGCCCCCTGGGCCGATACTGACGCTCATGCACGAAAGCGTGGGTAGCAAACAGG
>ASV934
ACAGAGGGCTCGAGCGTTAATCGGAATCACTGGGCTTAAAGCGTGCGTAGGCGGATCTGAAGGCGCCTTGTGAAATCCCTCGGCTCAACCGAGGAACTGCTTGGCGAACCACGGATCTTGAGGTCGGTAGAGGTGGTCGGAACGATAGGTGGAGCGGTGAAATGCGTAGATATCTATCGGAACGCCAATGGTGCAGACAGGCCACTGGGCCGCACCTGACGCTGAGGCACGAAAGCGTGGGGATCAAACGGG
>ASV935
ACGTAGGGTGCAAGCGTTAATCGGAATTACTGGGCGTAAAGCGTGCGCAGGCGGTCTTGTAAGACAGGTGTGAAATCCCCGGGCTTAACCTGGGAACTGCATTTGTGACTGCAAGGCTTGAGTGCGGCAGAGGGAGATGGAATTCCGCGTGTAGCAGTGAAATGCGTAGATATGCGGAGGAACACCGATGGCGAAGGCAGTCTCCTGGGCCTGCACTGACGCTCATGCACGAAAGCGTGGGGAGCAAACAGG
>ASV936
ACGTAGGTGACGAGCGTTATCCGGATTTACTGGGCGTAAAGCGCTTGTAGGTGGTGCCGTAAGTTGGGCGTGAAATCTCTGGGCTTAACTCGGAGAGGCCGTTCAATACTGCGGTGCTAGAGGATGTCAGAGGAAGGTGGAATTCCTGGTGTAGTAGTGAAATGCGTAGATATCAGGAGGAACACCCGTGGCGAAGGCGACCTTCTGGGACGTACCTGACACTGAGAAGCGAAAGCCAGGGGAGCAAACAGG
>ASV937
ACGTAGGCACCAAGCGTTGTCCGGATTTATTGGGCGTAAAGAGCTCGTAGGCGGTTCAGTAAGTCGGGTGTGAAAACTCTGGGCTTAACCCAGAGCCTGCACCCGAAACTGCTGTGACTAGAGTTCGGTAGGGGAGCGGGGAATTCCTGGTGTAGCGGTGAAATGCGCAGATATCAGGAGGAACACCGGTGGCGAAGGCGCCGCTCTGGGCCGACACTGACGCTGAGGAGCGAAAGCGTGGGTAGCAAACAGG
>ASV938
ACGGAGGGTGCAAGCGTTAATCGGAATTACTGGGCGTAAAGCGCGCGTAGGCGGCTTGGTAAGTCGGATGTGAAAGCCCCGGGCTCAACCTGGGAACTGCATTCGATACTGCTAAGCTAGAGTATGGAAGAGGGAAGTGGAATTCCGGGTGTAGCGGTGAAATGCGTAGATATCCGGAGGAACATCAGTGGCGAAGGCGACTTCCTGGGCCAATACTGACGCTGAGGTGCGAAAGCGTGGGGAGCAAACAGG
>ASV940
ACATAGGGGGCAAGCGTTATCCGGAATTATTGGGCGTAAAGGGTGCGTAGGCGGCCATTTAAGTCTTTGGTATAAGTGCAGTGCTTAACGCTGTGATGCTAAGGAAACTGAATGGCTTGAGTGAGATAGAGGCAAGTGGAATTCCATGTGTAGCGGTAAAATGCGTAAATATATGGAGGAACACCAGTGGCGAAGGCGGCTTGCTGGGTCTACACTGACGCTGAGGCACGAAAGCGTGGGGAGCAAACAGG
>ASV941
ACAGAGGATGCAAGTGTTATCCGGAATTACTGGGCGTAAAGCGTCTGTAGGTTGTTGAACAAGTCAACTGTTAAATCTTGAAGCTCAACTTCAAAATCGCAGTCGAAACTGTTTAACTAGAGTATAGTAGAGGTAAAGGGAATTTCCAGTGGAGCGGTGAAATGCGTAGATATTGGGAAGAACACCGATGGCGAAAGCACTTTACTGGGCTATTACTGACACTCAGAGACGACAGCTAGGGTAGCAAATGGG
>ASV943
ACGTAGGGTGCAAGCGTTGTCCGGAATTATTGGGCGTAAAGAGCTCGTAGGCGGTTGGTCGCGTCTGCTGTGAAAACCCGAGGCTCAACCTCGGGCCTGCAGTGGGTACGGGCCAACTAGAGTGCGGTAGGGGAGATCGGAATTCCTGGTGTAGCGGTGGAATGCGCAGATATCAGGAGGAACACCAATGGCGAAGGCAGATCTCTGGGCCGTAACTGACGCTGAGGAGCGAAAGCGTGGGGAGCGAACAGG
>ASV945
ACAGAGGGTGCGAGCGTTAATCGGAATCACTGGGCTTAAAGGGTGCGTAGGCGGATGCAAAGGCGCTTTGTGAAATCCCACGGCTCAACCGTGGAATTGCTTGGCGAACCATGCATCTTGAGGTTGGTAGAGGTCACTGGAACGATAGGTGGAGCGGTGAAATGCGTAGATATCTATCGGAACGCCAACGGTGAAGACAGGTGACTGGGCCAATTCTGACGCTGAGGCACGAAAGCGTGGGGAGCAAACGGG
>ASV947
ACGGAGGGTGCAAGCGTTGTCCGGATTTATTGGGTTTAAAGGGTGCGCAGGTGGTTTATTAAGTCAGTGGTGAAAGACGGTCGCTTAACGATTGCAGTGCCATTGATACTGGTAGACTTGAGTGAATTAGAGGTAGGCGGAATTGATAGTGTAGCGGTGAAATGCATAGATATTATCAAGAACTCCGATTGCGAAGGCAGCTTACTATAATTTAACTGACACTCATGCACGAAAGTGTGGGTATCAAACAGG
>ASV948
ACATAGGGTGCAAGCGTTGTCCGGAATTATTGGGCGTAAAGAGCTCGTAGGTCGTTAATCACGTCGGATGTGAAAATCTGAGGCTCAACCTCAGACCTGCATTCGATACGGGTTAACTAGAGTGTGGTAGGGGAGACTGGAATTCCTGGTGTAGCGGTGGAATGCGCAGATATCAGGAGGAACACCAATGGCGAAGGCAGGTCTCTGGGCCATTACTGACACTGAGGAGCGAAAGTTCGGGGAGCGAACAGG
>ASV949
ACGGAGGGTGCAAGCGTTAATCGGAATTACTGGGCGTAAAGAGTGCGTAGGCGGTAAAGTAAGTTATCTGTGAAATCCCTGGGCTTAACCTAGGTAGGAAAGATAAAACTGCTTAACTAGAGTGTGGTAGAGGATAGTGGAATTTCCGGTGTAGCGGTGAAATGCGTAGAGATCGGAAGGAACACCAGTGGCGAAGGCGGCTATCTGGACCAACACTGACGCTGAGGCACGAAAGCGTGGGGAGCAAACAGG
>ASV950
ACGTAGGGTGCAAGCGTTAATCGGAATTACTGGGCGTAAAGCGTGCGCAGGCGGTTATGTAAGACAGATGTGAAATCCCCGGGCTTAACCTGGGAACTGCATTTGTGACTGCATAGCTAGAGTGCGGCAGAGGGGGATGGAATTCCGCGTGTAGCAGTGAAATGCGTAGATATGCGGAGGAACACCGATGGCGAAGGCAATCCCCTGGGCCTGCACTGACGCTCATGCACGAAAGCGTGGGGAGCAAACAGG
>ASV951
ACAGGGGGTGCAAGCGTTGTTCGGAATCATTGGGCGTAAAGCGCGTGTAGGCGGACCGTTAAGTCTGGTGTGAAAGCCCTCGGCTCAACTGAGGAAGTGCATTGGATACTGGCGGCCTTGAGTCCTGGAGAGGGTAGCGGAATTCCCAGTGTAGAGGTGAAATTCGTAGATATTGGGAGGAACACCGGTGGCGAAGGCGGCTACCTGGACAGTGACTGACGCTGAGACGCGAAAGCATGGGTAGCAAACAGG
>ASV952
ACGAAGGTGGCAAGCGTTGTTCGGATTCACTGGGCGTACAGGGTGTGTAGGCGGTTTGGTAAGCCTTCTGTTAAAGCTTCGGGCCCAACCCGGAAAGCGCAGAGGGTACTGCCAGGCTAGAGGGTGGGAGAGGAGCGCGGAATTCCCGGTGTAGCGGTGAAATGCGTAGAGATCGGGAGGAAGGCCGGTGGCGAAGGCGGCGCTCTGGAACATACCTGACGCTGAGACACGAAAGCGTGGGGAGCAAACAGG
>ASV953
ACATAGGGTGCAAGCGTTGTCCGGAATTATTGGGCGTAAAGAGCTCGTAGGTGGTTTGTTACGTCGGTTGTGAAATTCAGGGGCTCAACCCCTGACTTGCAGCCGATACGGGCAAGCTAGAGTTTGGTAGGGGAGACTGGAATTCCTGGTGTAGCGGTGGAATGCGCAGATATCAGGAGGAACACCGATGGCGAAGGCAGGTCTCTGGGCCAATACTGACACTGAGGAGCGAAAGCGTGGGGAGCGAACAGG
>ASV954
ACGAAGGGTGCAAGCGTTGCTCGGAATTATTGGGCGTAAAGGGTAGGTAGGTGGTTGCGTATGTCTGGGGTGAAATCCCTGAGCTTAACTCAGGAAGTGCCTTGGAAACGGCGTAACTAGAGTACTAGAGAGGTTCGTAGAATTCCCGGTGTAGCGGTGAAATGCGTAGAGATCGGGAGGAATACCAGAGGCGAAGGCGACGAACTGGATAGTTACTGACACTCAACTACGAAAGCGTGGGGAGCAAACAGG
>ASV955
ACGGAGGGTGCAAGCGTTATCCGGATTCACTGGGTTTAAAGGGTGCGTAGGCGGGCAGGTAAGTCAGTGGTGAAATCCTAGAGCTTAACTCTAGAACTGCCATTGATACTATCTGTCTTGAATATTGTGGAGGTTAGCGGAATATGTCATGTAGCGGTGAAATGCTTAGATATGACATAGAACACCTATTGCGAAGGCAGCTAACTACGCATATATTGACGCTGAGGCACGAAAGCGTGGGGATCAAACAGG
>ASV957
ACGTAGGGTGCGAGCGTTAATCGGAATTACTGGGCGTAAAGCGTGCGCAGGCGGTCTTGTAAGACAGATGTGAAATCCCCGGGCTCAACCTGGGACCTGCATTTGTGACTGCAAGGCTGGAGTACGGCAGAGGGGGATGGAATTCCGCGTGTAGCAGTGAAATGCGTAGATATGCGGAGGAACACCGATGGCGAAGGCAATCCCCTGGGCCTGTACTGACGCTCATGCACGAAAGCGTGGGGAGCAAACAGG
>ASV958
ACGGAGGGTGCAAGCGTTATCCGGATTCACTGGGTTTAAAGGGTGCGTAGGTGGGCTAGTAAGTCAGTGGTGAAATCCCCGAGCTTAACTTGGGAACTGCCGTTGATACTATTAGTCTTGAATATCGTGGAGGTAAGCGGAATATGTCATGTAGCGGTGAAATGCATAGATATGACATAGAACACCAATTGCGAAGGCAGCTTGCTACACGGTCATTGACACTGAGGCACGAAAGCGTGGGGATCAAACAGG
>ASV959
ACGTAGGTGGCGAGCGTTATCCGGATTTATTGGGTTTAAAGGGTGCGTAGGCGGCTGATTAAGTCAGCGGTGAAAGGTAGCAGCTTAACTGTTTTACATGCCGTTGATACTGGTGAGCTTGAGTTGACAGAAGGCAGATAGAATTTCTGGTGTAGCGGTGAAATGCTTAGATACCAGAAGGAATACCGATTGCGAAGGCAGTCTGCTGCAGTCACACTGACGCTGATGCACGAAGGTGCGGGGATCAAACAGG
>ASV960
ACGAACCGTACGAACGTTATTCGGAATCACTGGGCTTAAAGAGTTCGTAGGCGGCCGTGCAGGTGAGATGTGAAATCCCTCGTCTCAACCGAGGAATTGCGTTTCAAACCGCATGGCTTGAGGAAGATAGGGGTGAGCGGAACTGATGGTGGAGCGGTGAAATGCGTTGATATCATCAGGAACACCAGAGGCGAAGGCGGCTCACTGGGTCTTTTCTGACGCTGAGGAACGAAAGCTAGGGGAGCAAACGGG
>ASV961
ACGAAGGACCCGAGCGTTATCCGGATTTATTGGGTTTAAAGGGTGCGTAGGCGGATTAGTAAGTCAGTGGTGAAAGCCTCTCGCTCAACGAGAGAACTGCCATTGATACTGCTAGTCTTGAGTATGGTTGAGGTGGGCGGAATGTGTCATGTAGCGGTGAAATGCTTAGATATGACACAGAACACCGATTGCGAAGGCAGCTCGCTAAGCCATAACTGACGCTGAGGCACGAAAGCGTGGGGAGCAAACAGG
>ASV962
ACATAGGGTGCAAGCGTTGTCCGGAATTATTGGGCGTAAAGAGCTCGTAGGTCGTTTGCCGCGTCGATTGTGAAAATCTGAGGCTCAACCTCAGACCTGCAGTCGATACGGGCAAACTAGAGTGTGGTAGGGGAGACTGGAATTCCTGGTGTAGCGGTGGAATGCGCAGATATCAGGAGGAACACCAATGGCGAAGGCAGGTCTCTGGGCCATAACTGACACTGAGGAGCGAAAGCGCGGGGAGCGAAAGGG
>ASV963
ACGGAGGGTGCAAGCGTTATCCGGATTTATTGGGTTTAAAGGGTCCGTAGGCGGACCTATAAGTCAGTGGTGAAAGCCCACCGCTCAACGGTGGAACTGCCATTGATACTGTAGGTCTTGAGTATGTATGAAGTTGGCGGAATGTGTGGTGTAGCGGTGAAATGCTTAGATATCACACAGAACACCGATTGCGAAGGCAGCTGACTAATACATAACTGACGCTGAGGGACGAAAGTGTGGGGATCAAACAGG
>ASV964
ACGGAGGGTGCAAGCGTTGTCCGGATTTATTGGGTTTAAAGGGTGCGTAGGTGGTTGAGTAAGTCTGGTTTGAAAGTCAGCCGCTTAACGGTTGAGGGTGGCTGGATACTGCTTAACTTGAATTTTCCGGAGGCAGGCGGAACGGGTTGTGTAGCGGTGAAATGCATAGATATGACCCAGAACACCGATTGCGAAGGCAGCCTGCTACGGATGGATTGACACTGAGGCACGAGAGCATGGGGAGCAAACAGG
>ASV966
ACGGAGGATGCAAGTGTTATCCGGAATCACTGGGCGTAAAGCGTCTGTAGGTGGTTTAATAAGTCAACTGTTAAATCTTGATGGCTCAACTTCAAAATCGCAGTCGAAACTATTAGACTAGAGTATAGGAGAGGTAAAGGGAATTTCCAGTGGAGCGGTGAAATGCGTAGAGATTGGAAAGAACACCGATGGCGAAAGCACTTTACTAGGCTATTACTAACACTCAGAGACGAAAGCTAGGGTAGCAAATGGG
>ASV967
ACGGAGGATGCAAGCGTTATCCGGATTTATTGGGTTTAAAGGGTGCGTAGGCGGTTGGATAAGTCAGCGGTGAAAGTTTTCTGCTTAACAGGAAAAATGCCGTTGATACTGTCTGGCTAGAATATGGTTGCTGTGAGTGGAATGTGTGGTGTAGCGGTGAAATGCTTAGATATCACACAGAATATCGATTGCGAAGGCAGCTCACAAAGCCATTATTGACGCTGAGGCACGAAAGTGTGGGGATCAAACAGG
>ASV968
ACGAACTGCGCGAACGTTATTCGGAATCACTGGGCTTACAGGGTGCGTAGGCGGCCTACCAGGTCAGATGTGAAATCCCACAGCTCAACTGTGGAACTGCATTTGAAACCGGCAGGCTTGAGTAAACTAGAGGTAAACGGAACTTCAGGTGGAGCGGTGAAATGTGTTGAGATCTGAAGGAACACCAGAGGCGAAAGCGGTTTACTGGAGTTTTTCTGACGCTGAGGCACGAAAGCCAGGGGAGCGAACGGG
>ASV969
ACGTAGGACCCGAGCGTTGTCCGGATTTACTGGGTATAAAGGGTGCGTAGGCGGCCTTGTGCGTCAGAGGTGAAATATCCGGGCTTAACCCGGAGGGTGCCTTTGATACGGCGAGGCTTGAGTGCGAGAGAGGATGATGGAATTCCTGGTGTAGCGGTGAAATGCGTAGATATCAGGAGGAACACCGGTGGCGAAGGCGGTCATCTGGCTCGTAACTGACGCTGAGGCACGAAAGCGCGGGGATCAAACAGG
>ASV970
ACGGAGGGTGCAAGCGTTAATCGGAATTACTGGGCGTAAAGCGCGCGTAGGCGGCTTATTAAGTCGGATGTGAAAGCCCCGGGCTCAACCTGGGAACTGCACCCGATACTGGTAAGCTAGAGTGCGAGAGAGGGAGGTAGAATTCCATGTGTAGCGGTGAAATGCGTAGATATATGGAGGAATACCAGTGGCGAAGGCGGCCTCCTGGCTCGACACTGACGCTGAGGTGCGAAAGCGTGGGGAGCAAACAGG
>ASV971
ACGGAGGATCCAAGCGTTATCCGGATTTATTGGGTTTAAAGGGTGCGTAGGCGGATGAATAAGTCAGTGGTGAAAGCCTGCAGCTTAACTGCAGAACTGCCATTGATACTGTTTATCTTGAATATGGTTGAGGTGGGCGGAATATGACATGTAGTGGTGAAATACTTAGATATGTCATAGAACACCGATTGCGAAGGCAGCTCACTAAGCCATGATTGACGCTGAGGCACGAAAGCGTGGGGAGCAAACAGG
>ASV972
ACGTAGGCACCAAGCGTTGTCCGGATTTATTGGGCGTAAAGAGCTCGTAGGCGGTTCAGCAAGTCGGGTGTGAAAACTCTGGGCTTAACCCAGAGCCTGCACCCGAAACTGCTGTGACTAGAGTTCGGTAGGGGAGCGGGGAATTCCTGGTGTAGCGGTGAAATGCGCAGATATCAGGAGGAACACCGGTGGCGAAGGCGCCGCTCTGGGCCGAAACTGACGCTGAGGAGCGAAAGCGTGGGTAGCAAACAGG
>ASV973
ACAGAGGGTGCAAGCGTTAATCGGAATTACTGGGCGTAAAGCGTGCGTAGACGGTTGATTAAGTCAGATGTGAAATCCCCGGGCTCAACCTGGGAATTGCATTTGAAACTGATCAGCTAGGGTGTGGAAGAGGGAAGCGGAATTTCCGGTGTAGCGGTGAAATGCGTAGATATCGGAAGGAACATCAGTGGCGAAAGCGGCTTCCTGGTCCAACACCGACGTTCAGGCACGAAAGCGTGGGGAGCAAACAGG
>ASV974
ACGGAGGGTGCAAGCGTTATCCGGAATCATTGGGTTTAAAGGGTCCGCAGGCGGATTTATAAGTCAGTGGTGAAAGCCTACAGCTTAACTGTAGAACTGCCATTGATACTGTAAGTCTTGAATTCGGTCGAAGTGGGCGGAATGTGTAATGTAGCGGTGAAATGCATAGATATTACACAGAACACCGATAGCGAAGGCAGCTCACTAGGCCTGGATTGACGCTCAGGGACGAAAGCGTGGGGATCAAACAGG
>ASV975
ACAGAGACTGCAAGCGTTATTCGGATTCACTGGGCGTAAAGGGTGCGCAGGCGGCAGTGTGTGTGAGGCGTGAAAGCCCGGGGCTTAACTCCGGAATTGCGCCTCAAACTACATTGCTAGAGCATTGGAGAGGGTAGCAGAATTCACGGTGTAGCAGTGAAATGCGTAGATATCGTGAGGAATACCAGAGGCGAAGGCGGCTACCTGGACAATTGCTGACGCTCAGGCACGAAAGCGTGGGGAGCAAAAGGG
>ASV976
ACGTAGGGTGCGAGCGTTAATCGGAATTACTGGGCGTAAAGCGTGCGCAGGCGGTTGTGTAAGACAGATGTGAAATCCCCGGGCTCAACCTGGGAACTGCGTTTGTGACTGCACAACTAGAGTACGGCAGAGGGAGGTGGAATTCCGCGTGTAGCAGTGAAATGCGTAGAGATGCGGAGGAACACCGATGGCGAAGGCAGCCTCCTGGGCCAGTACTGACGCTCATGCACGAAAGCGTGGGGAGCAAACAGG
>ASV977
ACAGAGACTGCAAGCGTTATTCGGATTCACTGGGCGTAAAGGGTGCGCAGGCGGCCGTGTGTGTAAGATGTGAAATCCCGGGGCTTAACCCCGGAACTGCGTCTTAAACTACACGGCTAGAGTACTGGAGAGGGTAGCGGAATTCACGGTGTAGCAGTGAAATGCGTAGATATCGTGAGGAACACCAGAGGCGAAGGCGGCTACCTGGACAGTTACTGACGCTCAGGCACGAAAGCGTGGGGAGCAAAAGGG
>ASV978
ACGGGAGTGGCAAGCGTTATCCGGAATTATTGGGCGTAAAGCGTCCGCAGGCGGCCTTACAAGTCTGTCGTTAAAACGTGGAGCTTAACTCCATTCCGGCGATGGAAACTGTAAGGCTAGAGTGTGGTAGGGGCAGAGGGAATTCCCGGTGTAGCGGTGAAATGCGTAGATATCGGGAAGAACACCAGTGGCGAAGGCGCTCTGCTGGGCCATAACTGACGCTCATGGACGAAAGCCAGGGGAGCGAAAGGG
>ASV979
ACAGAGGTCCCGAGCGTTGTTCGGAATTACTGGGCGTAAAGGGCGCGTAGGCGGCGCGGCAAGTTGAAAGTCAAACACTGCGGCTCAACCGCGGTCCGCTTTCAAAACTGCCGCGCTAGAGGGTTGCAGAAGAAACTGGAATTTTCGGTGTAGCAGTGAAATGCGTAGATATCGAAAGGAACATCAGTGGCGAAAGCGAGTTTCTAGGCAATTCCAGACGCTGAGGCGCGAAAGCCAAGGTAGCAAACGGG
>ASV981
ACGAGCTCCCCAAACGTTATTCGGTATCACTGGGCTTAAAGAGTTCGTAGGCGGCGAAGTAGGTGAGGTGTGAAAGCCCTCGGCTCAACCGAGGAACTGCGCTTCAAACCGCTTTGCTAGAGGGAGATAGGGGTAAGCGGAACAGATGGTGGAGCGGTGAAATGTGTTGATATCATCTGGAACACCGGTGGCGAAAGCGGCTTACTGGGTCTTTTCTGACGCTGAGGAACGAAAGCTAGGGTAGCGAACGGG
>ASV982
ACGAAGGGTGCAAGCGTTGCTCGGAATTATTGGGCGTAAAGGGTAGGTAGGTGGTTGCGTATGTCTGAGGTGAAATCCCCGAGCTTAACTTGGGAAGTGCCTTGGAAACGGCGTAACTAGAGTGCTGGAGAGGTTCGTAGAATTCCCGGTGTAGCGGTGAAATGCGTAGAGATCGGGAGGAATACCAGAGGCGAAAGCGACGAACTGGACAGTTACTGACACTCAACTACGAAAGCGTGGGGAGCAAACAGG
>ASV984
ACGGAGGGTGCAAGCGTTATCCGGAATCACTGGGTTTAAAGGGTGCGTAGGCGGCATGATAAGTCAGGGGTGAAAGGCCGTAGCTTAACTATGGGACTGCCTTTGATACTGTTGTGCTTGAATAGAGTTGAGGTTGGCGGAATGTGGCATGTAGCGGTGAAATGCATAGATATGCCATAGAACACCGATTGAGAAGTCAGCTGGCTAGACTTTTATTGACGCTGAGGCACGAAAGCGTGGGGATCAAACAGG
>ASV985
ACGTAGGGTGCAAGCGTTAATCGGAATTACTGGGCGTAAAGCGTGCGCAGGCGGTCGTGCAAGACAGATGTGAAATCCCCGGGCTCAACCTGGGAACTGCATTTGTGACTGCACGGCTGGAGTGCGGCAGAGGGGGATGGAATTCCGCGTGTAGCAGTGAAATGCGTAGATATGCGGAGGAACACCGATGGCGAAGGCAATCCCCTGGGCCTGCACTGACGCTCATGCACGAAAGCGTGGGGAGCAAACAGG
>ASV987
ACGGAGGGTGCAAGCGTTGTCCGGAATCATTGGGTGTAAAGGGTGCGTAGGCGGACGCTTAAGTCTGGGGTGAAATCTTGCCGCTTAACGGTAAAATTGCCTTGGATACTGGGCGTCTTGAGTACAGAAGAGGTTGGTGGAATTCGTGGTGTAGCGGTGAAATGCATAGATATCACGAAGAACACCAGTGGCGAAAGCGGCCAACTGGGCTGTTACTGACGCTGAGGCACGAAAGTGTGGGGAGCGAACAGG
>ASV988
ACGAAGGTCCCGAGCGTTATTCGGAATCACTGGGCGTAAAGGGAGCGTAGGCGGCGTGGAAAGTCAGATGTGAAATCCCGGGGCTCAACCCCGGAACTGCATCCGATACTACCATGCTAGAGTATTGGAGGGGTAACTGGAATTCTCGGTGTAGCAGTGAAATGCGTGGATATCGAGAGGAACACCTGTGGCGAAAGCGAGTTACTGGACAATTACTGACGCTGAGGCTCGAAGGCTAGGGGAGCAAAAGGG
>ASV989
ACGTAGGGTGCGAGCGTTAATCGGAATTACTGGGCGTAAAGCGTGCGCAGGTGGTTTTGTAAGCTTGATGTGAAATCCCCGGGCTCAACCTGGGAACTGCATTGAGGACTGCAAGACTAGAGTGTGGCAGAGGGGGGTGGAATTCCACGTGTAGCAGTGAAATGCGTAGAGATGTGGAGGAACACCGATGGCGAAGGCAGCCCCCTGGGCTAACACTGACACTCATGCACGAAAGCGTGGGGAGCAAACAGG
>ASV991
ACGAAGGATCCAAGCGTTGTCCGGATTTACTGGGTTTAAAGGGTGCGTAGGCGGGAGATTAAGTCAGTGGTGAAAGCCCTCAGCTCAACTGAGGAACTGCCATTGAAACTGATTTTCTTGAATATGGTTGAGGTAGATGGAATATAACATGTAGCGGTGAAATGCTTAGATATGTTATAGAACACCGATTGCGAAGGCAGTCTGCTAAGCCATAATTGACGCTGAGGCACGAAAGCGTGGGGAGCAAACAGG
>ASV992
ACGGAGGGTGCAAGCGTTAATCGGAATAACTGGGCGTAAAGCGCACGCAGGCGGTTGGATAAGCGAGATGTGAAAGCCCCGGGCTCAACCTGGGAACTGCATTTCGAACTGTCCGACTAGAGTCTTGTAGAGGGGGGTAGAATTCCAGGTGTAGCGGTGAAATGCGTAGAGATCTGGAGGAATACCGGTGGCGAAGGCGGCCCCCTGGACAAAGACTGACGCTCAGGTGCGAAAGCGTGGGGAGCAAACAGG
>ASV994
ACGGGAGTGGCAAGCGTTATCCGGAATCATTGGGCGTAAAGCGTCCGCAGGCGGCTTTGAAAGTCTGTCGTTAAAGCGTGGAGCTTAACTCCATTTCAGCGATGGAAACTACAAGGCTTGAGTGTGGTAGGGGCAGAGGGAATTCCCGGTGTAGCGGTGAAATGCGTAGATATCGGGAAGAACACCAGTGGCGAAGGCGCTCTGCTGGGCCATAACTGACGCTCATGGACGAAAGCCAGGGGAGCGAAAGGG
>ASV995
ACGGAGGGTGCAAGCGTTATCCGGAATCACTGGGTTTAAAGGGTACGTAGGCGGTTGAGTAAGTCAGACGTTAAAGGCTGTAGCTAAACTATAGTACGCGTTTGAAACTACTTAACTTGAATATGATCGAGGTGCATAGAATGCGTTATGTAGCGGTGAAATGCATAGATATAACGTAGAATACCAATTGCGAAGGCAGTGCACTAGGTTATTATTGACGCTGAGGTACGAAAGCGTGGGTAGCGAACAGG
>ASV996
ACGGAGGGTGCAAGCGTTGTCCGGAATCATTGGGTGTAAAGGGTGCGTAGGCGGGCGCTTAAGTCTGAGGTGAAATCTTGCCGCTCAACGGTAAAATTGCCTTGGATACTGGGCGTCTTGAGTACAGAAGAGGTTGGTGGAATTCGTAGTGTAGCGGTGAAATGCATAGATATTACGAAGAACACCGGTGGCGAAAGCGGCCAACTGGGCTGTAACTGACGCTGAGGCACGAAAGCGTGGGGAGCAAACAGG
>ASV997
ACGGAGGGGGCTAGCGTTATTCGGAATTACTGGGCGTAAAGCGCACGTAGGCGGACTGGAAAGTCAGAGGTGAAAGCCCAGGGCTCAACCCTGGAACTGCCTTTGAAACTCCCAGTCTTGAGGTCGAGAGAGGTGAGTGGAATTCCGAGTGTAGAGGTGAAATTCGTAGATATTCGGAGGAACACCAGTGGCGAAGGCGGCTCACTGGCTCGATACTGACGCTGAGGTGCGAAAGCGTGGGGAGCAAACAGG
>ASV998
ACAGAGGTCCCGAGCGTTGTTCGGATTTACTGGGCGTAAAGGGTGCGTAGGCGGTGAGGCAAGTTTGAGGTGAAATCTCCAGGCCTAACCTGGAAAATGCCTTGAAGACTGCCTTGCTAGAGGATCGGAGGGGAGGCTGGAATTCTCGGTGTAGCAGTGAAATGCGTAGATATCGAGAGGAACACCAGTGGCGAAGGCGAGTCTCTGGACGATTCCTGACGCTGAGGCACGAAAGCCAGGGGAGCAAACGGG
>ASV999
ACGGAGGATGCAAGCGTTATCCGGAATGATTGGGCGTAAAGGGTCTGCAGGTGGAACTGAAAGTCTGCTGTTAAAGAGTTTGGCTTAACCAAATAAAAGCGGTGGAAACTACAGAACTAGAGTGCGGTAGGGGCAAAAGGAATTCCTGGTGTAGCGGTGAAATGCGTAGATATCAGGAAGAACACCGGTGGCGAAAGCGTTTTGCTAGACCGTAACTGACACTGAGGGACGAAAGCTAGGGGAGCGAATGGG
>ASV1000
ACGGGAGTGGCAAGCGTTATCCGGAATTATTGGGCGTAAAGCGTCCGCAGGTGGCCTTGTAAGTCTGTCGTTAAAGCGTGGAGCTTAACTCCATTTCAGCGATGGAAACTACAAGGCTAGAGTGTGGTAGGGGCAGAGGGAATTCCCGGTGTAGCGGTGAAATGCGTAGATATCGGGAAGAACACCAGTGGCGAAGGCGCTCTGCTGGGCCATCACTGACACTCATGGACGAAAGCCAGGGGAGCGAAAGGG
>ASV1001
ACAGAGGGTGCAAGCGTTAATCGGAATTACTGGGCGTAAAGCGTGCGTAGGCGGTTGTTTAAGTCGGATGTGAAATCCCCGGGCTTAACCTGGGAATTGCATTCGATACTGGACGGCTAGAGTTCGGCAGAGGGAAGTGGAATTTCCGGTGTAGCGGTGAAATGCGTAGATATCGGAAGGAACATCAGTGGCGAAAGCGACTTCCTGGACCAGAACTGACGCTCAGGCACGAAAGCGTGGGGAGCAAACAGG
>ASV1002
ACGAAGGGTGCAAGCGTTGTTCGGAATCATTGGGCGTAAAGCGCGCGCAGGCGGATTGATAAGTCAGATGTGAAATCTCGGGGCTCAACCTCGAAACTGCGTCTGAAACTGTTAGTCTAGAATGTCGGAGGGGGCAGGGGAATTTCACGTGTAGGGGTAAAATCCGTAGAGATGTGAAGGAACACCGGGGGCGAAGGCGCCTGCCTGGACGACTATTGACGCTGAGGCGCGAAAGCGTGGGGAGCAAACAGG
>ASV1003
ACGAGCTCCCCAAACGTTATTCGGTATTACTGGGCTTAAAGAGTTCGTAGGCGGCGAAGTAGGTGAGGTGTGAAAGCCCTCGGCTTAACCGAGGAACTGCGCTTCAAACCGCTTTGCTAGAGGGAGATAGGGGTAAGCGGAACAGATGGTGGAGCGGTGAAATGCATTGATATCATCTGGAACACCGGTGGCGAAAGCGGCTTACTGGGTCTTTTCTGACGCTGAGGAACGAAAGCTAGGGTAGCGAACGGG
>ASV1004
ACGAATGGTGCAAGCGTTGTTCGGAATCACTGGGCATAAAGAGCACGTAGGCGGTTTGGTAAGTCAGCTGTGAAATCCCCCGGCTCAACCGAGGAACTGCAGCTGATACTGCCGAACTAGAGTGCGCGAGGGGAGAGCGGAATTCCTGGTGGAGCGGTGATATGCGTAGATATCAGGAGGAACGCCGGAGGCGAAAGCGGCTCTCTGGTGCGCAACTGACGCTGAGGTGCGAAAGCTAGGGGAGCGAACAGG
>ASV1008
ACGTAGGGTGCAAGCGTTAATCGGAATTACTGGGCGTAAAGCGTGCGCAGGCGGTTTTGTAAGCCAGATGTGAAATCCCCGGGCTTAACCTGGGAATGGCATTTGGGACTGCAAGGCTTGAGTATGGCAGAGGGGACTAGAATTCCTGGTGTAGCAGTGAAATGCGTAGAGATCAGGAGGAATACCGATGGCGAAGGCAGGTCCCTGGGTTAATACTGACGCTCATGCACGAAAGCGTGGGGAGCAAACAGG
>ASV1009
ACGGAGGGTGCAAACGTTAATCGGAATTACTGGGCGTAAAGCGCGCGTAGGCGGTTCGGTAAGTGGGATGTGAAAGCCCCGGGCTCAACCTGGGAACTGCATTCCAAACTGCCGAACTAGAGTATGGTAGAGGGAGGTAGAATTTCCTGTGTAGCGGTGAAATGCGTAGATATAGGAAGGAATACCAGTGGCGAAGGCGGCCTCCTGGATCAATACTGACGCTGAGGTGCGAAAGCGTGGGGAGCAAACAGG
>ASV1011
ACGGAGGGTGCAAGCGTTAATCGGAATTACTGGGCGTAAAGCGTACGCAGGCGGTTGATTAAGCGAGATGTGAAAGCCCCGGGCTCAACCTGGGAACTGCATTTCGAACTGGTCAACTAGAGTGTGATAGAGGGTGGTAGAATTTCAGGTGTAGCGGTGAAATGCGTAGAGATCTGAAGGAATACCGATGGCGAAGGCAGCCACCTGGGTCAACACTGACGCTCATGTACGAAAGCGTGGGGAGCAAACAGG
>ASV1012
ACGGAGGGTGCAAGCGTTATCCGGAATCATTGGGTTTAAAGGGTCCGCAGGCGGATTTATAAGTCAGTGGTGAAAGCCTACAGCTCAACTGTAGAACTGCCATTGATACTGTAAGTCTTGAATTCGGTCGAAGTGGGCGGAATATGACATGTAGCGGTGAAATGCTTAGATATGTCATAGAACACCGATAGCGAAGGCAGCTCACTAGGCCTGGATTGACGCTCAGGGACGAAAGCGTGGGGAGCAAACAGG
>ASV1013
ACGGAGGGGGTTAGCGTTGTTCGGAATTACTGGGCGTAAAGCGCGCGTAGGCGGATCAGAAAGTTGGGGGTGAAATCCCAGGGCTCAACCCTGGAACTGCCCTCAAAACTCCTGGTCTTGAGTTCGAGAGAGGTGAGTGGAATTCCGAGTGTAGAGGTGAAATTCGTAGATATTCGGAGGAACACCAGTGGCGAAGGCGGCTCACTGGCTCGATACTGACGCTGAGGTGCGAAAGCGTGGGGAGCAAACAGG
>ASV1014
ACAGAGGTCCCAAGCGTTGTTCGGATTTACTGGGCGTAAAGCGTGCGTAGGCGGCGGAAAAAGTTTGACGTGAAAGCTCTGGGCTTAACCCGGAAATTGCGTTGAAAACTGTTTCGCTCGAGGGTCAGAGGGGAGACTGGAATTCTCGGTGTAGCGGTGAAATGCGTAGATATCGAGAGGAACACCAGTGGCGAAGGCGAGTCTCTGGATGACACCTGACGCTGAGGCACGAAAGCTAGGGGAGCGAACAGG
>ASV1015
ACAGAGACTGCAAGCGTTATTCGGATTCACTGGGCGTAAAGGGTGCGCAGGCGGCCAAGTGTGTGAGGTGTGAAAGCCCGGAGCTTAACTCCGGAATTGCACCTCAAACTACTTGGCTAGAGCATTGGAGAGGGTAGCAGAATTCATGGTGTAGCAGTGAAATGCGTAGATATCATGAGGAATACCAGAGGCGAAGGCGGCTACCTGGACAATTGCTGACGCTCAGGCACGAAAGCGTGGGGAGCAAAAGGG
>ASV1016
ACGTAGGGTGCGAGCGTTAATCGGAATTACTGGGCGTAAAGCGTGCGCAGGCGGTTGAGTAAGTCTGATGTGAAATCCCTGGGCTTAACCTAGGAATTGCATTGGATACTGCTCGACTAGAGTATGTCAGAGAGAGATGGAATTCCACGTGTAGCAGTGAAATGCGTAGAGATGTGGAGGAACACCGATGGCGAAAGCAGTCTCTTGGGATAATACTGACGCTCATGCACGAAAGCGTGGGGAGCAAACAGG
>ASV1017
ACGGAGGGTGCAAGCGTTATCCGGATTTATTGGGTTTAAAGGGTCCGTAGGCGGATCTGTAAGTCAGTGGTGAAATCTCACAGCTTAACTGTGAAACTGCCATTGATACTGCAGGTCTTGAGTGTTGTTGAAGTAGCTGGAATAAGTAGTGTAGCGGTGAAATGCATAGATATTACTTAGAACACCAATTGCGAAGGCAGGTTACTAAGCAACAACTGACGCTGATGGACGAAAGCGTGGGGAGCGAACAGG
>ASV1019
ACGGAGGGTGCAAGCGTTAATCGGAATTACTGGGCGTAAAGGGTGCGTAGGCGGTCTTGTAAGTTATCTGTGAAATCCCTGGGCTTAACCTAGGTAGGAAAGATAAGACTGCAGGACTGGAGTGTGGTAGAGGATAGTGGAATTTCAGGTGTAGCGGTGAAATGCGTAGATATCTGAAGGAACACCAGTGGCGAAGGCGGCTATCTGGACCAACACTGACGCTGAGGCACGAAAGCGTGGGGAGCAAACAGG
>ASV1021
ACAGAGGGTGCGAGCGTTAATCGGAATCACTGGGCTTAAAGGGTGCGTAGGCGGATGCATAGGCGCTTTGTGAAATCCCACGGCTCAACCGTGGAATTGCTTGGCGAACCATGCGTCTTGAGGTTGGTAGAGGTCACTGGAACGATAGGTGGAGCGGTGAAATGCGTAGATATCTATCGGAACGCCAAAGGCGAAGGCAGGTGACTGGGCCAATTCTGACGCTGAGGCACGAAAGCGTGGGGAGCAAACGGG
>ASV1022
ACGGGAGTGGCAAGCGTTATCCGGAATCATTGGGCGTAAAGCGTCCGCAGGCGGCCTTGAAAGTCTGTCGTTAAAGCGTGGAGCTTAACTCCATTTCAGCGATGGAAACTACAAGGCTTGAGTGTGGTAGGGGCAGAGGGAATTCCCGGTGTAGCGGTGAAATGCGTAGATATCGGGAAGAACACCAGTGGCGAAGGCGCTCTGCTGGGCCATAACTGACGCTCATGGACGAAAGCCAGGGGAGCGAAAGGG
>ASV1023
ACGTAGGGTGCAAGCGTTGTCCGGATTTATTGGGCGTAAAGAGCTCGTAGGCGGTATGTCACGTCGGATGTGAAAATCCAAGGCTCAACCTTGGACCTGCATCCGATACGGGCACACTAGAGTGTGGTAGGGGAGACTGGAACTCCTGGTGTAGCGGTGAAATGCGCAGATATCAGGAAGAACACCAATGGCGAAGGCAGGTCTCTGGGCCATTACTGACGCTGAGGAGCGAAAGCGTGGGGAGCAAACAGG
>ASV1024
ACGTAGGGTGCGAGCGTTAATCGGAATTACTGGGCGTAAAGCGTGCGCAGGCGGTTGTATAAGCCAGATGTGAAAGCCCCGAGCTTAACTTGGGAATTGCGTTTGGAACTATATAACTAGAATTCGGTAGAGGAGAGTGGAATTCCACGTGTAGCAGTGAAATGCGTAGAGATGTGGAGGAACACCAATGGCGAAGGCAGCTCTCTGGACCTGAATTGACGCTCATGCACGAAAGCGTGGGGAGCAAACAGG
>ASV1025
ACGGGAGTGGCAAGCGTTATCCGGAATTATTGGGCGTAAAGCGTCCGCAGGTGGTCTTGTAAGTCTGTCGTTAAAGCGTGGAGCTTAACTCCATTTAAGCGATGGAAACTGCAAGACTAGAGTGTGGTAGGGGCAGAGGGAATTCCCGGTGTAGCGGTGAAATGCGTAGATATCGGGAAGAACACCAGTGGCGAAGGCGCTCTGCTGGGCCATAACTGACGCTCATGGACGAAAGCCAGGGGAGCGAAAGGG
>ASV1030
ACGGAGGGTGCAAGCGTTGCTCGGATTTACTGGGCGTAAAGAGCACGTAGGCGGCTAGGTAAGTCTGATGTGAAAGCCCACGACTCAATCGTGGAAGTGCATTGGATACTGCTTAGCTAGAATGCAGGAGAGGTGAGCGGAATTCCAGGTGTAGAGGTGAAATTCGTAGATATCTGGAGGAACAACGGAGGCGAAGGCGGCTCACTGGACTGATATTGACGCTGAGGTGCGAAAGTGTGGGGAGCAAACGGG
>ASV1031
ACGGAGGGTGCAAGCGTTATCCGGATTCATTGGGTTTAAAGGGTGCGCAGGCGGATTGTTAAGTCAGTGGTGAAAGCCCACAGCTCAACTGTGGAACTGCCATTGATACTGGCAATCTAGAGTATAGTTGAAGTAAGCGGAATGTGTCATGTAGCGGTGAAATGCTTAGATATGACACAGAACACCGATAGCGAAGGCAGCTTACTAAGCTATTACTGACGCTCATGCACGAAAGCGTGGGGAGCGAACAGG
>ASV1032
ACGGAGGGTGCAAGCGTTATCCGGAATCACTGGGTTTAAAGGGTGCGTAGGCGGCATGATAAGTCAGAGGTGAAAGCTTGCAGCTCAACTGTAAAATTGCCTTTGATACTGTTGTGCTTGAATGAGGGTGAGGCAGGCAGAACGTGGCATGTAGCGGTGAAATGCATAGATATGCCACAGAATACCGATTGCGAAGGCAGCCTGCTGGCCCTGGATTGACGCTGAGGCACGAAAGCGTGGGGATCAAACAGG
>ASV1033
ACGGAGGGTGCAAGCGTTATCCGGAATCACTGGGTTTAAAGGGTGCGTAGGCGGGGAATTAAGTCAGTGGTGAAAGCCTGTCGCTTAACGATAGAATTGCCATTGATACTGATTTTCTTGAATTGGGTTGAGGTTAGCGGAATGTGACATGTAGCGGTGAAATGCATAGATATGTCATGGAACACCAATTGCGAAGGCAGCTAGCTAGGCCTTGATTGACGCTGAGGCACGAAAGCGTGGGTAGCGAACAGG
>ASV1034
ACAGAGGTCTCAAGCGTTGTTCGGATTCATTGGGCGTAAAGGGTGCGTAGGTGGCGATGTAAGTCGGATGTGAAATCTCCAAGCTTAACTTGGAAACTGCATTCGATACTGCGTCGCTCGAGGACTGTAGAGGGCATTGGAATTCACGGTGTAGCAGTGAAATGCGTAGATATCGTGAGGAAGACCAGTGGCGAAGGCGAATGCCTGGGCAGTTCCTGACACTGAGGCACGAAGGCCAGGGGAGCAAACGGG
>ASV1035
ACGGAGGGTGCAAGCGTTATCCGGAATCATTGGGTTTAAAGGGTCCGCAGGCGGATGTATAAGTCAGTGGTGAAAGCCTATCGCTCAACGATAGAACTGCCATTGATACTGTACGTCTTGAATTCGGTCGAAGTGGGCGGAATGTGTAGTGTAGCGGTGAAATGCTTAGATATTACACAGAACACCGATAGCGAAGGCAGCTCACTAGGCCTGGATTGACGCTCATGGACGAAAGCGTGGGGAGCAAACAGG
>ASV1037
ACGGAGGAGGCAAGCGTTATCCGGAATTATTGGGCGTAAAGCGTCCGCAGGCGGCTTTTTAAGTCTGTTGTCAAAGGTCACAGCTCAACTGTGAATCGGCAATGGAAACTGGGGAGCTTGAGTGTGGTAGGGGTAGAGGGAATTCCCGGTGTAGCGGTGAAATGCGTAGATATCGGGAAGAACACCAGTGGCGAAGGCGCTCTACTGGGCCATAACTGACGCTGAGGGACGAAAGCTAGGGGAGCGAAAGGG
>ASV1038
ACGAAGGACCCAAGCGTTATCCGGATTTATTGGGTTTAAAGGGTGCGTAGGCGGGTTGTTAAGTCAGTGGTGAAAGCCGACAGCTCAACTGTCGAATTGCCATTGATACTGACGATCTTGAGTGTGGTTGAGGTGGGCGGAATGTATCATGTAGCGGTGAAATGCTTAGATATGATACAGAACACCGATTGCGAAGGCAGCTCACTAAGCCACTACTGACGCTGAGGCACGAAAGCGTGGGGAGCAAACAGG
>ASV1040
ACAGAGGGTGCGAACGTTGTTCGGAATTACTGGGCGTAAAGCGCGTGTAGGCGGCTTGGCAAGTCGGGTGTGAAAGCCCTGGGCTCAACTCAGGAAGTGCACTCGAAACTGCTTCGCTAGAGTGTCGGAGAGGATAGCGGAATTCTCGGTGTAGAGGTGAAATTCGTAGATATCGAGAGGAACACCGGTGGCGAAGGCGGCTATCTGGACGACGACTGACGCTGAGACGCGAAAGCGTGGGGAGCAAACAGG
>ASV1041
ACGGAGGGTGCGAACGTTAATCGGAATTACTGGGCGTAAAGCGCGCGTAGGCGGTTCGGTAAGTGGGATGTGAAAGCCCCGGGCTCAACCTGGGAACTGCATTCCAAACTGCCGAGCTAGAGTATGGTAGAGGGAGGTAGAATTTCCTGTGTAGCGGTGAAATGCGTAGATATAGGAAGGAATACCAGTGGCGAAGGCGGCCTCCTGGACCAATACTGACGCTGAGGTGCGAAAGCGTGGGGAGCAAACAGG
>ASV1042
ACGGAGGATGCAAGTGTTATCCGGAATCACTGGGCGTAAAGCGTCTGTAGGTGGTTTAGTAAGTCTGTTGTTAAATCTCGAGGCTCAACTTCGAACCAGCAATAGAAACTACTAGACTTGAGTATGGTAGAGGTAAAAGGAATTTCCAGTGGAGCGGTGAAATGCGTAGATATTGGAAAGAACACCGATGGCGAAGGCATTTTACTGGGCCATAACTGACACTCAGAGACGAAAGCTAGGGTAGCAAATGGG
>ASV1044
ACGGAGGGGGCGAGCGTTGTTCGGAATTACTGGGCGTAAAGGGCGCGTAGGCGGCCTTGTCAGTCAGGCGTGAAAGCCCCGGGCTCAACCTGGGATGTGCGCTTGATACTGCGAGGCTTGAGACCGGAAGAGGATGGCGGAATACCCAGTGTAGAGGTGAAATTCGTAGATATTGGGTGGAACACCAGTGGCGAAGGCGGCCATCTGGTCCGGATCTGACGCTGAGGCGCGAAAGCGTGGGGAGCAAACAGG
>ASV1045
ACAGAGGGTGCGAGCGTTAATCGGAATCACTGGGCTTAAAGGGTCCGTAGGCGGAACTGCAGGCGTCGAGTGAAATCCCACGGCTCAACCGTGGAACTGCTCGGCGAACCGCAGTTCTTGAGGCGAGTAGAGGCGATCAGAACGATAGGTGGAGCGGTGAAATGCGTAGATATCTATCGGAATGCCAAAGGTGAAGACAGGTCGCTGGGCTCGTCCTGACGCTGAGGGACGAAAGCGTGGGGAGCAAACGGG
>ASV1046
ACGAAGGGGGCTAGCGTTGTTCGGAATTACTGGGCGTAAAGCGCACGTAGGCGGATCGGTAAGTTGGAGGTGAAATCCCAGGGCTCAACCCTGGAACTGCCTTCAAGACTGCCAGTCTTGAGGTCAGGAGAGGCGAGTGGAATTCCGAGTGTAGAGGTGAAATTCGTAGATATTCGGAGGAACACCAGTGGCGAAGGCGACTCGCTGGACTGATACTGACGCTGAGGTGCGAAAGCGTGGGGAGCAAACAGG
>ASV1048
ACAGAGGGTGCGAGCGTTGTCCGGAATCACTGGGCGTAAAGGGCGCGTAGGTGGCTTGGTAAGCGTGTGGTGAAAGTCCGGGGCTCAACCCCGGATCTGCCGTGCGAACTGCCGAGCTTGAGCATTGTAGAGGCAGGTGGAATTCCGGGTGTAGCGGTGGAATGCGTAGAGATCCGGAAGAACACCAGTGGCGAAGGCGGCCTGCTGGGCAATAGCTGACACTGAGGCGCGACAGCGTGGGGAGCAAACAGG
>ASV1049
ACGAAGGATGCAAGCGTTATCCGGATTCATTGGGTTTAAAGGGTGCGTAGGCGGGCTTGTAAGTCAGTGGTGAAATCTCTCAGCTTAACTGAGAAACTGCCATTGATACTGCAGGTCTAGAGTATAGATGACGTTGGCGGAATACGACATGTAGAGGTGAAATTCTTAGATATGTCGTGGAACACCGATTGCGAAGGCAGCTAACGAAACTATAACTGACGCTGAGGCACGAAAGTGCGGGGATCAAACAGG
>ASV1052
ACGAAGGGGGCTAGCGTTGCTCGGAATGACTGGGCGTAAAGGGCGCGTAGGCGGTTTGATCAGTTAGGTGTGAAATTCCTGGGCTTAACCTGGGGGCTGCACTTAATACGGTCAGGCTAGAGTGTGGAAGAGGGTCGTGGAATTCCCAGTGTAGAGGTGAAATTCGTAGATATTGGGAAGAACACCGGTGGCGAAGGCGGCGACCTGGTCCATTACTGACGCTGAGGCGCGAAAGCGTGGGGAGCAAACAGG
>ASV1053
ACGTAGGGTGCAAGCGTTAATCGGAATTACTGGGCGTAAAGCGTGCGCAGGCGGTGATGTAAGACAGGTGTGAAATCCCCGGGCTTAACCTGGGAACTGCACTTGTGACTGCATCGCTGGAGTACGGCAGAGGGGGATGGAATTCCGCGTGTAGCAGTGAAATGCGTAGATATGCGGAGGAACACCGATGGCGAAGGCAATCCCCTGGGCCTGTACTGACGCTCATGCACGAAAGCGTGGGGAGCAAACAGG
>ASV1054
ACAGAGGGTGCGAACGTTGTTCGGAATTACTGGGCGTAAAGCGCGTGTAGGCGGCTTGGCAAGTCGGGTGTGAAAGCCCTGGGCTCAACTCAGGAAGTGCACTCGAAACTGCTTCGCTAGAGTGTCGGAGAGGATGGCGGAATTCTCGGTGTAGAGGTGAAATTCGTAGATATCGAGAGGAACACCGGTGGCGAAGGCGGCTATCTGGACGACGACTGACGCTGAGACGCGAAAGCGTGGGGAGCAAACAGG
>ASV1055
ACGGAGGGGGCTAGCGTTGTTCGGAATTACTGGGCGTAAAGCGCACGTAGGCGGACCAGAAAGTCAGAGGTGAAAGCCCGGGGCTCAACCCCGGAACTGCCTTTGAAACTCCTGGTCTTGAGGTCGAGAGAGGTGAGTGGAATTCCGAGTGTAGAGGTGAAATTCGTAGATATTCGGAGGAACACCAGTGGCGAAGGCGGCTCACTGGCTCGATACTGACGCTGAGGTGCGAAAGCGTGGGGAGCAAACAGG
>ASV1056
ACGTAGGGTGCGAGCGTTAATCGGAATTACTGGGCGTAAAGCGTGCGCAGGCGGTTTTGTAAGACAGAGGTGAAATCCCCGGGCTCAACCTGGGAACTGCCTTTGTGACTGCAAGGCTAGAGTACGGCAGAGGGGGATGGAATTCCGCGTGTAGCAGTGAAATGCGTAGATATGCGGAGGAACACCGATGGCGAAGGCAATCCCCTGGGCCTGTACTGACGCTCATGCACGAAAGCGTGGGGAGCAAACAGG
>ASV1057
ACGTAGGGTGCAAGCGTTGTCCGGATTTATTGGGCGTAAAGAGCTCGTAGGCGGTTTGTTACGTCGGATGTGAAATCCTGGAGCTTAACTCCGGGCCTGCATTCGATACGGGCAGACTAGAGTGTTGTAGGGGAGACTGGAACTCCTGGTGTAGCGGTGAAATGCGCAGATATCAGGAAGAACACCGATGGCGAAGGCAGGTCTCTGGGCAACTACTGACGCTGAGGAGCGAAAGCGTGGGGAGCAAACAGG
>ASV1058
ACGGAGGGTGCAAGCGTTATCCGGATTCACTGGGTTTAAAGGGTGCGTAGGCGGGCAGGTAAGTCAGTGGTGAAATCTTCGAGCTTAACTCGGAAACTGCCGTTGATACTATCTGTCTTGAATTTAGTGGAGGTAAGCGGAATATGTCATGTAGCGGTGAAATGCTTAGATATGACATAGAACACCAATTGCGAAGGCAGCTTGCTACACTATTATTGACGCTGAGGCACGAAAGCGTGGGGATCAAACAGG
>ASV1059
ACGGAGGGTGCAAGCGTTATCCGGAATCATTGGGTTTAAAGGGTCCGCAGGCGGATTTGTAAGTCAGTGGTGAAAGCCTACAGCTTAACTGTAGAACTGCCATTGATACTGCAAGTCTTGAATTCGGTCGAAGTGGGCGGAATATGTCATGTAGCGGTGAAATGCTTAGATATGACATAGAACACCGATAGCGAAGGCAGCTCACTAGGCCTGGATTGACGCTCATGGACGAAAGCGTGGGTAGCGAACAGG
>ASV1060
ACAGAGGTCTCAAGCGTTGTTCGGAATCACTGGGCGTAAAGGGTGCGTAGGTGGCGTGGTAAGTCAGATGTGAAAGCCTGGGGCTCAACCTCAGAATTGCATCCGATACTGCCGTGCTAGAGTACTGAAGAGGTGACTAGAATTCTAGGTGTAGCAGTGAAATGCGTAGATATCTAGAGGAATACCAAAGGCGTAGGCAGGTCACTGGGCAGTTACTGACACTGAGGCACGAAGGCCAGGGGAGCAAACGGG
>ASV1061
ACGTAGGGTGCGAGCGTTAATCGGAATTACTGGGCGTAAAGCGTGCGCAGGCGGCCTTAAAAGTCAGATGTGAAATCCCCGAGCTCAACTTGGGAACTGCGTTTGAAACTCTAAGGCTAGAATATGTCAGAGGGGGGTAGAATTCCACGTGTAGCAGTGAAATGCGTAGAGATGTGGAGGAATACCAATGGCGAAGGCAGCCCCCTGGGATAATATTGACGCTCATGCACGAAAGCGTGGGGAGCAAACAGG
>ASV1062
ACGTAGGGTGCGAGCGTTAATCGGAATTACTGGGCGTAAAGCGTGCGCAGGCGGTTATATAAGACAGTTGTGAAATCCCCGGGCTTAACCTGGGAATTGCATCTGTGACTGTATAGCTAGAGTACGGTAGAGGGGGATGGAATTCCGCGTGTAGCAGTGAAATGCGTAGATATGCGGAGGAACACCGATGGCGAAGGCAATCCCCTGGACCTGTACTGACGCTCATGCACGAAAGCGTGGGGAGCAAACAGG
>ASV1063
ACGGAGGGGGCTAGCGTTGTTCGGAAATACTGGGCGTAAAGCGCACGTAGGCGGCTCAGCAAGTCAGGGGTGAAATCCCGGGGCTCAACCCCGGAACTGCCCTTGAAACTGCTAGGCTAGAATCTTGGAGAGGTCAGTGGAATTCCGAGTGTAGAGGTGAAATTCGTAGATATTCGGAAGAACACCAGTGGCGAAGGCGACTGACTGGACAAGTATTGACGCTGAGGTGCGAAAGCGTGGGGAGCAAACAGG
>ASV1064
ACGGAGGGTGCAAGCGTTAATCGGAATTACTGGGCGTAAAGCGCGCGTAGGCGGCTTAGTAAGTCGGATGTGAAAGCCCAGGGCTTAACCTTGGAATTGCATTCGATACTGCTTGGCTAGAGTATGGTAGAGGGAAGTGGAATTTCCGGTGTAGCGGTGAAATGCGTAGATATCGGAAGGAACACCAGTGGCGAAGGCGACTTCCTGGGCCAATACTGACGCTGAGGTGCGAAAGCGTGGGGAGCAAACAGG
>ASV1065
ACGAAGGGTGCAAGCGTTATTCGGAATCATTGGGCGTAAAGCGCGCGCAGGCGGATTAATAAGTCAGGTGTGAAATCTCGAAGCTCAACTTCGAAACTGCGCCTGAAACTATTAGTCTAGAATGTCGGAGGGGGCAGGGGAATTTCACGTGTAGGGGTAAAATCCGTAGAGATGTGAAGGAACACCGGAGGCGAAGGCGCCTGCCTGGACGACTATTGACGCTGAGGCGCGAAAGCGTGGGGAGCAAACAGG
>ASV1066
ACGGAGGGTGCGAGCGTTGTCCGGATTTATTGGGTTTAAAGGGTGCGTAGGCGGCTAAATAAGTCAGCGGTGAAAGACTTCGGCTTAACTGGAGCAGTGCCGTTGATACTGTTTAGCTTGAGTGTTGGAGGGGTACATGGAATTGATGGTGTAGCGGTGAAATGCATAGATACCATCAGGAACACCGATAGCGAAGGCATTGTACTGGCCAACAACTGACGCTGAGGCACGAAAGTGTGGGGATCGAACAGG
>ASV1067
ACAGAGGATGCGAACGTTGCTCGGATTTACTGGGCGTAAAGCGCGTGTAGGCGGTCTCGTTAGTCGGGTGTGAAATCCCCGGGCTCAACCCGGGAAGTGCACCCGATACTGCGAGACTGGGGTACTGAAGAGGAGAGCGGAATTCCCGGTGTAGAGGTGAAATTCGTAGATATCGGGAGGAACATCAGTGGCGAAGGCGGCTCTCTGGGCAGATACCGACGCTGAGACGCGAAAGCGTGGGGAGCAAACAGG
>ASV1068
ACGGAGGGTGCAAGCGTTAATCGGAATTACTGGGCGTAAAGCGCATGCAGGTGGTTTGTTAAGTCAGATGTGAAAGCCCTGGGCTCAACCTAGGAATCGCATTTGAAACTGACAAGCTAGAGTACTGTAGAGGGGGGTAGAATTTCAGGTGTAGCGGTGAAATGCGTAGAGATCTGAAGGAATACCGGTGGCGAAGGCGGCCCCCTGGACAGATACTGACACTCAGATGCGAAAGCGTGGGGAGCAAACAGG
>ASV1070
ACGGGAGTGGCAAGCGTTATCCGGAATTATTGGGCGTAAAGCGTCCGCAGGCGGCCTTTTAAGTCTGTTGTTAAAGCGTGGAGCTTAACTCCATTTAAGCAATGGAAACTGGAAGGCTAGAGTGTGGTAGGGGCAGAGGGAATTCCCGGTGTAGCGGTGAAATGCGTAGATATCGGGAAGAACACCAGTGGCGAAGGCGCTCTGCTGGGCCATAACTGACGCTCATGGACGAAAGCCAGGGGAGCGAAAGGG
>ASV1072
ACGGAGGGAGCTAGCGTTGTTCGGAATTACTGGGCGTAAAGAGTACGTAGGCGGTTATTCAAGTCAGAGGTGAAAGCCTGGAGCTCAACTCCAGAACTGCCTTTGAAACTAGATAGCTAGAATTATGGAGAGGTTAGTGGAATTCCGAGTGTAGAGGTGAAATTCGTAGATATTCGGAAGAACACCAGTGGCGAAGGCGACTAACTGGACATATATTGACGCTGAGGTACGAAAGCGTGGGGAGCAAACAGG
>ASV1074
ACAGAGGGTGCAAGCGTTAATCGGATTTACTGGGCGTAAAGCGCGCGTAGGCGGCTAATTAAGTCAAATGTGAAATCCCCGAGCTTAACTTGGGAATTGCATTCGATACTGGTTAGCTAGAGTGTGGGAGAGGATGGTAGAATTCCAGGTGTAGCGGTGAAATGCGTAGAGATCTGGAGGAATACCGATGGCGAAGGCAGCCATCTGGCCTAACACTGACGCTGAGGTGCGAAAGCATGGGGAGCAAACAGG
>ASV1076
ACGGAGGGTGCAAGCGTTAATCGGAATTACTGGGCGTAAAGCGTGCGCAGGCGGTCTGTTAAGCGAGATGTGAAAGCCCCGGGCTCAACCTGGGAACTGCATTTCGAACTGGCAGACTAGAGTCTTGTAGAGGGGGGTAGAATTCCAGGTGTAGCGGTGAAATGCGTAGAGATCTGGAGGAATACCGGTGGCGAAGGCGGCCCCCTGGACAAAGACTGACGCTCATGCACGAAAGCGTGGGGAGCAAACAGG
>ASV1077
ACAGAGGATGCAAGCGTTATCCGGAATCACTGGGCATAAAGCGTCTGTAGGTTGCTTGTCAAGTCTGCTGTTAAAGATCAGGGCCTAACCCTGAAAAAGCAGTGGAAACTAATAAGCTTGAGTGTGGTAGAGGTAGAGGGAATTCCTGGTGTAGCGGTGAAATGCGTAGATATTAGGAAGAACACCAATGGCGAAAGCACTCTACTGGGCCATAACTGACACTGAGAGACGACAGCTAGGGGAGCAAATGGG
>ASV1079
ACGAAGGGTGTAAGCGTTGTTCGGATTTATTGGGCGTAAAGCGCGCGCAGGTGGATTTTTAAGTCAGATGTGAAATCTCGGGGCTCAACCCCGAACGTGCGTCTGAAACTGGAGATCTAGAATATTGGAGGGGGTAGAGGAATTTCACATGTAGGGGTAAAATCCGTAGAGATGTGAAGGAACACCAGAGGCGAAGGCGTCTACCTGGCCAACCATTGACACTGAGGCGCGAAAGCGTGGGGAGCAAACAGG
>ASV1080
ACGTAGGTGGCAAGCGTTGTCCGGATTTACTGGGCGTAAAGCGCGCGCAGGCGGTGAATGAAGTCGAAAGTGAAAGCCCCGAGCTCAACTCGGGAACTGCTTTCGAAACCAGTTCACTTGAAGGTGGAAGAGGGAAGTGGAATTCCGAGTGTAGCGGTGGAATGCGTAGATATTCGGAGGAACACCAGAGGCGAAGGCGACTTCCTGGTCCAATCTTGACGCTGAGGCGCGAAAGCTAGGGGAGCAAACAGG
>ASV1081
ACGTAGGGTGCAAGCGTTAATCGGAATTACTGGGCGTAAAGCGTGCGCAGGCGGTTTTGCAAGTCAGATGTGAAATCCCCGGGCTTAACCTGGGAACTGCATTTGAAACTACAAGGCTTGAGTGTGTCAGAGGGGGGTGGAATTCCACGTGTAGCAGTGAAATGCGTAGAGATGTGGAGGAACACCGATGGCGAAGGCAGCCCCCTGGGATAACACTGACGCTCATGCACGAAAGCGTGGGGAGCAAACAGG
>ASV1082
ACGGAGGATGCAAGTGTTATCCGGAATCACTGGGCGTAAAGCGTCTGTAGGTGGTTTAATAAGTCAACTGTTAAATCTTGAGGCTCAACTTCAAAACTGCAGTCGAAACTATTAGACTAGAGTATAGTAGAGGTAAAGGGAATTTCCAGTGGAGCGGTGAAATGCGTAGAGATTGGAAAGAACACCGATGGCGAAAGCACTTTACTGGGCTATTACTAACACTCAGAGACGAAAGCTAGGGTAGCAAATGGG
>ASV1083
ACGTAGGGTGCGAGCGTTAATCGGAATTACTGGGCGTAAAGCGTGCGCAGGCGGTTTTTTAAGACAGGCGTGAAATCCCCGGGCTTAACCTGGGAACTGCGCTTGTGACTGGAAGGCTAGAGTACGGCAGAGGGGGGTGGAATTCCACGTGTAGCAGTGAAATGCGTAGAGATGTGGAGGAACACCGATGGCGAAGGCAGCCCCCTGGGCCGATACTGACGCTCATGCACGAAAGCGTGGGGAGCAAACAGG
>ASV1084
ACAGAGACTGCAAGCGTTATTCGGATTCACTGGGCGTAAAGGGTGCGCAGGCGGCCAAGTGTGTTAGGCGTGAAAGCCCGAGGCTTAACCTCGGAATTGCACCTAAAACTACATGGCTAGAGCATTGGAGAGGGTAGCAGAATTCACGGTGTAGCAGTGAAATGCGTAGATATCGTGAGGAATACCAGAGGCGAAGGCGGCTACCTGGACAATTGCTGACGCTCAGGCACGAAAGCGTGGGGAGCAAAAGGG
>ASV1086
ACGGAGGGTGCAAGCGTTGTCCGGAATCATTGGGTGTAAAGGGTGCGTAGGCGGGTGTTTAAGTCTGGGGTGAAAGGCTGCGGCTCAACCGTAGGATTGCCTTGGATACTGGAGACCTTGAGTGTAACAGAGGCCGGTAGAATTCGTGGTGTAGCGGTGAAATGCATAGATATCACGAAGAATACCAGTGGCGTAGGCGGCCGGCTGGGTTACAACTGACGCTGAGGCACGAGAGCGTGGGGAGCAAACAGG
>ASV1088
ACGGAGGGGGTTAGCGTTGTTCGGAATTACTGGGCGTAAAGCGCGCGTAGGCGGACTGTTAAGTCGGGGGTGAAATCCCGGGGCTCAACCCCGGAACGGCCTTCGATACTGGCAGTCTGGAGTTCGAGAGAGGTGAGTGGAATTCCGAGTGTAGAGGTGAAATTCGTAGATATTCGGAGGAACACCAGTGGCGAAGGCGGCTCACTGGCTCGATACTGACGCTGAGGTGCGAAAGTGTGGGGAGCAAACAGG
>ASV1089
ACAGAGGGTGCAAGCGTTAATCGGAATTACTGGGCGTAAAGCGCGCGTAGGCGGTTTGTTAAGTCGGATGTGAAATCCCTGGGCTCAACCTAGGCACTGCATCCGATACTGGCTGACTAGAGTGTGGGAGAGGAAGGTAGAATTCCAGGTGTAGCGGTGAAATGCGTAGAGATCTGGAGGAATACCGATGGCGAAGGCAGCCTTCTGGCCTAACACTGACGCTGAGGTGCGAAAGCATGGGGAGCAAACAGG
>ASV1090
ACAGAGGTCCCAAGCGTTGTTCGGATTCACTGGGCGTAAAGGGTGCGTAGGCGGCAAGGTAAGTTTGTGGTGAAATCTCCGGGCTCAACCCGGAAAATGCCCCGAATACTATCTTGCTAGAGGATCGGAGGGGAGACTGGAATTCTCGGTGTAGCAGTGAAATGCGTAGATATCGAGAGGAACACCAGTGGCGAAGGCGAGTCTCTGGACGATTCCTGACGCTGAGGCACGAAAGCCAGGGGAGCAAACGGG
>ASV1092
ACAGAGGGTGCGAGCGTTGTTCGGAATTATTGGGCGTAAAGCGCATGTAGGCGGTCCGGAAAGTCGCATGTGAAAGCTCCAGGCTCAACCTGGAAAGTGCGCGCGAAACTGTCGGACTTGAGTGCCGGAGAGGGTGGCGGAATTCCCGGTGTAGAGGTGAAATTCGTAGATATCGGGAGGAACACCAGAGGCGAAGGCGGCCACCTGGACGGACACTGACGCTGAGACGCGAAAGCGTGGGGAGCAAACAGG
>ASV1095
ACGGAGGGTGCAAGCGTTATCCGGAATCATTGGGTTTAAAGGGTCCGCAGGCGGATTTATAAGTCAGTGGTGAAAGCCTATCGCTTAACGATAGAACTGCCATTGATACTGTAAGTCTTGAATTCGGTCGAAGTGGGCGGAATGTGTAGTGTAGCGGTGAAATGCATAGATATTACACAGAACACCGATAGCGAAGGCAGCTCACTAGGCCTGGATTGACGCTCAGGGACGAAAGCGTGGGGATCAAACAGG
>ASV1096
ACGGAGGGTGCAAGCGTTATCCGGAATTACTGGGTTTAAAGGGTGCGTAGGCGGCCCTGTAAGTCAGGAGTGAAAGTTTGCGGCTTAACCGTAAAATTGCTTTTGATACTGCAGGGCTAGAATCAGGATGAGGTCAGCGGAATGTGGCATGTAGCGGTGAAATGCATAGATATGCCATAGAACACCAATTGCGAAGGCAGCTGGCTAGACCTGCATTGACGCTGAGGCACGAAAGCGTGGGGAGCGAACAGG
>ASV1097
ACGGAGGGTCCAAGCGTTATCCGGAATCATTGGGTTTAAAGGGTCCGCAGGCGGATTAATAAGTCAGTGGTGAAATCCCGTCGCTTAACGATGGAACTGCCATTGATACTGTTAGTCTTGAATTTGGTCGAAGTGGGCGGAATGTGTCATGTAGCGGTGAAATGCATAGATATGACACAGAACACCGATAGCGAAGGCAGCTCACTAGGCCTGAATTGACGCTCATGGACGAAAGCGTGGGGAGCGAACAGG
>ASV1098
ACGGAGGGGGCTAGCGTTGTTCGGAATTACTGGGCGTAAAGCGCACGTAGGCGGATTGGAAAGTCAGAGGTGAAATCCCAGGGCTCAACCTTGGAACTGCCTTTGAAACTCCCAGTCTGGAGGTCGAGAGAGGTGAGTGGAATTCCGAGTGTAGAGGTGAAATTCGTAGATATTCGGAGGAACACCAGTGGCGAAGGCGGCTCACTGGCTCGATACTGACGCTGAGGTGCGAAAGCGTGGGGAGCAAACAGG
>ASV1100
ACGGAGGGAGCTAGCGTTGTTCGGAATTACTGGGCGTAAAGCGCACGTAGGCGGCTTTTTAAGTCGGGGGTGAAATCCCGGGGCTCAACCCCGGAACTGCCTCCGAAACTGGAAAGCTAGAATCTTGGAGAGGCGAGTGGAATTCCGAGTGTAGAGGTGAAATTCGTAGATATTCGGAAGAACACCAGTGGCGAAGGCGACTCGCTGGACAAGTATTGACGCTGAGGTGCGAAAGCGTGGGGAGCAAACAGG
>ASV1101
ACGAAGGATGCAAGCGTTATCCGGATTCATTGGGTTTAAAGGGAGCGTAGGCGGTCTGATAAGTCAGTGGTGAAATCTCTCAGCTTAACTGAGAAACTGCCATTGATACTGTTAGACTTGAGTACGGTTGCTGTGGGCGGAATATGACATGTAGTGGTGAAATACATAGAGATGTCATAGAACACCGATTGCGAAGGCAGCTCACAAAGCCGTAACTGACGCTGAGGCTCGAAAGTGCGGGGATCAAACAGG
>ASV1102
ACGTAGGCACCAAGCGTTGTCCGGATTTATTGGGCGTAAAGAGCTCGTAGGCGGTTCAGTAAGTCGGGTGTGAAAACTCTGGGCTCAACTCAGAGACGCCACCCGATACTGCTGTGACTTGAGTCCGGTAGGGGAGTGGGGAATTCCTGGTGTAGCGGTGAAATGCGCAGATATCAGGAGGAACACCAATGGCGAAGGCACCACTCTGGGCCGAGACTGACGCTGAGGAGCGAAAGCGTGGGTAGCAAACAGG
>ASV1103
ACAGAGGTCTCAAGCGTTGTTCGGATTCATTGGGCGTAAAGGGTGCGTAGGCGGCTGGGTAAGTCAGAGGTGAAATTCCAGGGCTCAACCTTGGGACTGCCTTTGATACTGCCTGGCTTGAGTACTGGAGAGGAGACTGGAATTCACGGTGTAGCAGTGAAATGCGTAGATATCGTGAGGAAGACCAGTGGCGAAGGCGAGTCTCTGGACAGTTACTGACGCTGAGGCACGAAGGCTAGGGGAGCAAACGGG
>ASV1107
ACGAAGGGGGCTAGCGTTGTTCGGAATCACTGGGCGTAAAGCGCACGTAGGCGGATCTTTAAGTCAGAGGTGAAATCCCGGAGCTCAACTTCGGAACTGCCTTTGATACTGGGGATCTCGAGTCCGGGAGAGGTGAGTGGAACTGCGAGTGTAGAGGTGAAATTCGTAGATATTCGCAAGAACACCAGTGGCGAAGGCGGCTCACTGGCCCGGAACTGACGCTGAGGTGCGAAAGCGTGGGGAGCAAACAGG
>ASV1108
ACGGAGGGTGCAAGCGTTATCCGGAATCATTGGGTTTAAAGGGTCCGCAGGCGGACTTATAAGTCAGTGGTGAAATCCTGCAGCTCAACTGCAGAACTGCCATTGATACTGTAAGTCTTGAATTTGATCGGAGTGGGCGGAATGTGTAGTGTAGCGGTGAAATGCATAGATATTACACAGAACACCGATAGCGAAGGCAGCTCACTAGGTTATAATTGACGCTCATGGACGAAAGCGTGGGGATCAAACAGG
>ASV1109
ACAGAGGTCCCAAGCGTTGTTCGGATTCACTGGGCGTAAAGGGTGCGTAGGCGGTCGGGTAAGTCTGACGTGAAATCTTCAAGCTCAACTTGGAAACTGCGTCGGATACTATTCGGCTAGAGGAATGGAGGGGAGACTGGAATACTTGGTGTAGCAGTGAAATGCGTAGATATCAAGTGGAACACCAGTGGCGAAGGCGAGTCTCTGGACATTTCCTGACGCTGAGGCACGAAAGCCAGGGGAGCAAACGGG
>ASV1110
ACAGAGGGCCCGAGCGTTAATCGGAATCACTGGGCTTAAAGCGTGCGTAGGCGGGCGTGTAAGCATCTTGTGAAAGCCCCCGGCTCAACCGGGGAATTGCTTGGTGAACTGCACGTCTTGAGGCAGGTAGAGGTGGTCGGAACGATAGGTGGAGCGGTGATATGCTTAGATATCTATCGGAACGCCAAAGGAGAAGTCAGGCCACTGGGCCTGTTCTGACGCTGAGGCACGAAAGCGTGGGTAGCGAACGGG
>ASV1112
ACGTAGGGTGCAGGCGTTAATCGGAATTACTGGGCGTAAAGCGTGCGCAGGCGGTTTGCTAAGACAGGTGTGAAATCCCCGGGCTTAACCTGGGAATTGCGCTTGTAACTGGCAAGCTAGAGTGTGGCAGAGGGGGGTGGAATTCCACGTGTAGCAGTGAAATGCGTAGATATGTGGAGGAACACCGATGGCGAAGGCAGCCCCCTGGGTTAACACTGACGCTCAGGCACGAAAGCGTGGGGAGCAAACAGG
>ASV1114
ACGAAGGGGGCTAGCGTTGTTCGGATTTACTGGGCGTAAAGCGCACGTAGGCGGATCGTTAAGTCGGGGGTGAAATCCTGGAGCTCAACTCCAGAACTGCCTTCGATACTGGCGATCTTGAGTCCGGAAGAGGTGAGTGGAACTCCTAGTGTAGAGGTGGAATTCGTAGATATTAGGAAGAACACCAGTGGCGAAGGCGGCTCACTGGTCCGGTACTGACGCTGAGGTGCGAAAGCGTGGGGAGCAAACAGG
>ASV1115
ACAGAGGTCTCAAGCGTTGTTCGGAATCACTGGGCGTAAAGGGTGCGTAGGTGGCGTGGTAAGTCAGATGTGAAAGCCCGGGGCTCAACCTCGGAATTGCATCCGATACTGCCGTGCTAGAGTACTGAAGAGGTGACTAGAATTCTAGGTGTAGCAGTGAAATGCGTAGATATCTAGAGGAATACCAAAGGCGTAGGCAGGTCACTGGGCAGTTACTGACACTGAGGCACGAAGGCCAGGGGAGCAAACGGG
>ASV1118
ACGGAGGGTGCGAGCGTTAATCGGAATTACTGGGCGTAAAGCGCACGCAGGCGGTTTGTTAAGCTAGATGTGAAAGCCCCGGGCTCAACCTGGGATGGTCATTTAGAACTGGCAGACTAGAGTCTTGGAGAGGGGAGTGGAATTCCAGGTGTAGCGGTGAAATGCGTAGATATCTGGAGGAACATCAGTGGCGAAGGCGACTCCCTGGCCAAAGACTGACGCTCATGTGCGAAAGTGTGGGTAGCGAACAGG
>ASV1119
ACGGAGGGTGCAAGCGTTATCCGGAATCACTGGGTTTAAAGGGTGCGTAGGCGGTTTGATAAGTCAGTTGTGAAATTCCCTCGCTCAACGAGTGGGACTGCGATTGATACTGTTGAACTTGAATCAGGTTGAGGTAGGCGGAATGTGGCATGTAGCGGTGAAATGCATAGATATGCCATAGAACACCAATTGCGAAGGCAGCTTGCTGGGCTTTGATTGACGCTGAGGCACGAAAGCGTGGGGAGCAAACAGG
>ASV1120
ACGTAGGGTGCGAGCGTTAATCGGAATTACTGGGCGTAAAGCGTGCGCAGGCGGTTTCGTAAGACGGATGTGAAATCCCCGGGCTCAACCTGGGAATTGCATTCGTGACTGCGAGGCTAGAGTGTGTCAGAGGGAGGTGGAATTCCGCGTGTAGCAGTGAAATGCGTAGAGATGCGGAGGAACACCGATGGCGAAGGCAGCCTCCTGGGATAACACTGACGCTCATGCACGAAAGCGTGGGGAGCAAACAGG
>ASV1121
ACGGAGGGTGCAAGCGTTAATCGGAATTACTGGGCGTAAAGGGTGCGTAGGCGGTTAAGTAAGTTATCTGTGAAATCCCTGGGCTTAACCTAGGTAGGAAAGATAATACTGTTTAACTAGAGTGTGGTAGAGGATAGTGGAATTTCCGGTGTAGCGGTGAAATGCGTAGAGATCGGAAGGAACACCAGTGGCGAAGGCGGCTATCTGGACCAACACTGACGCTGAGGCACGAAAGCGTGGGGAGCAAACAGG
>ASV1124
ACGTAGGTGGCAAGCGTTGTCCGGATTTACTGGGCGTAAAGCGCGCGCAGGCGGTGAATGAAGTCGAAAGTGAAAGCCCCGGGCTCAACTCGGGAACAGCTTTCGAAACCAGTTCACTTGAAGGTGGAAGAGGGAAGTGGAATTCCGAGTGTAGCGGTGGAATGCGCAGATATTCGGAGGAACACCAGAGGCGAAGGCGACTTCCTGGTCCAATCTTGACGCTGAGGCGCGAAAGCTAGGGGAGCAAACAGG
>ASV1125
ACGTAGGGTGCGAGCGTTAATCGGAATTATTGGGCGTAAAGGGTGAGTAGGCGGTTTAGTAAGTTAATAGTGAAAGCATTGGGCTTAACCTGATAAGTGCTATTGATACTGCTAGACTAGAGTTAGTTAGAGGATTGTGGAATTCCAAGTGTAGTAGTGAAATGCGTAGATATTTGGAGGAACCTTAATGGCGAAGGCAGCAATCTGGGATGAGACTGACGCTGAGTCACGAAAGCGTGGGGAGCAAACAGG
>ASV1126
ACGTAGGGTGCGAGCGTTAATCGGAATTACTGGGCGTAAAGCGTGCGCAGGCGGTTCTGAAAGTCAGATGTGAAATCCCCGGGCTCAACCTGGGAACTGCGTTTGAAACTCCAGAACTCGAATATGTCAGAGGGGGGTAGAATTCCACGTGTAGCAGTGAAATGCGTAGAGATGTGGAGGAATACCAATGGCGAAGGCAGCCCCCTGGGATAATATTGACGCTCATGCACGAAAGCGTGGGGAGCAAACAGG
>ASV1128
ACGGAGGATCCAAGCGTTATCCGGATTTATTGGGTTTAAAGGGTGCGTAGGCGGATGAGTAAGTCAGTGGTGAAAGCCTGCAGCTTAACTGTAGAATTGCCATTGATACTGCTTATCTTGAATGTAGTTGAGGTGGGCGGAATATGACATGTAGTGGTGAAATACTTAGATATGTCATAGAACACCGATTGCGAAGGCAGCTCACTAAGCTACGATTGACGCTGAGGCACGAAAGCGTGGGGAGCAAACAGG
>ASV1129
ACGGAGGGTGCAAGCGTTATCCGGAATCACTGGGTTTAAAGGGTGCGTAGGCGGAATATTAAGTCAGTGGTGAAATCCTGTCGCTTAACGATAGAATTGCCATTGATACTGATATTCTTGAATTGGGTTGAGGTTAGCGGAATGTGACATGTAGCGGTGAAATGCATAGATATGTCATGGAACACCAATTGCGAAGGCAGCTAGCTGGGCCTTGATTGACGCTGAGGCACGAAAGCGTGGGTAGCGAACAGG
>ASV1130
ACGGAGGGGGCTAGCGTTGTTCGGAATTACTGGGCGTAAAGGGCGTGTAGGCGGCGGATTTAGTTAGGCGTGAAAGCCCCGGGCTCAACCTGGGAACTGCGCTTAATACTGATTTGCTAGAGTCCGGGAGAGGCGAGTGGAATATCCAGTGTAGAGGTGAAATTCGTAGATATTGGATGGAACACCAGTGGCGAAGGCGGCTCGCTGGACCGGAACTGACGCTGAGGCGCGAAAGCGTGGGGAGCAAACAGG
>ASV1131
ACGGAGGGTGCGAGCGTTAATCGGAATTACTGGGCGTAAAGGGTGCGTAGGTGGTTCGGTAAGTCAGATGTGAAATCCCTGGGCTTAACCTGGGAATTGCATTTGATACTGCCAGACTAGAGTGTGGTAGAGGTAAGCGGAATTCCAGGTGTAGCGGTGAAATGCGTAGATATCTGGAGGAACATCAGTGGCGAAGGCGGCTTACTGGACTAACACTGACACTGAGGCACGAAAGCGTGGGTAGCAAACAGG
>ASV1132
ACGAGGGGTCCAAGCGTTGTTCGGAATCATTGGGCGTAAAGCGGGTGTAGGTGGCTTTGTAAGTCAGGAGTGAAAGCCCCGGGCTTAACTCGGGAAGTGCTTTTGATACTGCAAAGCTTGAATGTGGGAGAGGATCGTGGAATTCCAGGTGTAGTGGTGAAATACGTAGATATCTGGAGGAACACCGGTGGCGAAGGCGGCGGTCTGGCCCAACATTGACACTGAGACCCGAAAGCGTGGGGATCAAACAGG
>ASV1134
ACGAACCGTCCAAACGTTATTCGGTATCACTGGGCTTAAAGAGTTCGTAGGCGGCTAAACAGGTGAGGTGTGAAAGCCCTCGGCTCAACCGAGGAATTGCGCTTCAAACCGTTTAGCTAGAGGAAGACAGAGGTGAGCGGAACTGATGGTGGAGCGGTGAAATGCGTTGATATCATCAGGAACACCGGTGGCGAAAGCGGCTCACTGGGTCTTTTCTGACGCTGAGGAACGAAAGCTAGGGGAGCGAACGGG
>ASV1135
ACGTAGGGTGCAAGCGTTAATCGGAATTACTGGGCGTAAAGCGTGCGCAGGCGGTTTTGTAAGACAGGTGTGAAAACCCCGGGCTTAACCTGGGAACTGCATTTGTGACTGCAAGGCTAGAGTACGGTAGAGGGGGATGGAATTCCGCGTGTAGCAGTGAAATGCGTAGATATGCGGAGGAACACCGATGGCGAAGGCAATCCCCTGGACCTGTACTGACGCTCATGCACGAAAGCGTGGGGAGCAAACAGG
>ASV1136
ACGTAGGGTGCAGGCGTTAATCGGAATTACTGGGCGTAAAGCGTGCGCAGGCGGTTTGCTAAGACAGGTGTGAAATCCCCGGGCTTAACCTGGGAATTGCGCTTGTAACTGGCAGGCTAGAGTGTGGCAGAGGGGGGTGGAATTCCACGTGTAGCAGTGAAATGCGTAGATATGTGGAGGAACACCGATGGCGAAGGCAGCCCCCTGGGTCAACACTGACGCTCAGGCACGAAAGCGTGGGGAGCAAACAGG
>ASV1138
ACAGAGACTGCAAGCGTTACTCGGATTCACTGGGCGTAAAGGGAGCGCAGGCGGACTTGTGTGTCGGACGTGAAATACCGGGGCTTAACCCCGGTGCTGCGTCCGAAACTACGAGTCTAGAGACTTGGAGGGGTAAGCGGAATTCTTGGTGGAGCAGTGAAATGCGTAGATATCAAGAGGAACACCAACGGCGAAGGCAGCTTACTGGACAAGATCTGACGCTCAGGCTCGAAAGCGTGGGGAGCAAAAGGG
>ASV1140
ACGAAGGGTGCAAGCGTTGTTCGGAATCATTGGGCGTAAAGCGCGCGCAGGCGGATCAGCAAGTCAGATGTGAAATCTCGGAGCTCAACTCCGAAACTGCGTCTGAAACTGCTAGTCTAGAATGTCGGAGGGGGCAGGGGAATTTCACGTGTAGGGGTAAAATCCGTAGAGATGTGAAGGAACACCGGAGGCGAAGGCGCCTGCCTGGACGACTATTGACGCTGAGGCGCGAAAGCGTGGGGAGCAAACAGG
>ASV1141
ACGTAGGGTGCAAGCGTTAATCGGAATTACTGGGCGTAAAGCGTGCGCAGGCGGCTTTGCAAGACAGATGTGAAATCCCCGGGCTCAACCTGGGAACTGCATTTGTGACTGCATCGCTGGAGTGCGGCAGAGGGGGATGGAATTCCGCGTGTAGCAGTGAAATGCGTAGATATGCGGAGGAACACCGATGGCGAAGGCAATCCCCTGGGCCTGCACTGACGCTCATGCACGAAAGCGTGGGGAGCAAACAGG
>ASV1142
ACGGAGGATCCAAGCGTTATCCGGAATCATTGGGTTTAAAGGGTCCGTAGGCGGTTTAATAAGTCAGTGGTGAAAGCCCATCGCTCAACGATGGAACGGCCATTGATACTGTTAGACTTGAATTATTGGGAAGTAACTAGAATATGTAGTGTAGCGGTGAAATGCTTAGATATTACATGGAATACCAATTGCGAAGGCAGGTTACTACCAATGGATTGACGCTGATGGACGAAAGCGTGGGGAGCGAACAGG
>ASV1143
ACGAAGGACCCAAGCGTTATCCGGATTCATTGGGTTTAAAGGGTGCGTAGGCGGGTTGATAAGTCAGTGGTGAAAGCCCAACGCTTAACGTTGGAACTGCCATTGATACTGTCGATCTTGAATGTGTTTGATGTGGGCGGAATATGACATGTAGCGGTGAAATGCTTAGATATGTCATAGAACACCGATTGCGAAGGCAGCTCACAAAACCACTATTGACGCTGAGGCACGAAAGCGTGGGGATCAAACAGG
>ASV1144
ACGGAGGGTGCGAGCGTTGTCCGGAATCACTGGGCGTAAAGGGCGCGTAGGCGGTGGCTTAAGCGTGCGGTGAAAGCCCGGGGCTCAACCCCGGGTCGGCCGTGCGAACTGGGCGACTAGAGCACTGTAGAGGCAGGTGGAATTCCGGGTGTAGCGGTGGAATGCGTAGAGATCCGGAAGAACACCGGGGGCGAAGGCGGCCTGCTGGGCAGTAGCTGACGCTGAGGCGCGACAGCGTGGGGAGCAAACAGG
>ASV1145
ACGTAGGCACCAAGCGTTGTCCGGATTTATTGGGCGTAAAGAGCTCGTAGGCGGTTCAGTAAGTCGGGTGTGAAAACTCTGGGCTTAACCCAGAGACGCCACTCGATACTACTGTGACTAGAGTTCGGTAGGGGAGCGGGGAATTCCTAGTGTAGCGGTGAAATGCGCAGATATTAGGAGGAACACCGGTGGCGAAGGCGCCGCTCTGGGCCGAAACTGACGCTGAGGAGCGAAAGCGTGGGTAGCAAACAGG
>ASV1146
ACGGAGGGTGCAAGCGTTATCCGGAATCACTGGGTTTAAAGGGTGCGTAGGTGGCCCGATAAGTCAGAGGTGAAAGCCCGTCGCTTAACGATGGAATTGCCTTTGATACTGTTGGGCTTGAAATAGGTTGAGGTAGGCGGAATGTGACATGTAGCGGTGAAATGCATAGATATGTCATAGAACACCGATTGCGAAGGCAGCTTACTGGACCTTATTTGACGCTGAGGCACGAAAGCGTGGGGATCAAACAGG
>ASV1148
ACGGAAGGTGCAAGCGTTAATCGGAATTACTGGGCGTAAAGCGCGCGTAGGCGGCTTGGTAAGTCGGATGTGAAAGCCCCGGGCTCAACCTGGGAACTGCATTCGATACTGCTGGGCTGGAGTACGAGAGAGGGGGGTGGAATTCCAGGTGTAGCGGTGAAATGCGTAGAGATCTGGAGGAACACCAGTGGCGAAGGCGGCCCCCTGGTTCGATACTGACGCTGAGGTGCGAAAGCGTGGGGAGCAAACAGG
>ASV1150
ACAGAGACTGCAAGCGTTATTCGGATTCACTGGGCGTAAAGGGTGCGCAGGCGGTTGCGTGTGTTGGATGTGAAAGCCCGGGGCTCAACCCCGGAATTGCGTCCAAAACTACGCGACTAGAGTACCGGAGAGGATAGCGGAATTCACGGTGTAGCAGTGAAATGCGTAGATATCGTGAAGAACACCAGCGGCGAAGGCGGCTATCTGGAAGGTAACTGACGCTCAGGCACGAAAGCGTGGGGAGCAAAAGGG
>ASV1151
ACGTAGGTGGCAAGCGTTATCCGGAATTATTGGGCGTAAAGCGCGCGTAGGCGGTTTTTTAAGTCTGATGTGAAAGCCCACGGCTCAACCGTGGAGGGTCATTGGAAACTGGAAAACTTGAGTGCAGAAGAGGAAAGTGGAATTCCATGTGTAGCGGTGAAATGCGCAGAGATATGGAGGAACACCAGTGGCGAAGGCGACTTTCTGGTCTGTAACTGACGCTGATGTGCGAAAGCGTGGGGATCAAACAGG
>ASV1152
ACAGAGGGTGCGAGCGTTGTTCGGAATTATTGGGCGTAAAGCGCTTGTAGGCGGTTTGCCAAGTCGCATGTGAAAGCTCCAGGCTCAACCTGGAAAGTGCGCGCGAAACTGGCAGACTTGAATGCCGGAGAGGGTGGCGGAATTCCCGGTGTAGAGGTGAAATTCGTAGATATCGGGAGGAACACCAGAGGCGAAGGCGGCCACCTGGACGGACATTGACGCTGAGAAGCGAAAGCGTGGGGAGCAAACAGG
>ASV1153
ACGGAGGGTGCGAGCGTTGTCCGGATTTATTGGGTTTAAAGGGTGCGTAGGTGGTTTAATAAGTCTGGTTTGAAAGTCAGTCGCTTAACGATTGAGGGTGGCTGGATACTGTTAAACTTGAATGCGCTGGAGGTAGGCGGAACGGGTTGTGTAGCGGTGAAATGCATAGATATGACCCAGAACACCGATTGCGAAGGCAGCCTACTACGGCGTGATTGACACTGAGGCACGAGAGCATGGGGAGCAAACAGG
>ASV1154
ACGGAGGATCCAAGCGTTATCCGGATTCATTGGGTTTAAAGGGTGCGTAGGCGGATTTGTAAGTCAGTGGTGAAAGCCTGCAGCTTAACTGTAGAACTGCCATTGATACTGCAAGTCTTGAGTACACTTGACGTGGGCGGAATGTGTCATGTAGCGGTGAAATGCTTAGATATGACACAGAACACCGATAGCGAAGGCAGCTCACGAAATTGTAACTGACGCTGAGGCACGACAGCGTGGGGATCAAACAGG
>ASV1155
ACGTAGGCACCAAGCGTTGTCCGGATTTATTGGGCGTAAAGAGCTCGTAGGCGGTTCAGTAAGTCGGGTGTGAAAACTGTGGGCTTAACCCACAGCCTGCACTCGAAACTGCTGTGACTAGAGTTCGGTAGGGGAGCGGGGAATTCCTGGTGTAGCGGTGAAATGCGCAGATATCAGGAGGAACACCGGTGGCGAAGGCGCCGCTCTGGGCCGACACTGACGCTGAGGAGCGAAAGCGTGGGTAGCAAACAGG
>ASV1156
ACAGAGGTCCCGAGCGTTGTTCGGAATTACTGGGCGTAAAGGGCGCGTAGGCGGCCCTGCAAGTTGAAAGTAAAATATTGCGGCTCAACCGCGATACGCTTTCAAAACTGCGGGGCTAGAGGTTTGCAGAAGAAACTGGAATTTTCGGTGTAGCAGTGAAATGCGTAGATATCGAAAGGAACATCAGTGGCGAAAGCGAGTTTCTAGGCAACACCAGACGCTGAGGCGCGAAAGCCAAGGTAGCAAACGGG
>ASV1159
ACAGAGGGTGCAAGCGTTAATCGGAATTACTGGGCGTAAAGCGCGCGTAGGCGGTTGTGTAAGTTGGATGTGAAATCCCCGGGCTTAACCTGGGCACTGCATTCAAAACTGCACGGCTAGAGTATGGGAGAGGAAGGTAGAATTCCAGGTGTAGCGGTGAAATGCGTAGAGATCTGGAGGAATACCGATGGCGAAGGCAGCCTTCTGGCCTAATACTGACGCTGAGGTGCGAAAGCATGGGGAGCAAACAGG
>ASV1160
ACGGAGGGTGCAAGCGTTGTTCGGAATTACTGGGCGTAAAGCGCGTGTAGGCGGCGACGTAAGTCGGATGTGAAATCCCTCGGCTCAACCGAGGACGTGCATCCGATACTGCGTTGCTTGAGTGTCGGAGGGGGTGGCGGAATTCCCGGTGTAGAGGTGAAATTCGTAGATATCGGGAGGAACACCTGTGGCGAAGGCGGCCACCTGGACGACAACTGACGCTGAGACGCGAAAGCGTGGGTAGCAAACAGG
>ASV1161
ACGGAGGGTGCAAGCGTTATCCGGATTCACTGGGTTTAAAGGGAGCGTAGGTGGGCAAGTAAGTCAGTGGTGAAATCTCTGGGCTTAACCCGGAAACTGCCATTGATACTATTTGTCTTGAATATCCTGGAGGTAAGCGGAATATGTCATGTAGCGGTGAAATGCTTAGATATGACATAGAACACCCATTGCGAAGGCAGCTTACTACGGGATTATTGACACTGAGGCTCGAAAGCGTGGGGATCAAACAGG
>ASV1162
ACGGGAGTGGCAAGCGTTATCCGGAATTATTGGGCGTAAAGCGTCCGCAGGCGGCTTGGTAAGTCTGTCGTTAAAGCGTGGAGCTTAACTCCATTTGAGCGATGGAAACTGCCAGGCTTGAGTGTGGTAGGGGCAGAGGGAATTCCCGGTGTAGCGGTGAAATGCGTAGATATCGGGAAGAACACCAGTGGCGAAGGCGCTCTGCTGGGCCATAACTGACGCTCATGGACGAAAGCCAGGGGAGCGAAAGGG
>ASV1165
ACGAAGGGTGCAAGCGTTGTTCGGAATCATTGGGCGTAAAGCGCGCGCAGGCGGATTATTAAGTCAGATGTGAAATCTCGGGGCTCAACCTCGAAACTGCGTCTGAAACTGGTAGTCTAGAATGTCGGAGGGGGCAGGGGAATTTCACGTGTAGGGGTAAAATCCGTAGAGATGTGAAGGAACACCGGGGGCGAAGGCGCCTGCCTGGACGACTATTGACGCTGAGGCGCGAAAGCGTGGGGAGCAAACAGG
>ASV1166
ACAGAGGTCTCAAGCGTTGTTCGGAATCACTGGGCGTAAAGGGTGCGTAGGTGGCGTGGCAAGTCAGATGTGAAAGCCCGGGGCTCAACTCCGGAACTGCATCCGATACTGCCATGCTAGAGCACTGAAGGGGTGACCGGAATTCTCGGTGTAGCAGTGAAATGCGTAGATATCGAGAGGAACACCAAAGGCGAAGGCAGGTCACTGGGCAGTTGCTGACACTGAGGCACGAAGGCCAGGGTAGCGAACGGG
>ASV1168
ACGTAGGGTGCAAGCGTTAATCGGAATTACTGGGCGTAAAGCGTGCGCAGGCGGTTTGATAAGCCAGATGTGAAATCCCCGAGCTCAACTTGGGAACTGCGTTTGGAACTGTCAGACTAGAGTGCGTCAGAGGGGGGTGGAATTCCGCGTGTAGCAGTGAAATGCGTAGAGATGCGGAGGAACACCGATGGCGAAGGCAGCCCCCTGGGATGACACTGACGCTCATGCACGAAAGCGTGGGGAGCAAACAGG
>ASV1169
ACGAAGGATGCAAGCGTTATCCGGATTCATTGGGTTTAAAGGGTGCGTAGGCGGACTGATAAGTCAGTGGTGAAATCTCTCAGCTTAACTGAGAAACTGCCATTGATACTGTTGGTCTAGAGTATAGATGACGTTGGCGGAATATGACATGTAGTGGTGAAATACTTAGATATGTCATAGAACACCGATTGCGAAGGCAGCTAACGAAACTATAACTGACGCTGAGGCACGAAAGTGCGGGGATCAAACAGG
>ASV1170
ACGGAGGGTGCAAGCGTTATCCGGAATCATTGGGTTTAAAGGGTCCGCAGGCGGATTTATAAGTCAGTGGTGAAAGCCTACAGCTTAACTGTAGAACTGCCATTGATACTGTAAGTCTTGAATTCGGTCGAAGTGGGCGGAATGTGTAGTGTAGCGGTGAAATGCATAGATATTACACAGAACACCGATAGCGAAGGCAGCTCACTAGGCCTGGATTGACGCTCAGGGACGAAAGCGTGGGGATCAAACAGG
>ASV1171
ACGTAGGTGGCAAGCGTTGTCCGGATTTACTGGGCGTAAAGGGAGCGTAGGCGGACTTTTAAGTGAGATGTGAAATACCCGGGCTCAACTTGGGTGCTGCATTTCAAACTGGAAGTCTAGAGTGCAGGAGAGGAGAAGGGAATTCCTAGTGTAGCGGTGAAATGCGTAGAGATTAGGAAGAACACCAGTGGCGAAGGCGCTTCTCTGGACTGTAACTGACGCTGAGGCTCGAAAGCGTGGGGAGCAAACAGG
>ASV1172
ACGGAGGGTGCAAGCGTTATCCGGATTTATTGGGTTTAAAGGGTGCGTAGGCGGGCTTGTAAGTCAGTGGTGAAAGCCTTCAGCTTAACTGGAGAACTGCCATTGATACTGCAGGCCTTGAATTCGGTTGAAGTGGGCGGAATGTGTGGTGTAGCGGTGAAATGCATAGATATCACACAGAACACCGATTGCGAAGGCAGCTCACTAAGCCGACATTGACGCTGAGGCACGAAAGCGTGGGGAGCGAACAGG
>ASV1173
ACGAAGGATGCAAGCGTTATCCGGATTCATTGGGTTTAAAGGGTGCGTAGGCGGATTAGTAAGTCAGTGGTGAAATACCATCGCTTAACGATGGGACTGCCATTGATACTGCTGATCTTGAGTACATATGACGTTGGCGGAATATGACATGTAGCGGTGAAATGCATAGATATGTCATAGAACACCGATTGCGAAGGCAGCTAACGAAAATGTAACTGACGCTGATGCACGAAAGTGCGGGGATCAAACAGG
>ASV1174
ACGTAGGGTCCGAGCGTTAATCGGAATTACTGGGCGTAAAGCGTGCGCAGGCGGTTTTGTAAGCCAGATGTGAAATCCCCGGGCTTAACCTGGGAACTGCATTTGGGACTGCAAGGCTTGAGTACGGCAGAGGGGGGTAGAATTCCTGGTGTAGCAGTGAAATGCGTAGATATCAGGAGGAATACCGATGGCGAAGGCAGCCCCCTGGGTCGATACTGACGCTCATGCACGAAAGCGTGGGGAGCAAACAGG
>ASV1175
ACGTAGGTGGCGAGCGTTGTCCGGATTTATTGGGTTTAAAGGGTGCGTAGGCGGCTTATTAAGTCAGTGGTGAAAGACGGCAGCTCAACTGTCGAGGTGCCATTGATACTGATGAGCTAGAGTACTGATGAGGTAGGCGGAATGGACGGTGTAGCGGTGAAATGCATAGATATCGTCCAGAACACCGATAGCGAAGGCAGCTTACTAAGGAGTAACTGACGCTGAGGCACGAAAGTGTGGGGATCAAACAGG
>ASV1176
ACAGAGGGTGCAAGCGTTAATCGGAATTACTGGGCGTAAAGCGCGCGTAGGTGGTTTTGTAAGTTGGAGGTGAAATCCCCGGGCTCAACCTGGGAACTGCCTCCAAAACTGCAAAGCTAGAGTACGGTAGAGGGTGGTGGAATTTCCTGTGTAGCGGTGAAATGCGTAGATATAGGAAGGAACACCAGTGGCGAAGGCGACCACCTGGACTGATACTGACACTGAGGTGCGAAAGCGTGGGGAGCAAACAGG
>ASV1180
ACGTAGGGTGCGAGCGTTAATCGGAATTACTGGGCGTAAAGCGTGCGCAGGCGGCTTTGCAAGACAGAGGTGAAATCCCCGGGCTCAACCTGGGAACTGCCTTTGTGACTGCAAGGCTAGAGTACGGCAGAGGGGGATGGAATTCCGCGTGTAGCAGTGAAATGCGTAGATATGCGGAGGAACACCGATGGCGAAGGCAATCCCCTGGGCCTGTACTGACGCTCATGCACGAAAGCGTGGGGAGCAAACAGG
>ASV1181
ACGTAGGTGGCAAGCGTTATCCGGAATTATTGGGCGTAAAGCGCGCGCAGGCGGTCTTTTAAGTCTGATGTGAAAGGTCATGGCTCAACCATGGAATTGCATTGGAAACTGGGAGACTTGAGTGCAGAAGAGGAGAGTAGAATTCCACGTGTAGCGGTGAAATGCGTAGAGATGTGGAGGAATACCAATGGCGAAGGCAACTCTCTGGTCTGTAACTGACGCTGAGGCGCGAAAGCGTGGGGAGCAAACAGG
>ASV1182
ACGTAGGTGGCAAGCGTTATCCGGAATTATTGGGCGTAAAGCGCGCGTAGGCGGTCTCTTAAGTCTGATGTGAAAGCCCCCGGCTCAACCGGGGAGGGTCATTGGAAACTGGGAGACTTGAGTGCAGAAGAGGAGAGTGGAATTCCATGTGTAGCGGTGAAATGCGCAGAGATATGGAGGAACACCAGTGGCGAAGGCGGCTCTCTGGTCTGTAACTGACGCTGAGGTGCGAAAGCGTGGGGATCAAACAGG
>ASV1183
ACAGAGGGTGCAAACGTTGTTCGGAATTACTGGGCGTAAAGCGCGTGTAGGCGGCTTGGCAAGTCGGGTGTGAAAGCCCTGGGCTCAACTCAGGAAGTGCACTCGAAACTGCTTCGCTAGAGTACCGGAGAGGATGGCGGAATTCTCGGTGTAGAGGTGAAATTCGTAGATATCGAGAGGAACACCGGTGGCGAAGGCGGCTATCTGGACGGTGACTGACGCTGAGACGCGAAAGCGTGGGGAGCAAACAGG
>ASV1184
ACGGAGGGTGCAAGCGTTATCCGGATTTATTGGGTTTAAAGGGTCCGCAGGCGGACTGGTAAGTCAGTGGTGAAAGCCTTCAGCTTAACTGGAGAACTGCCATTGATACTGCCGGTCTTGAGTCCGGTTGAAGTAGGCGGAATGTGTGGTGTAGCGGTGAAATGCATAGATATCACACAGAACACCGATTGCGAAGGCAGCTTACTAAACCGGTACTGACGCTCAGGGACGAAAGCGTGGGGAGCGAACAGG
>ASV1186
ACGGGGGATGCAAGCGTTATCCGGAATCATTGGGCGTAAAGCGCCTGTAGGTTGTTTAATAAGTCTGTTGTTAAAGACTAGGGCTCAACCCTAGAGAAGCAATGGAAACTACTAGACTAGAGTATGGCAGGGGTAGAGAGAATTTCTAGTGTAGCGGTGAAATGCGTAGATATTAGAAAGAATACCGGTGGCGAAAGCGCTCTACTGGACCATTACTGACACTCAGAGGCGAAAGCTAGGGTAGCAAAAGGG
>ASV1187
ACAGAGGGTGCGAGCGTTGTCCGGAATCACTGGGCGTAAAGGGCGCGTAGGTGGCTTGGTAAGCGTGTGGTGAAAGTCCGGGGCTCAACCCCGGATCTGCCGTGCGAACTGCCGGGCTTGAGCACTGTAGAGGCAGGTGGAATTCCGGGTGTAGCGGTGGAATGCGTAGAGATCCGGAAGAACACCAGTGGCGAAGGCGGCCTGCTGGGCAGTAGCTGACACTGAGGCGCGACAGCGTGGGGAGCAAACAGG
>ASV1188
ACGGAGGGTGCAAGCGTTAATCGGAATTACTGGGCGTAAAGCGCACGTAGGTGGTTTGCTAAGTCAGCTGTGAAATCCCCGGGCTCAACCTGGGCACTGCAGTTGAAACTGGCAAGCTAGAGTAGGGTAGAGGGGTGTGGAATTCCAGGTGTAGCGGTGAAATGCGTAGATATCTGGAGGAACATCAGTGGCGAAGGCGACACCCTGGACTCATACTGACACTGAGGTGCGAAAGCGTGGGGAGCAAACAGG
>ASV1189
ACGGGGGATGCAAGCGTTATCCGGAATGATTGGGCGTAAAGCGTCTGTAGGTGGCTTCCCAAGTCAACTGTCAAAAATCAGGGCTTAACCTTGAGCCGGCAGTTGAAACTATGAAGCTTGAGTTAGGTAGGGGCAGAGGGAATTCCTAGTGTAGCGGTGAAATGCGTAGATATTAGGAAGAACACCAATCGCGAAAGCACTCTGCTGGGCCATAACTGACACTGAGAGACGAAAGCTAGGGGAGCGAATGGG
>ASV1192
ACGTAGGGTGCAAGCGTTGTCCGGAATTATTGGGCGTAAAGAGCTCGTAGGCGGTTTGTCGCGTCTGCTGTGAAAACCTGAGGCTCAACCTCAGGCCTGCAGTGGGTACGGGCAAGCTAGAGTGCGGTAGGGGAGATGGGAATTCCTGGTGTAGCGGTGGAATGCGCAGATATCAGGAGGAACACCGATGGCGAAGGCACATCTCTGGGCCGTAACTGACGCTGAGGAGCGAAAGCGTGGGGAGCGAACAGG
>ASV1194
ACAGAGGATGCAAGCGTTATCCGGAATCACTGGGCATAAAGCGTCTGTAGGTGGTTTGATAAGTCTGCTGTTAAAGACTAGGGCTTAACCTTAGGAAAGCAGTGGAAACTGTTAGACTTGAGTGTGGTAGAGGTAGAGGGAATTCCTAGTGTAGCGGTGAAATGCGTAGATATTAGGAAGAACACCAATGGCGAAAGCACTCTACTGGGCCATAACTGACACTGAGAGACGACAGCTAGGGGAGCAAATGGG
>ASV1195
ACAGAGGGTGCAAACGTTGTTCGGAATCACTGGGCATAAAGCGCACGTAGGCGGCTTTTCAAGTGCAGGGTGAAATCCCACGGCTTACCCGTGGAACTGCTTTGCATACTGGATGGCTCGAGGATGGTAGAGGAGAGCGGAACTCTTGGTGGAGCGGTGAAATGCGTAGATATCAAGAGGAACACCAAAGGCGAAGGCAGCTCTCTGGTCCATTTCTGACGCTGAGGTGCGAAAGCTAGGGTAGCGAACGGG
>ASV1196
ACGTAGGGTGCGAGCGTTAATCGGAATTACTGGGCGTAAAGCGTGCGCAGGCGGCTTTGCAAGACAGAGGTGAAATCCCCGGGCTCAACCTGGGAACTGCCTTTGTGACTGCAAGGCTAGAGTACGGCAGAGGGGGATGGAATTCCGCGTGTAGCAGTGAAATGCGTAGATATGCGGAGGAACACCAATGGCGAAGGCAATCCCCTGGGCCTGTACTGACGCTCATGCACGAAAGCGTGGGGAGCAAACAGG
>ASV1198
ACAGAGGGTGCAAACGTTGTTCGGAATTACTGGGCGTAAAGCGCGTGTAGGCGGCTTGGCAAGTCGGGTGTGAAAGCCCTGGGCTCAACCCAGGAAGTGCACTCGAAACTGCTTCGCTAGAGTACCGGAGAGGATAGCGGAATTCTCGGTGTAGAGGTGAAATTCGTAGATATCGAGAGGAACACCGGTGGCGAAGGCGGCTATCTGGACGGTTACTGACGCTGAGACGCGAAAGCGTGGGGAGCAAACAGG
>ASV1199
ACGGAGGGTGCAAGCGTTGTTCGGATTTATTGGGCGTAAAGCGCGCGCAGGCGGGTTTGTAAGTCAGATGTGAAATCTCGGGGCTCAACTCCGAAACTGCGTCTGAAACTACAAATCTAGAATCTCATAGGGGGTAGGGGAATTTCACGTGTAGGGGTAAAATCCGTAGAGATGTGAAGGAACACCTGAGGCGAAGGCGCCTACCTGGATGAGTATTGACGCTGAGGCGCGAAAGCGTGGGGAGCAAACAGG
>ASV1200
ACGTAGGGTGCAAGCGTTAATCGGAATTACTGGGCGTAAAGCGTGCGCAGGTGGTCGTGCAAGACAGATGTGAAATCCCCGGGCTTAACCTGGGAACTGCATTTGTGACTGCTCGACTCGAGTGCGGCAGAGGGGGATGGAATTCCGCGTGTAGCAGTGAAATGCGTAGATATGCGGAGGAACACCGATGGCGAAGGCAATCCCCTGGGCCTGCACTGACACTCATGCACGAAAGCGTGGGGAGCAAACAGG
>ASV1201
ACGGGAGTGGCAAGCGTTATCCGGAATTATTGGGCGTAAAGCGTCCGCAGGCGGCCCAGAAAGTCTGCTGTTAAAAAGTGGAGCTTAACTCCATCATGGCAGTGGAAACTTCTGGGCTAGAGTGTGGTAGGGGCAGAGGGAATTCCCGGTGTAGCGGTGAAATGCGTAGATATCGGGAAGAACACCAGTGGCGAAGGCGCTCTGCTGGGCCATAACTGACGCTCATGGACGAAAGCCAGGGGAGCGAAAGGG
>ASV1202
ACGGAGGATGCAAGTGTTATCCGGAATCACTGGGCGTAAAGCGTCTGTAGGTGGTTTGATAAGTCAACTGTTAAATCTTGAAGCTCAACTTCAAAATCGCAGTCGAAACTATTAGACTAGAGTATAGTAGGGGTAAAGGGAATTTCCAGTGGAGCGGTGAAATGCGTAGAGATTGGAAAGAACACCGATGGCGAAGGCACTTTACTGGGCTATTACTAACACTGAGAGACGAAAGCTAGGGTAGCAAATGGG
>ASV1203
ACAGAGACTCCAAGCGTTATTCGGATTTACTGGGCGTAAAGGGTGCGCAGGCGGCCAAGTGTGTCGGAGGTGAAATCTTGCAGCTTAACTGTAAAATTGCCTTCGAAACTACTTGGCTAGAGTATCGGAGAGGATAGCGGAATTCCAGGTGTAGCAGTGAAATGCGTAGATATCTGGAGGAACACCAATGGCGAAGGCAGCTATCTGGACGATTACTGACGCTCAGGCACGAAAGCATGGGGAGCGAAAGGG
>ASV1204
ACAGAGGTCTCGAGCGTTGTTCGGATTCATTGGGCGTAAAGGGTGCGTAGGTGGTTCTGTAAGTCGGATGTGAAATCCCGGGGCTCAACCCCGGAACTGCATTCGATACTGCAGGGCTTGAGTGCTGGAGAGGAGATCGGAATTTACGGTGTAGCAGTGAAATGCGTAGATATCGTAAGGAAGACCGGTGGCGAAGGCGGATCTCTGGACAGCAACTGACACTGAGGCACGAAGGCCAGGGGAGCAAACGGG
>ASV1205
ACGTAGGGTGCGAGCGTTAATCGGAATTACTGGGCGTAAAGCGTGCGCAGGCGGTTGTGCAAGACAGATGTGAAATCCCCGGGCTTAACCTGGGAATGGCATTTGTGACTGCACGGCTAGAGTGTGTCAGAGGGGGGTAGAATTCCACGTGTAGCAGTGAAATGCGTAGATATGTGGAGGAATACCGATGGCGAAGGCAGCCCCCTGGGATAACACTGACGCTCAGGCACGAAAGCGTGGGGAGCAAACAGG
>ASV1206
ACGTAGGGTGCAAGCGTTGTCCGGATTTATTGGGCGTAAAGAGCTCGTAGGCGGCCTGACACGTCGGATGTGAAAACACGGTGCTTAACACCGTGCCTGCATTCGATACGGTCAAGCTAGAGGATGTCAGGGGAAACTGGAATTCCTGGTGTAGCGGTGAAATGCGCAGATATCAGGAGGAACACCGGTGGCGAAGGCGGGTTTCTGGGACATTACTGACGCTGAGGAGCGAAAGCGTGGGGAGCAAACAGG
>ASV1207
ACGGAGGATCCAAGCGTTATCCGGATTTATTGGGTTTAAAGGGTGCGTAGGCGGGGTAATAAGTCAGAGGTGAAATCCTGCAGCTTAACTGTAGCATTGCCTTTGATACTGTTATTCTTGAGTATAGATGAAGTGGGCGGAATGTGTCATGTAGCGGTGAAATGCATAGATATGACACAGAACACCGATAGCGAAGGCAGCTCACTAAGTTATAACTGACGCTGAGGCACGAAAGCGTGGGGATCAAACAGG
>ASV1208
ACAGAGGTCTCGAGCGTTGTTCGGATTCATTGGGCGTAAAGGGTGCGTAGGTGGTTCTGTAAGTCGGATGTGAAATCCCGGGGCTCAACCCCGGAACTGCATTCGATACTGCGGGGCTTGAGTGCTGGAGAGGAGATCGGAATTTACGGTGTAGCAGTGAAATGCGTAGATATCGTAAGGAAGACCGGTGGCGAAGGCGGATCTCTGGACAGCAACTGACACTGAGGCACGAAGGCCAGGGGAGCAAACGGG
>ASV1209
ACATAGGCTCCAAGCGTTGTCCGGATTTATTGGGCGTAAAGAGCTCGTAGGCGGTCGAGTAAGTCGGGTGTGAAAACTCTGGGCTTAACCCAGAGATGCCACTCGATACTGCTGTGACTTGAGTTCGGTAGGGGAGCGGGGAATTCCTTGTGTAGCGGTGAAATGCGCAGATATGAGGAGGAACACCGGTGGCGAAGGCGCCGCTCTGGGCCGTAACTGACGCTGAGGAGCGAAAGCGTGGGTAGCAAACAGG
>ASV1210
ACGAAGGATCCAAGCGTTGTCCGGATTTACTGGGTTTAAAGGGTGCGTAGGCGGATATTTAAGTCAGTGGTGAAATCCCATAGCTCAACTATGGAACTGCCATTGAAACTGGATATCTTGAATACGGTTGAGGTAGATGGAATATAACATGTAGCGGTGAAATGCTTAGATATGTTATAGAACACCGATTGCGAAGGCAGTCTACTAAGCCGTGATTGACGCTGAGGCACGAAAGCGTGGGGAGCGAACAGG
>ASV1213
ACGTAGGGTGCGAGCGTTAATCGGAATTACTGGGCGTAAAGCGTGCGCAGGCGGATGTCTAAGACAGATGTGAAATCCCCGGGCTTAACCTGGGAATTGCGTTTGTGACTGGGCATCTAGAGTACGGCAGAGGGAGGTGGAATTCCACGTGTAGCAGTGAAATGCGTAGATATGTGGAGGAACATCGATGGCGAAGGCAGCCTCCTGGGCTGATACTGACGCTCATGCACGAAAGCGTGGGGAGCAAACAGG
>ASV1214
ACGGAAGGTGCGAGCGTTAATCGGAATTACTGGGCGTAAAGCGCACGTAGGTGGCTTGATAAGTCGGGTGTGAAAGCCCCGGGCTCAACCTGGGAACTGCATTCGATACTGTCAAGCTAGAGTACGAGAGAGGAAGGTGGAATTCCAGGTGTAGCGGTGAAATGCGTAGAGATCTGGAGGAACATCGGTGGCGAAGGCGGCCTTCTGGCTCGATACTGACGCTGAGGTGCGAAAGCGTGGGGAGCAAACAGG
>ASV1215
ACGTAGGGTGCGAGCGTTAATCGGAATTACTGGGCGTAAAGCGTGCGCAGGCGGTGATGTAAGACAGATGTGAAATCCCCGGGCTCAACCTGGGAACTGCGTTTGTGACTGCATCACTCGAGTACGGCAGAGGGAGGTGGAATTCCGCGTGTAGCAGTGAAATGCGTAGAGATGCGGAGGAACACCGATGGCGAAGGCAGCCTCCTGGGCCAGTACTGACGCTCATGCACGAAAGCGTGGGGAGCAAACAGG
>ASV1217
ACGGAGGGTGCAAGCGTTGTCCGGATTTATTGGGTTTAAAGGGTGCGCAGGTGGTTTATTAAGTCAGTGGTGAAAGACGGTCGCTTAACGATTGCAGTGCCATTGATACTGGTAGACTTGAGTGAATTAGAGGTAGGCGGAATTGATAGTGTAGCGGTGAAATGCATAGATATTATCAAGAACTCCAATTGCGAAGGCAGCTTACTATAATTTAACTGACACTCATGCACGAAAGTGTGGGTATCAAACAGG
>ASV1219
ACGAAGGGTGCAAGCGTTGTTCGGAATCATTGGGCGTAAAGCGCGCGCAGGCGGATTGATAAGTCAGGTGTGAAATCTCGAGGCTCAACCTCGAAACTGCGCCTGAAACTATTAGTCTAGAATGTCGGAGGGGGCAGGGGAATTTCACGTGTAGGGGTAAAATCCGTAGAGATGTGAAGGAACACCGGAGGCGAAGGCGCCTGCCTGGACGACTATTGACGCTGAGGCGCGAAAGCGTGGGGAGCAAACAGG
>ASV1222
ACGAAGGATGCAAGCGTTATCCGGATTCATTGGGTTTAAAGGGAGCGTAGGCGGCCCGATAAGTCAGTGGTGAAATCTCCTGGCTTAACTAGGAAATTGCCATTGATACTGTTGGGCTTGAGTACAGTTGCCGTTGGCGGAATATGACATGTAGTGGTGAAATACATAGAGATGTCATAGAACACCGATTGCGAAGGCAGCTAACGAAACTGTAACTGACGCTGAGGCTCGAAAGTGCGGGGATCAAACAGG
>ASV1225
ACGGAGGGTGCAAGCGTTAATCGGAATGACTGGGCGTAAAGCGCACGCAGGCGGTCTGTTAAGTTGGATGTGAAATCCCCGGGCTTAACCTGGGAACTGCATTCAAAACTGACAGGCTAGAGTCTCGTAGAGGGGGGTAGAATTCCAGGTGTAGCGGTGAAATGCGTAGAGATCTGGAGGAATACCGGTGGCGAAGGCGGCCCCCTGGACGAAGACTGACGCTCAGGTGCGAAAGCGTGGGGAGCAAACAGG
>ASV1226
ACGGAGGGTGCGAGCGTTAATCGGAATTACTGGGCGTAAAGCGCACGTAGGCGGTTCTGTAAGTGGGATGTGAAACCCCCGGGCTTAACCTGGGAATTGCATACCAGACTGCAAAGCTAGAGTATGAGAGAGGGTGGTGGAATTTCCGGTGTAGCGGTGAAATGCGTAGAGATCGGAAGGAACATCAGTGGCGAAGGCGGCCACCTGGCTTAATACTGACGCTGAGGTGCGAAAGCGTGGGGATCAAACAGG
>ASV1228
ACGGAGGGTGCAAGCGTTATCCGGAATCATTGGGTTTAAAGGGTCCGCAGGCGGAATTATAAGTCAGTGGTGAAATCTCATAGCTTAACTATGAAACTGCCATTGATACTGTAGTTCTTGAATGTGGTCGAAGTGGGCGGAATATGACATGTAGCGGTGAAATGCATAGATATGTCATAGAACACCGATAGCGAAGGCAGCTCACTAGGCCATAATTGACGCTCATGGACGAAAGCGTGGGGAGCAAACAGG
>ASV1229
ACGGAGGGTGCAAGCGTTGTTCGGATTTACTGGGCGTAAAGCGCGCGCAGGCGGATTAGCAAGTCAGATGTGAAATCTCGGGGCTCAACCCCGAAACTGCGTCTGAAACTGTTAGTCTAGAATCTCAGAGGGGGCAGGGGAATTTCACGTGTAGGGGTAAAATCCGTAGAGATGTGAAGGAACACCGGTGGCGAAAGCGCCTGCCTGGATGAGTATTGACGCTGAGGCGCGAAAGCGTGGGGAGCAAACAGG
>ASV1230
ACGTAGGACCCGAGCGTTGTCCGGATTTACTGGGTATAAAGGGTGCGTAGGCGGCCTTGTGCGTCAGAGGTGAAATATCCGGGCTTAACCCGGAGGGTGCCTTTGATACGGCAGGGCTTGAGTGCGAGAGAGGATGATGGAATTCCTGGTGTAGCGGTGAAATGCGTAGATATCAGGAGGAACACCGGTGGCGAAGGCGGTCATCTGGCTCGCAACTGACGCTGAGGCACGAAAGCGCGGGGATCAAACAGG
>ASV1238
ACAGAGGGTGCAAACGTTGTTCGGAATTACTGGGCGTAAAGCGCATGTAGGCGGCCATGCAGGTCGGATGTGAAATCCCTCGGCTCAACCAAGGAAGTGCATTCGAAACCGCATGGCTGGAGTCCCGGAGAGGGTAGTGGAATTCTCGGTGTAGAGGTGAAATTCGTAGATATCGAGAGGAACACCGGCGGCGAAAGCGGCTACCTGGACGAGGACTGACGCTGAGATGCGAAAGCGTGGGGAGCAAACAGG
>ASV1240
ACGTAGGGTGCAAGCGTTAATCGGAATTACTGGGCGTAAAGCGTGCGCAGGCGGTTTTGTAAGACAGTGGTGAAATCCCCGGGCTCAACCTGGGAACTGCCATTGTGACTGCAAGGCTAGAGTGCGGCAGAGGGGGATGGAATTCCGCGTGTAGCAGTGAAATGCGTAGATATGCGGAGGAACACCGATGGCGAAGGCAATCCCCTGGGCCTGCACTGACGCTCATGCACGAAAGCGTGGGGAGCAAACAGG
>ASV1242
ACGAAGGATCCAAGCGTTGTCCGGATTTACTGGGTTTAAAGGGAGCGTAGGCGGATTAATAAGTCAGTGGTGAAAGCCTTCAGCTTAACTGAAGAACTGCCATTGAAACTGTTAGTCTCGAGTACGGCTGAGGTGACTGGAATGTAACATGTAGCGGTGAAATGCTTAGATATGTTACAGAACACCAATTGCGAAGGCAGGTCACTAAACCGTAACTGACGCTGAGGCTCGAAAGCGTGGGGAGCAAACAGG
>ASV1243
ACGGAGGGTGCAAGCGTTATCCGGAATCACTGGGTTTAAAGGGTGCGTAGGCGGCATGATAAGTCAGAGGTGAAAGCTTGCAGCTCAACTGTAAAATTGCCTTTGATACTGTTGTGCTTGAATGAGGGTGAGGCAGGCAGAACGTGGCATGTAGCGGTGAAATGCATAGATATGCCACAGAATACCGATTGCGAAGGCAGCCTGCTGGCCCTGAATTGACGCTGAGGCACGAAAGCGTGGGGATCAAACAGG
>ASV1245
ACGAAGGACCCGAGCGTTATCCGGATTTATTGGGTTTAAAGGGTGCGTAGGCGGACCTATAAGTCAGTGGTGAAAGCCCATCGCTCAACGATGGAATTGCCATTGATACTGTAGGTCTTGAGTATAGTTGAGGTGGGCGGAATGTGTCATGTAGCGGTGAAATGCTTAGATATGACACAGAACACCTATTGCGAAGGCAGCTCGCTAAGCTATAACTGACGCTGAGGCACGAAAGTGTGGGTAGCAAACAGG
>ASV1246
ACGTAGGGTGCAAGCGTTAATCGGAATTACTGGGCGTAAAGCGTGCGCAGGCGGATGATTAAGTTAGGAGTGAAATCCCCGGGCTCAACCTGGGAACTGCTTTTAAGACTGGTCATCTAGAGTTTGTCAGAGGGGGGTGGAATTCCAAGTGTAGCAGTGAAATGCGTAGAGATTTGGAGGAACACCGATGGCGAAGGCAGCCCCCTGGGATAAAACTGACGCTCATGCACGAAAGCGTGGGTAGCAAACAGG
>ASV1247
ACGAAGGGGGCTAGCGTTGTTCGGAATTACTGGGCGTAAAGCGCACGTAGGCGGATATTTAAGTCAGGGGTGAAATCCCAGAGCTCAACTCTGGAACTGCCTTTGATACTGGGTATCTTGAGTATGGAAGAGGTAAGTGGAATTGCGAGTGTAGAGGTGAAATTCGTAGATATTCGCAGGAACACCAGTGGCGAAGGCGGCTTACTGGTCCATTACTGACGCTGAGGTGCGAAAGCGTGGGGAGCAAACAGG
>ASV1249
ACGTAGGGTGCAGGCGTTAATCGGAATTACTGGGCGTAAAGCGTGCGCAGGCGGCTTCCTAAGTCAGATGTGAAATCCCCGGGCTCAACCTGGGAACTGCGTTTGAAACTGGGAGGCTAGAGTGCGGCAGAGGGAGGTGGAATTCCACGTGTAGCAGTGAAATGCGTAGATATGTGGAGGAACACCGATGGCGAAGGCAGCCTCCTGGGCCAGCACTGACGCTCATGCACGAAAGCGTGGGGAGCAAACAGG
>ASV1251
ACGTAGGGTGCAAGCGTTAATCGGAATTACTGGGCGTAAAGCGTGCGCAGGCGGTTGTGTAAGACAGGTGTGAAATCCCCGGGCTTAACCTGGGAACTGCACTTGTGACTGCACAGCTGGAGTGCGGCAGAGGGGGATGGAATTCCGCGTGTAGCAGTGAAATGCGTAGATATGCGGAGGAACACCGATGGCGAAGGCAATCCCCTGGGCCTGCACTGACGCTCATGCACGAAAGCGTGGGGAGCAAACAGG
>ASV1253
ACGTAGGGTCCAAGCGTTAATCGGAATTACTGGGCGTAAAGCGTGCGCAGGCGGCTGATTAAGCCAGATGTGAAATCCCCGGGCTCAACCTGGGAACTGCGTTTGGAACTGGTCAGCTAGAGTACGTCAGAGGGGGGTAGAATTCCACGTGTAGCAGTGAAATGCGTAGAGATGTGGAGGAATACCGATGGCGAAGGCAGCCCCCTGGGATGATACTGACGCTCATGCACGAAAGCGTGGGGAGCAAACAGG
>ASV1254
ACAGAGGGTGCAAGCGTTAATCGGAATTACTGGGCGTAAAGCGTGCGTAGACGGTTGATTAAGTCAGATGTGAAATCCCCGGGCTCAACCTGGGAATTGCATTTGAGACTGATCAGCTAGGGTACGGAAGAGGGAAGCGGAATTTCCGGTGTAGCGGTGAAATGCGTAGATATCGGAAGGAACATCAGTGGCGAAAGCGGCTTCCTGGTCCAGTACCGACGTTCAGGCACGAAAGCGTGGGGAGCAAACAGG
>ASV1256
ACGGAGGATCCAAGCGTTATCCGGATTTATTGGGTTTAAAGGGTGCGTAGGCGGATCTTTAAGTCAGTGGTGAAAGTTTGCGGCTCAACCGTAAAATTGCCATTGAAACTGAAGATCTTGAGTGCAAATGAGGTAGGCGGAATGTGTTGTGTAGCGGTGAAATGCTTAGATATAACACAGAACCCCGATTGCGAAGGCAGCTTACTGGGATGCAACTGACGCTGAGGCACGAAAGCGTGGGGATCAAACAGG
>ASV1257
ACGTAGGGTGCAAGCGTTAATCGGAATTACTGGGCGTAAAGCGTGCGCAGGCGGTTGTTTAAGTCTGATGTGAAATCCCCGAGCTTAACTTGGGAACTGCATTGGAGACTGGACAGCTAGAGTGTGTCAGAGGGGGGTAGAATTTCTGGTGTAGCAGTGAAATGCGTAGAGATCAGAAGGAATACCGATGGCGAAGGCAGCCCCCTGGGATAACACTGACGCTCATGCACGAAAGCGTGGGGAGCAAACAGG
>ASV1259
ACAGAGAGTGCAAACGTTGTTCGGAATTACTGGGCTTAAAGCGCACGTAGGCGGCCTTGCAAGTGTCGGGTGAAATCCCACGGCTTACCCGTGGAACTGCCCGGCAGACTGCAGGGCTCGAGTATGGTAGGGGAGAGCGGAACTCCTGGTGGAGCGGTGAAATGCGTAGATATCAGGAGGAACACCGGTGGCGAAGGCGGCTCTCTGGTCCATAACTGACGCTGAGGTGCGAAAGCTAGGGGAGCAAACGGG
>ASV1260
ACAGAGGTCTCAAGCGTTGTTCGGATTCATTGGGCGTAAAGGGTGCGTAGGTGGTTCTGTAAGTCGGATGTGAAATCCCGGGGCTCAACCCCGGAACTGCATTCGATACTGCAGGGCTTGAGTGCTGGAGAGGAGATCGGAATTTACGGTGTAGCAGTGAAATGCGTAGATATCGTAAGGAAGACCGGTGGCGAAGGCGGATCTCTGGACAGCAACTGACACTGAGGCACGAAGGCCAGGGGAGCAAACGGG
>ASV1261
ACAGAGGGTGCAAGCGTTGCTCGGATTTACTGGGCGTAAAGCGTACGCAGACGGTGCCAAAGGTCGGATGTGAAAGCCCCGGGCTCAACCTGGGAACTGCATCCGAAACCGTGGCGCTCGAGTATGGGAGAGGGAAGCGGAATTCCTGGTGTAGAGGTGAAATTCGTAGATATCAGGAGGAACATCTGTGGCGAAGGCGGCTTCCTGGCCCATTACTGACGTTCAGGTACGAAAGCGTGGGTAGCAAACAGG
>ASV1262
ACGAAGGATGCAAGCGTTATCCGGATTCATTGGGTTTAAAGGGAGCGTAGGCGGTTTAGTAAGTCAGTGGTGAAAGCCGGTCGCTTAACGATCGAACTGCCATTGATACTGCTGAACTTGAGTACAGATGCTGTGGGCGGAATATGACATGTAGTGGTGAAATACTTAGAGATGTCATAGAACACCGATTGCGAAGGCAGCTCACAAAACTGTAACTGACGCTGAGGCTCGAAAGTGTGGGGATCAAACAGG
>ASV1264
ACGAAGGGGGCTAGCGTTGTTCGGAATTACTGGGCGTAAAGCGCACGTAGGCGGTTGGCATAGTCAGATGTGAAAGCCCCGGGCTCAACCCGGGAATAGCATTTGATACTGGTCGACTTGAGTTCGGAAGAGGAGAGTGGAATTCCCAGTGTAGAGGTGAAATTCGTAGATATTGGGAAGAACACCAGTGGCGAAGGCGGCTCTCTGGTCCGATACTGACGCTGAGGTGCGAAAGCGTGGGGAGCAAACAGG
>ASV1266
ACAGAGGGTGCAAGCGTTAATCGGAATTACTGGGCGTAAAGCGTGCGCAGACGGTTGTTTAAGTCGGATGTGAAATCCCCGGGCTCAACCTGGGAATTGCATTCGAGACTGATCAGCTAGGGTGCGGAAGAGGGAAGCGGAATTTCCGGTGTAGCGGTGAAATGCGTAGATATCGGAAGGAACATCAGTGGCGAAAGCGGCTTCCTGGTCCAGCACCGACGTTCAGGCACGAAAGCGTGGGGAGCAAACAGG
>ASV1267
ACGTAGGGGGCGAGCGTTGTCCGGATTTATTGGGCGTAAAGAGCTCGTAGGCGGCTCAGTAAGTCTGCTGTTAAAGCTCCAGGCTCAACCTGGAGAGGCCAGTGGATACTGCTGTGGCTAGAGTCCGGTAGGGGAGCGTGGAATTCCCAGTGTAGCGGTGGAATGCGCAGATATTGGGAGGAACACCAGCGGCGAAGGCGGCGCTCTGGACCGGAACTGACGCTGAGGAGCGAAAGCGTGGGTAGCAAACAGG
>ASV1268
ACGGAGGGTGCAAGCGTTACTCGGAATCACTGGGCGTAAAGAGCGTGTAGGCGGGTAAATAAGTCAGAAGTGAAATCCAATAGCTCAACTATTGAACTGCTTTTGAAACTGTATACCTAGAATGTGGGAGAGGCAGATGGAATTTCTGGTGTAGGGGTAAAATCCGTAGAGATCAGAAGGAATACCGATTGCGAAGGCGATCTGCTGGAACATTATTGACGCTGAGACGCGAAAGCGTGGGGAGCAAACAGG
>ASV1270
ACGGAGGGTGCAAGCGTTAATCGGAATTACTGGGCGTAAAGCGCGCGTAGGCGGCCGTTTAAGTCGGATGTGAAAGCCCCGGGCTCAACCTGGGAACTGCATACGATACTGATCGGCTAGAGTATGAGAGAGGGAGGTAGAATTCCACGTGTAGCGGTGAAATGCGTAGATATGTGGAGGAATACCGGTGGCGAAGGCGGCCTCCTGGCTTAATACTGACGCTGAGGTGCGAAAGCGTGGGGAGCAAACAGG
>ASV1272
ACAGAGGGTGCGAGCGTTAATCGGAATTACTGGGCGTAAAGGGTGCGTAGGTGGCTAAACAAGTCAGATGTGAAATTCCCGGGCTTAACCTGGGGACTGCGTTTGAGACTGTTTAGCTAGAGTACTAGAGAGGGTAGTGGAATTTCCGGTGTAGCGGTGAAATGCGTAGATATCGGAAGGAACACCAGTGGCGAAGGCGACTATCTGGCTAGATACTGACACTGAGGCACGAAAGCGTGGGGAGCAAACAGG
>ASV1276
ACGAGGGGTGCAAGCGTTGCTCGGAATTATTGGGCGTAAAGGGTAGGTAGGTGGTCTTGTTTGTCAGGGGTGAAATCCTTGGGCTTAACCCAAGAAGTGCCCCTGAAACGGCAAGACTGGAGTCCTGGAGAGGGTCGTGGAATTCCCGGTGTAGCGGTGAAATGCGTAGAGATCGGGAGGAACACCAGCGGCGAAGGCGGCGACCTGGACAGGTACTGACACTCAACTACGAAAGCGTGGGTAGCAAACAGG
>ASV1279
ACAGAGGTCTCAAGCGTTGTTCGGATTCATTGGGCGTAAAGGGTGCGTAGGTGGCGTGGTAAGTCAGATGTGAAATCCCCGGGCTCAACCTGGGAACTGCATTTGATACTGCCATGCTTGAGTGCTGGAGGGGAGACTGGAATTCACGGTGTAGCAGTGAAATGCGTAGATATCGTGAGGAAGACCGGTGGCGAAGGCGAGTCTCTGGACAGCAACTGACACTGAGGCACGAAGGCTAGGGGAGCAAACGGG
>ASV1281
ACATACTGTGCGAACGTTATTCGGAATCACTGGGCTTAAAGGGTGCGTAGGCGGCGATTCAAGTCAGATGTGAAATGCCTGAGCTCAACTGAGGCATTGCGTTTGAAACTGGATTGCTGGAGTGTCCCAGGGGTGTGCGGAACTGCCAGTGGAGCGGTGAAATGTGTTGATATTGGCAGGAACACCGGAGGCGAAAGCGGCACACTGGGGGATAACTGACGCTGAGGCACGAAAGCCAGGGTAGCGAACGGG
>ASV1282
ACGTAGGGTGCGAGCGTTAATCGGAATTACTGGGCGTAAAGCGTGCGCAGGCGGTCTTGCAAGACAGAGGTGAAATCCCCGGGCTCAACCTGGGAACTGCCTTTGTGACTGCAAGGCTAGAGTACGGCAGAGGGGGATGGAATTCCGCGTGTAGCAGTGAAATGCGTAGATATGCGGAGGAACACCGATGGCGAAGGCAATCCCCTGGGCCTGTACTGACGCTCATGCACGAAAGCGTGGGGAGCAAACAGG
>ASV1286
ACGTAGGGTGCAAGCATTGTCCGGATTTATTGGGCGTAAAGAGCTCGTAGGCGGCTCGGCGCGTCGGATGTGAAAACACGCAACTTAACTGCGTGCCTGCATTCGATACGGCCGAGCTAGAGGATGGCAGGGGAAACTGGAATTCCTGGTGTAGCGGTGGAATGCGCAGATATCAGGAGGAACACCGGTGGCGAAGGCGGGTTTCTGGGCCATTACTGACGCTGAGGAGCGAAAGCGTGGGGAGCGAACAGG
>ASV1287
ACGAAGGGGGCTAGCGTTGTTCGGAATTACTGGGCGTAAAGCGCACGCAGGCGGTTTGGTCAGTCAGAAGTGAAAGCCCCGGGCTTAACCTGGGAACTGCTTTTGATACTGCCAAGCTTGAATCACGGAGAGGGTAGTGGAATTCCGAGTGTAGAGGTGAAATTCGTAGATATTCGGAAGAACACCAGTGGCGAAGGCGACTACCTGGCCGTCGATTGACGCTCATGTGCGAAAGCGTGGGGAGCAAACAGG
>ASV1289
ACGTAGGCTCCAAGCGTTGTCCGGATTTATTGGGCGTAAAGAGCTCGTAGGCGGTTGAGTAAGTCGGGTGTGAAAACTCTGGGCTTAACCCGGAGACGCCATCCGATACTGCTCTGACTAGAGTTCAGGAGGGGAGTGGGGAATTCCTAGTGTAGCGGTGAAATGCGCAGATATTAGGAGGAACACCGGTGGCGAAGGCGCCACTCTGGACTGAAACTGACGCTGAGGAGCGAAAGCATGGGTAGCAAACAGG
>ASV1290
ACGGAGGGTGCAAGCGTTAATCGGAATTACTGGGCGTAAAGCGCACGTAGGTGGTTTGTTAAGCCAGCTGTGAAATCCCCGGGCTCAACCTGGGCACTGCAGTTGGAACTGGCAAGCTAGAGTAGGGTAGAGGGGTGTGGAATTCCAGGTGTAGCGGTGAAATGCGTAGATATCTGGAGGAACATCAGTGGCGAAGGCGACACCCTGGACTCATACTGACACTGAGGTGCGAAAGCGTGGGGAGCAAACAGG
>ASV1293
ACAGAGGGTGCAAGCGTTGTCCGGAATGATTGGGCGTAAAGCGTCTGTAGGTGGCTCGTAAAGTCTAATGTCAAATACCAGGGCTCAACCTTGGACCGGCATTGGAGTACTCACGAGCTTGAGTACGGTAGAGGCAGAGGGAATTCCAAGTGGAGCGGTGAAATGCGTAGAGATTTGGAGGAACACCAGTGGCGAAGGCGCTCTGCTGGGCCGAAACTGACACTGAGAGACGAAAGCTGGGGGAGCGAATAGG
>ASV1298
ACGGAGGGTGCAAGCGTTATCCGGATTTATTGGGTTTAAAGGGTCCGTAGGCGGGCCGATAAGTCAGTGGTGAAAGCCCATAGCTCAACTATGGAACTGCCATTGATACTGTCGGTCTTGAGTACAATTGAAGTTGGCGGAATGTGTAGTGTAGCGGTGAAATGCTTAGATATTACACAGAACACCGATTGCGAAGGCAGCTGACTAATTTGTAACTGACGCTGAGGGACGAAAGTGTGGGGATCAAACAGG
>ASV1299
ACGGAGGATGCAAGTGTTATCCGGAATCACTGGGCGTAAAGCGTCTGTAGGTGGTTTAGTAAGTCAACTGTTAAATCTTGAAGCTCAACTTCAAAATCGCAGTCGAAACTACTAGACTAGAGTATAGTAGGGGTAAAGGGAATTTCCAGTGGAGCGGTGAAATGCGTAGATATTGGAAAGAACACCGATGGCGAAGGCACTTTACTGGGCTATTACTGACACTCAGAGACGAAAGCTAGGGTAGCAAATGGG
>ASV1301
ACAGAGGGTGCAAGCGTTAATCGGAATTACTGGGCGTAAAGCGCGCGTAGGTGGTTCGTTAAGTTGGATGTGAAAGCCCCGGGCTCAACCTGGGAACTGCATCCAAAACTGGCGAGCTAGAGTACGGTAGAGGGTGGTGGAATTTCCTGTGTAGCGGTGAAATGCGTAGATATAGGAAGGAACACCAGTGGCGAAGGCGACCACCTGGACTGATACTGACACTGAGGTGCGAAAGCGTGGGGAGCAAACAGG
>ASV1302
ACAGAGGGTGCGAGCGTTGTCCGGAATCACTGGGCGTAAAGGGCGCGTAGGTGGCTTGGTAAGCGTGTGGTGAAAGTCCGGGGCTCAACCCCGGATCTGCCGTGCGAACTGCCGAGCTTGAGCATTGTAGAGGCAGGTGGAATTCCGGGTGTAGCGGTGGAATGCGTAGAGATCCGGAAGAACACCAGTGGCGAAGGCGGCCTGCTGGGCAATTGCTGACACTGAGGCGCGACAGCGTGGGGAGCAAACAGG
>ASV1303
ACAGAGGTCCCAAGCGTTGTTCGGATTCACTGGGCGTAAAGGGTGCGTAGGCGGCCATGCAAGTTTGATGTGAAATCCCGGGGCTCAACTCCGGAATGGCATTGAATACTGTATGGCTAGAGTATTGGAGGGGGGACTGGAATTCTCGGTGTAGCAGTGAAATGCGTAGATATCGAGAGGAACACCAGTGGCGAAGGCGAGTCCCTGGACAATCACTGACGCTGAGGCACGAAGGTCAGGGGAGCAAACAGG
>ASV1306
ACGTAGGTGGCAAGCGTTGTCCGGATTTATTGGGTTTAAAGGGTGCGTAGGCGGTGATTTAAGTCAGTGGTGAAATACGGCAGCTTAACTGTCGAGGTGCCATTGATACTGGGTCACTTGAGTACTGATGAGGTAGGCGGAATGGACGGTGTAGCGGTGAAATGCTTAGAGATCGTCCAGAACACCGATAGCGAAGGCAGCTTACTAAGGAGTAACTGACGCTGAGGCACGAAAGTGTGGGGATCAAACAGG
>ASV1307
ACGGGAGTGGCAAGCGTTATCCGGAATTATTGGGCGTAAAGCGTCCGCAGGCGGCTTGACAAGTCTGCTGTTAAAGCGTGGAGCTTAACTCCATTTCAGCAGTGGAAACTGTCAGGCTTGAGTGTGGTAGGGGCAGAGGGAATTCCCGGTGTAGCGGTGAAATGCGTAGATATCGGGAAGAACACCAGTGGCGAAAGCGCTCTGCTGGGCCATAACTGACGCTCATGGACGAAAGCCAGGGGAGCGAAAGGG
>ASV1309
ACAGAGGTCCCAAGCGTTGTTCGGATTCACTGGGCGTAAAGGGTGCGTAGGCGGTGGGGTAAGTTTGAGGTGAAATCTCCGGGCTCAACCCGGAAGCTGCCTTGAATACTATCCCGCTAGAGGACCGGAGGGGAGACTGGAATTCTCGGTGTAGCAGTGAAATGCGTAGATATCGAGAGGAACACCAGTGGCGAAGGCGAGTCTCTGGACGGTACCTGACGCTGAGGCACGAAAGCCAGGGGAGCAAACGGG
>ASV1312
ACGAGCTCCCCAAACGTTATTCGGTATCACTGGGCTTAAAGAGTTCGTAGGCGGCGAAGTAGGTGAGGTGTGAAAGCCCTCGGCTCAACCGAGGAACTGCGCTTCAAACCACTTTGCTAGAGGGAGATAGGGGTAAGCGGAACAGATGGTGGAGCGGTGAAATGCATTGATATCATCTGGAACACCGGTGGCGAAAGCGGCTTACTGGGTCTTTTCTGACGCTGAGGAACGAAAGCTAGGGTAGCGAACGGG
>ASV1313
ACGGAGGGTGCAAGCGTTATCCGGATTTATTGGGTTTAAAGGGTCCGTAGGCGGGCTTATAAGTCAGTGGTGAAATCCTATCGCTTAACGATAGAACTGCCATTGATACTGTAAGTCTTGAGTGTAGTTGAGGTAGCTGGAATAAGTAGTGTAGCGGTGAAATGCATAGATATTACTTAGAACACCAATTGCGAAGGCAGGTTACCAAGTTACAACTGACGCTGAGGGACGAAAGCGTGGGGAGCGAACAGG
>ASV1316
ACAGAGACTGCAAGCGTTATTCGGATTCACTGGGCGTAAAGGGTGCGCAGGCGGCCAAGTGTGTGAGGCGTGAAAGCCCGGGGCTTAACCCCGGAATTGCGCCTCAAACTACATGGCTAGAGCATTGGAGAGGGTAGCAGAATTCATGGTGTAGCAGTGAAATGCGTAGATATCATGAGGAATACCAGAGGCGAAGGCGGCTACCTGGACAATTGCTGACGCTCAGGCACGAAAGCGTGGGGAGCAAAAGGG
>ASV1317
ACGGAGGGTGCGAGCGTTAATCGGAATTACTGGGCGTAAAGCGCATGCAGGTGGTTTGTTAAGTCAGATGTGAAAGCCCGGGGCTCAACCTCGGAACTGCATTTGAAACTGGCAGACTAGAGTACTGTAGAGGGGGGTAGAATTTCAGGTGTAGCGGTGAAATGCGTAGAGATCTGAAGGAATACCGGTGGCGAAGGCGGCCCCCTGGACAGATACTGACACTCAGATGCGAAAGCGTGGGGAGCAAACAGG
>ASV1318
ACGGAGGGTGCAAGCGTTATCCGGATTTACTGGGTTTAAAGGGTGTGTAGGCGGGCTATTAAGTCAGTGGTGAAATCTCCGGGCTCAACCTGGAAACTGCCATTGATACTATTAGTCTTGAATCTTGTTGAGGTTGGCGGAATATGTCATGTAGCGGTGAAATGCATAGATATGACATAGAACTCCGATTGCGAAGGCAGCTAACTAAGCAAGTATTGACGCTGAGGCACGAAAGCGTGGGGATCAAACAGG
>ASV1322
ACGTAGGGTGCGAGCGTTAATCGGAATTACTGGGCGTAAAGCGTGCGCAGGCGGTTTTGTAAGACAGGCGTGAAATCCCCGGGCTTAACCTGGGAACGGCGCTTGTGACTGCAAGGCTAGAGTACGGCAGAGGGGGGTGGAATTCCACGTGTAGCAGTGAAATGCGTAGAGATGTGGAGGAACACCGATGGCGAAGGCAGCCCCCTGGGCCGATACTGACGCTCATGCACGAAAGCGTGGGGAGCAAACAGG
>ASV1323
ACGGAGGGTGCGAGCGTTATCCGGATTCACTGGGTTTAAAGGGTGCGTAGGCGGGCAATTAAGTCAGTGGTGAAATCTTCGAGCTTAACTCGGAAACTGCCGTTGATACTATTTGTCTTGAATATCGTGGAGGTAAGCGGAATATGTCATGTAGCGGTGAAATGCTTAGATATGACATAGAACACCAATTGCGAAGGCAGCTTGCTACACGATTATTGACGCTGAGGCACGAAAGCGTGGGGATCAAACAGG
>ASV1324
ACGAAGGACCCAAGCGTTATCCGGATTCATTGGGTTTAAAGGGTGCGTAGGCGGATTGATAAGTCAGTGGTGAAAGCCTGCAGCTTAACTGCAGAACTGCCATTGATACTGTCGATCTTGAATATGTTTGATGTGGGCGGAATATGACATGTAGCGGTGAAATGCTTAGATATGTCATAGAACACCGATTGCGAAGGCAGCTCACAAAGCCATAATTGACGCTGAGGCACGAAAGCGTGGGGAGCAAACAGG
>ASV1326
ACGAAGGGTGCAAGCGTTGCTCGGAATTATTGGGCGTAAAGGGTAGGTAGGTGGTTACGTATGTCTGGGGTGAAATCCCTGAGCTTAACTCAGGAAGTGCCTTGGAAACGGCGTAACTAGAGTGCTAGAGAGGTTCGTGGAATTCCCAGTGTAGCGGTGAAATGCGTAGAGATTGGGAGGAACACCAGAGGCGAAGGCGGCGAACTGGATAGCAACTGACACTAAACTACGAAAGCGTGGGTAGCAAACAGG
>ASV1328
ACGTAGGGTGCGAGCGTTAATCGGAATTACTGGGCGTAAAGCGTGCGCAGGCGGTTTTATAAGTCAGATCTGAAATCCCCGAGCTCAACTTGGGAACTGGGTTTGAAACTATAAGGCTAGAGTGTGTCAGAGGGGGGTAGAATTCCACGTGTAGCAGTGAAATGCGTAGAGATGTGGAGGAATACCAATGGCGAAGGCAGCCCCCTGGGATAACACTGACGCTCATGCACGAAAGCGTGGGGAGCAAACAGG
>ASV1330
ACGTAGGGTGCGAGCGTTAATCGGAATTACTGGGCGTAAAGCGTGCGCAGGCGGTTTTGTAAGACAGGCGTGAAATCCCCGGGCTCAACCTGGGAACTGCGCTTGTGACTGCATCACTTGAGTACGGCAGAGGGGGGTGGAATTCCACGTGTAGCAGTGAAATGCGTAGAGATGTGGAGGAACACCGATGGCGAAGGCAGCCCCCTGGGTCGATACTGACGCTCATGCACGAAAGCGTGGGTAGCAAACAGG
>ASV1331
ACGTAGGGTGCGAGCGTTAATCGGAATTACTGGGCGTAAAGCGTGCGCAGGCGGCTTGATAAGACAGATGTGAAATCCCCGGGCTCAACCTGGGAACTGCGTTTGTGACTGTCAAGCTAGAGTACGGCAGAGGGGGGTGGAATTCCTGGTGTAGCAGTGAAATGCGTAGATATCAGGAGGAACACCGATGGCGAAGGCAGCCCCCTGGGCCTGTACTGACGCTCATGCACGAAAGCGTGGGGAGCAAACAGG
>ASV1332
ACAGAGGGTGCAAGCGTTAATCGGAATTACTGGGCGTAAAGAGTACGTAGGTAGTTAAATAAGTTGGATGTGAAATCCTCGGGCTTAACCTGAGAACTGCATTCAATACTGTTTGACTAGAGTGTGGTAGAGGAAAGTGGAATTCCTAGTGTAGCGGTGAAATGCGTAGATATTAGGAGGAACATCAGTGGCGAAGGCGACTTTCTGGACTAACACTGACACTGAGGTACGAAAGCGTGGGGAGCAAACAGG
>ASV1334
ACGGGAGTGGCAAGCGTTATCCGGAATTATTGGGCGTAAAGCGTCCGCAGGCGGCCGTACAAGTCTGTCGTTAAAGCGTGGAGCTTAACTCCATTTGAGCGATGGAAACTGTAAGGCTTGAGTGTGGTAGGGGCAGAGGGAATTCCCGGTGTAGCGGTGAAATGCGTAGATATCGGGAAGAACACCAGTGGCGAAGGCGCTCTGCTGGGCCATAACTGACGCTCATGGACGAAAGCCAGGGGAGCGAAAGGG
>ASV1335
ACGTAGGTGGCAAGCGTTGTCCGGATTTATTGGGCGTAAAGCGAGTGCAGGCGGTTCAATAAGTCTGATGTGAAAGCCTTCGGCTCAACCGGAGAATTGCATCAGAAACTGTTGAACTTGAGTGCAGAAGAGGAGAGTGGAACTCCATGTGTAGCGGTGGAATGCGTAGATATATGGAAGAACACCAGTGGCGAAGGCGGCTCTCTGGTCTGCAACTGACGCTGAGGCTCGAAAGCATGGGTAGCGAACAGG
>ASV1336
ACGGAGGGGGCTAGCGTTGTTCGGAATTACTGGGCGTAAAGCGCACGTAGGCGGATCAGAAAGTCAGAGGTGAAATCCCGGGGCTCAACCCCGGAACGGCCTTTGAAACTCCTGATCTTGAGGTCGAGAGAGGTGAGTGGAATTCCGAGTGTAGAGGTGAAATTCGTAGATATTCGGAGGAACACCAGTGGCGAAGGCGGCTCACTGGCTCGATACTGACGCTGAGGTGCGAAAGCGTGGGGAGCAAACAGG
>ASV1337
ACGTAGGTGGCAAGCGTTGTCCGGATTTATTGGGTTTAAAGGGTGCGTAGGCGGCCTGTTAAGTCAGCGGTGAAAGACGGCAGCTCAACTGTCGAGGTGCCATTGATACTGACGGGCTAGAGTACTGATGAGGTAGGCGGAATGGACGGTGTAGCGGTGAAATGCATAGATATCGTCCAGAACACCGATAGCGAAGGCAGCTTACTAAGGAGTAACTGACGCTGAGGCACGAAAGTGTGGGGATCAAACAGG
>ASV1338
ACGGAGGGTGCAAGCGTTATCCGGATTCACTGGGTTTAAAGGGTGCGTAGGTGGGCAGGTAAGTCAGTGGTGAAATACTCGGGCTCAACCCGAGAACTGCCGTTGATACTATCTGTCTTGAATACCATGGAGGTAAGTGGAATATGTCATGTAGCGGTGAAATGCTTAGAGATGACATAGAACACCAATTGCGAAGGCAGCTTGCTACATGGTGATTGACACTGAGGCACGAAAGCGTGGGGAGCAAACAGG
>ASV1339
ACGTAGGTCCCGAGCGTTGTCCGGATTTATTGGGCGTAAAGCGAGCGCAGGCGGTTTGATAAGTCTGAAGTAAAAGGCTGTGGCTTAACCATAGTATGCTTTGGAAACTGTCAAACTTGAGTGCAGAAGGGGAGAGTGGAATTCCATGTGTAGCGGTGAAATGCGTAGATATATGGAGGAACACCGGTGGCGAAAGCGGCTCTCTGGTCTGTAACTGACGCTGAGGCTCGAAAGCGTGGGGAGCAAACAGG
>ASV1342
ACGTAGGTGGCAAGCGTTGTCCGGATTTATTGGGTTTAAAGGGTGCGTAGGCGGCCCTGTAAGTCAGTGCTGAAATATCCCGGCTTAACCGGGAGGGTGGCATTGATACTGCAGGGCTTGAGTACAGATGAGGTAGGCGGAATTGACGGTGTAGCGGTGAAATGCATAGATATCGTCAAGAACACCGATAGCGAAGGCAGCTTACTAAGCTGTAACTGACGCTGAGGCACGAAAGTGTGGGGATCAAACAGG
>ASV1343
ACGGGAGTGGCAAGCGTTATCCGGAATTATTGGGCGTAAAGCGTCCGCAGGCGGCCTTGTAAGTCTGTTGTTAAAGCGTGGAGCTTAACTCCATTTGAGCAATGGAAACTACAAGGCTTGAGTGTGGTAGGGGCAGAGGGAATTCCCGGTGTAGCGGTGAAATGCGTAGATATCGGGAAGAACACCAGTGGCGAAGGCGCTCTGCTGGGCCATAACTGACGCTCATGGACGAAAGCCAGGGGAGCGAAAGGG
>ASV1344
ACGGAGGGTGCAAGCGTTATCCGGAATCACTGGGCGTAAAGGGCGCGTAGGCGGTTTCGTAAGTCCGATGTTAAAGAGCGGGGCTCAACCCCGTCACGGCGTTGGATACTGCGAGGCTTGACGACTGGAGAGGTGAGTGGAATTACCAGTGTAGCGGTGGAATGCGTAGATACTGGTAGGAACACCCATTGCGAAGGCAGCTCACTGGACAGTCCGTGACGCTGAGGCGCGAAAGTGTGGGGAGCAAACCGG
>ASV1345
ACGGAGGATGCAAGCGTTATCCGGAATCATTGGGTTTAAAGGGTCCGTAGGCGGATGGTTAAGTCAGGGGTGAAAGTCTTCAGCTCAACTGAAGAACTGCCTTTGATACTGGCTATCTTGAATTACTGTGAAGTGGTTAGAATATGTAGTGTAGCGGTGAAATGCATAGATATTACATAGAATACCGATTGCGAAGGCAGATCACTAACAGTATATTGACGCTGATGGACGAAAGCGTGGGGAGCGAACAGG
>ASV1347
ACGGGAGATGCAAGCGTTATCCGGAATTATTGGGCGTAAAGCGTTCGTAGGCGGTTCATCAAGTCCGCTGTCAAATCCCGCAGCTTAACTGCGGAGAGGCAGTAGAAACTGAAGAGCTAGAGTGTGGTAGGGGTAAGGGGAATTCCCAGTGTAGCGGTGAAATGCGTAGATATTGGGAAGAACACCAGCGGCGAAAGCGCCTTACTGGGCCACAACTGACGCTGAGGGACGAAAGCTAGGGGAGCGAAAGGG
>ASV1348
ACAGAGGGTGCGAGCGTTGTTCGGAATTATTGGGCGTAAAGCGCATGTAGGCGGCCCGACAAGTCGCATGTGAAAGCTCCAGGCTCAACCTGGAAAGTGCGCGCGAAACTGTCGGACTTGAGTGCCGGAGAGGGTGGCGGAATTCCCGGTGTAGAGGTGAAATTCGTAGATATCGGGAGGAACACCAGAGGCGAAGGCGGCCACCTGGACGGACACTGACGCTGAGACGCGAAAGCGTGGGTAGCAAACAGG
>ASV1350
ACGAAGGTGGCAAGCGTTGTTCGGATTCACTGGGCGTACAGGGAGCGTAGGCGGTTGGGTAAGCCCTCCGTGAAATCTCCGGGCCTAACCCGGAAAGTGCAGAGGGGACTGCTCAGCTAGAGGATGGGAGAGGAGCGCGGAATTCCCGGTGTAGCGGTGAAATGCGTAGAGATCGGGAGGAAGGCCGGTGGCGAAGGCGGCGCTCTGGAACATTTCTGACGCTGAGGCTCGAAAGCGTGGGGAGCAAACAGG
>ASV1352
ACGTAGGGTGCAAGCGTTAATCGGAATTACTGGGCGTAAAGCGTGCGCAGGCGGTTGTGTAAGACAGATGTGAAATCCCCGAGCTTAACTTGGGAACTGCATTTGTGACTGCATTACTAGAGTGCGTCAGAGGGGGGTAGAATTCCACGTGTAGCAGTGAAATGCGTAGAGATGTGGAGGAATACCGATGGCGAAGGCAGCCCCCTGGGATGACACTGACGCTCATGCACGAAAGCGTGGGGAGCAAACAGG
>ASV1354
ACGGAGGATGCAAGCGTTATCCGGAATCATTGGGTTTAAAGGGTCCGTAGGCGGGCGATTAAGTCAGGGGTGAAAGTCTGCGGCTCAACCGTAGGACTGCCCTTGATACTGGTTGTCTTGAATCGTTGTGAAGTGATTAGAATGAGCAGTGTAGCGGTGAAATGCATAGATATTGCTCAGAATACCAATTGCGAAGGCAGATCACTAACAACGCATTGACGCTGAGGGACGAAAGCGTGGGGAGCGAACAGG
>ASV1355
ACGGAGGGTGCAAGCGTTATCCGGATTCACTGGGTTTAAAGGGTGCGTAGGCGGGCAGGTAAGTCAGTGGTGAAATCCCCGAGCTTAACTTGGGAACTGCCGTTGATACTATCTGTCTTGAATACTGTGGAGGTAAGCGGAATATGTCATGTAGCGGTGAAATGCTTAGATATGACATAGAACACCGATTGCGAAGGCAGCTTGCTACACAGTGATTGACGCTGAGGCACGAAAGCGTGGGGATCAAACAGG
>ASV1356
ACGGAGGATCCAAGCGTTATCCGGATTTATTGGGTTTAAAGGGTGCGTAGGCGGATGAATAAGTCAGTGGTGAAAGCCTGCAGCTTAACTGCAGAACTGCCATTGATACTGTTTGTCTTGAATATGGTTGAGGTGGGCGGAATATGACATGTAGTGGTGAAATACTTAGATATGTCATAGAACACCGATTGCGAAGGCAGCTCACTAAGCCATGATTGACGCTGAGGCACGAAAGCGTGGGGAGCAAACAGG
>ASV1357
ACAGAGGGTGCAAGCGTTGTTCGGAATTATTGGGCGTAAAGCGCGTGTAGGCGGCTAGGTAAGTCGGGTGTGAAAGCCCTCAGCTTAACTGAGGAAGTGCGCTCGAAACTACTTAGCTTGAGTACCGGAGAGGGTGGCGGAATTCCCCAAGTAGAGGTGAAATTCGTAGATATGGGGAGGAACACCGGTGGCGAAGGCGGCCACCTGGACGGATACTGACGCTGAGACGCGAAAGCGTGGGTAGCAAACAGG
>ASV1358
ACGAAGGGGGCTAGCGTTGTTCGGAATTACTGGGCGTAAAGGGCGCGTAGGCGGCCTGTTTAGTCAGAAGTGAAAGCCCCGGGCTCAACCTGGGAATAGCTTTTGATACTGGCAGGCTTGAGTTCCGGAGAGGATGGTGGAATTCCCAGTGTAGAGGTGAAATTCGTAGATATTGGGAAGAACACCGGTGGCGAAGGCGGCCATCTGGACGGACACTGACGCTGAGGCGCGAAAGCGTGGGGAGCAAACAGG
>ASV1359
ACGGAGACCTCGAGCGTTACTCGGATTTACTGGGCGTAAAGGGTGAGCAGGCGGCCAGGTGTGTTAGGTGTGAAATCCCGGGGCTTAACCCCGGAACTGCGCCTAAAACTACCTGGCTAGAGTCTCGGAGAGGACAGTGGAATTCTAGGTGTAGCGGTGAAATGCGTAGATATCTAGAGGAACACCAGTGGCGAAGGCGACTGTCTGGACGAGTACTGACGCTCAATCACGAAAGCGTGGGTAGCGAAAGGG
>ASV1360
ACGTAGGGTGCGAGCGTTAATCGGAATTACTGGGCGTAAAGCGTGCGCAGGCGGTTTCGTAAGACAGACGTGAAATCCCCGGGCTCAACCTGGGAACTGCGTTTGTGACTGCGAGGCTAGAGTACGGCAGAGGGGGGTAGAATTCCACGTGTAGCAGTGAAATGCGTAGAGATGTGGAGGAATACCGATGGCGAAGGCAGCCCCCTGGGTTAGTACTGACGCTCATGCACGAAAGCGTGGGGAGCAAACAGG
>ASV1361
ACGAAGGGGGCTAGCGTTGCTCGGAATGACTGGGCGTAAAGGGCGCGTAGGCGGATTGTACAGTCAGATGTGAAATTCCCGGGCTCAACCTGGGGGCTGCATTTGATACGTATGATCTAGAGTCCGGAAGAGGGTGGTGGAATTCCCAGTGTAGAGGTGAAATTCGTAGATATTGGGAAGAACACCGGTGGCGAAGGCGGCCACCTGGTCCGGTACTGACGCTGAGGCGCGAAAGCGTGGGGAGCAAACAGG
>ASV1362
ACGTAGGACCCAAGCGTTGTCCGGATTTACTGGGTATAAAGGGTGCGTAGGCGGTCTTGTGCGTCAGAGGTGAAATATCCGGGCTTAACCCGGAGGGTGCCTTTGATACGGCAGGACTTGAGTGCGAGAGAGGATGATGGAATTCCTGGTGTAGCGGTGAAATGCGTAGATATCAGGAGGAACACCGGTGGCGAAGGCGGTCATCTGGCTCGTAACTGACGCTGAGGCACGAAAGCGCGGGGATCAAACAGG
>ASV1363
ACGGAGGGTGCAAGCGTTATCCGGATTTACTGGGTTTAAAGGGAGCGTAGGCGGGCAGTTAAGTCAGTGGTGAAATCTCTGGGCTTAACCCGGAAACTGCCATTGATACTATCTGTCTTGAATATTCTGGAGGTAAGCGGAATATGTCATGTAGCGGTGAAATGCTTAGATATGACATAGAACACCCATTGCGAAGGCAGCTTACTACGGGATGATTGACGCTGAGGCTCGAAAGCGTGGGGATCAAACAGG
>ASV1366
ACGGAGGGTGCGAGCGTTGTCCGGAATCACTGGGCGTAAAGGGCGCGTAGGCGGTGGCTTAAGCGTGCGGTGAAAGCCCGGGGCTCAACCCCGGGTCGGCCGTGCGAACTGGGTCACTTGAGCACTGTAGAGGCAGGTGGAATTCCGGGTGTAGCGGTGGAATGCGTAGAGATCCGGAAGAACACCGGTGGCGAAGGCGGCCTGCTGGGCAGTGGCTGACGCTGAGGCGCGACAGCGTGGGGAGCAAACAGG
>ASV1368
ACGTAGGGTGCGAGCGTTAATCGGAATTACTGGGCGTAAAGCGTGCGCAGGCGGTTGTGCAAGACAGGTGTGAAATCCCCGGGCTTAACCTGGGAACTGCACTTGTGACTGCACGGCTAGAGTACGGTAGAGGGGGATGGAATTCCGCGTGTAGCAGTGAAATGCGTAGATATGCGGAGGAACACCAATGGCGAAGGCAATCCCCTGGACCTGTACTGACGCTCATGCACGAAAGCGTGGGGAGCAAACAGG
>ASV1371
ACGGAGGGTGCGAGCGTTAATCGGAATTACTGGGCGTAAAGCGCGCGTAGGCGGTTTGGTCAGTCGGATGTGAAAGCCCCGGGCTTAACCTGGGAATTGCATTCGATACTGCCAGGCTAGAATGTGGGAGAGGCAAGTGGAATTTCCGGTGTAGCGGTGAAATGCGTAGATATCGGAAGGAACACCAGTGGCGAAGGCGGCTTGCTGGCCCAACATTGACGCTGAGGTGCGAAAGCGTGGGTAGCGAACAGG
>ASV1373
ACAGAGGGTGCAAGCGTTGCTCGGATTTACTGGGCGTAAAGCGTACGCAGACGGCATCAAAGGTCGGGTGTGAAAGCCCGGGGCTCAACCCCGGAATTGCATCCGAAACCGTGAAGCTAGAGTATGGGAGAGGGAAGCGGAATTCCTGGTGTAGAGGTGAAATTCGTAGATATCAGGAGGAACATCTGTGGCGAAGGCGGCTTCCTGGCCCATTACTGACGTTCAGGTACGAAAGCGTGGGTAGCAAACAGG
>ASV1374
ACGGAGGGTGCAAGCGTTGTTCGGAATTACTGGGCGTAAAGGGCGTGTAGGCGGTGTGGTAAGTCAGATGTGAAAGCCCTGGGCTTAACCCAGGAAGTGCATTTGAAACTGCCATGCTTGAGTATGGGAGAGGAGAGTGGAATTCCCAGTGTAGAGGTGAAATTCGTAGATATTGGGAGGAACACCCGTGGCGAAGGCGACTCTCTGGACCAATACTGACGCTGAGGCGCGAAAGCGTGGGGAGCAAACAGG
>ASV1375
ACGGAGGGTGCAAGCGTTATCCGGATTCACTGGGTTTAAAGGGTGCGTAGGTGGGCGAGTAAGTCCGTGGTGAAATCCTGCAGCTTAACTGCAGAACTGCCATGGATACTATTTGTCTTGAATATCGTGGAGGTCAGCGGAATATGTCATGTAGCGGTGAAATGCTTAGATATGACATAGAACACCTATTGCGAAGGCAGCTGACTACGCGAATATTGACACTCAGGCACGAAAGCGTGGGGATCAAACAGG
>ASV1377
ACGGAGGGTGCAAGCGTTACTCGGAATCACTGGGCGTAAAGGGTGCGTAGGCTGACTTTTAAGTCAGGCGTGAAATCCAATGGCTTAACCATTGAACTGCGCTTGAAACTGGGAGTCTAGAGTTCAGAAGGGGCAGATGGAATTAGTGGTGTAGGGGTAAAATCCGTAGATATCACTAGGAATATCAAAAGCGAAGGCGATCTGCTGGGATGATACTGACGCTGAGGCACGAAAGCGTGGGGAGCAAACAGG
>ASV1378
ACAGAGGTCCCAAGCGTTGTTCGGATTCACTGGGCGTAAAGGGTGCGTAGGCGGCAAGGTAAGTTTGTGGTGAAATCTCCGGGCTTAACCCGGAAATAGCCTCGAATACTATCTTGCTCGAGGATCGGAGGGGAGACTGGAATTCTCGGTGTAGCAGTGAAATGCGTAGATATCGAGAGGAACACCAGTGGCGAAGGCGAGTCTCTGGACGATTCCTGACGCTGAGGCACGAAAGCCAGGGGAGCAAACGGG
>ASV1379
ACAGAGGTCCCGAGCGTTGTTCGGATTCATTGGGCGTAAAGGGTGCGTAGGCGGCCATGTAAGTCAGATGTGAAATTCCAAGGCTCAACCGTGGAACTGCATTTGATACTGCGTGGCTTGAGAGCTGGAGAGGAGACTGGAATTCACGGTGTAGCAGTGAAATGCGTAGATATCGTGAGGAAGGCCAGTGGCGAAGGCGAGTCTCTGGACAGCAACTGACGCTGAGGCACGAAGGCTAGGGGAGCAAACGGG
>ASV1380
ACGGAGGGTGCAAGCGTTATTCGGAATCACTGGGCGTAAAGAGCGCGTAGGCGGTCTCTTAAGTCAGATGTGAAAGCCCGGGGCTCAACCCCGGAAGTGCATTTGAAACTAAGGGACTTGAGTATGGGAGAGGGAAGTGGAATTCCTGGTGTAGCGGTGAAATGCGTAGATATCAGGAGGAACACCGGTGGCGATGGCGACTTCCTGGACCAATACTGACGCTGAGGCGCGAAGGCGTGGGGAGCAAACAGG
>ASV1381
ACGGAGGGTGCAAGCGTTATCCGGAATCATTGGGTTTAAAGGGTCCGCAGGCGGACTTATAAGTCAGTGGTGAAAGCCCATCGCTTAACGATGGAACTGCCATTGATACTGTAAGTCTTGAATTCGGTCGAAGTGGGCGGAATGTGACATGTAGCGGTGAAATGCTTAGATATGTCACAGAACACCGATAGCGAAGGCAGCTCACTAGGCCTGGATTGACGCTCATGGACGAAAGCGTGGGGAGCAAACAGG
>ASV1382
ACGGAGGATGCAAGCGTTATCCGGATTCATTGGGTTTAAAGGGTGCGTAGGCGGGATGGTAAGTCAGGGGTGAAAGCCAGCAGCTCAACTGTTGAATTGCCTTTGATACTGCCATTCTTGAGTGTGTTTGAAGTGGGCGGAATGTGACATGTAGCGGTGAAATGCGTAGATATGTCACAGAACACCGATTGCGAAGGCAGCTCACTAAGCCATTACTGACGCTGAGGCACGAAAGCGTGGGGATCAAACAGG
>ASV1383
ACGTAGGGTGCAAGCGTTGTCCGGAATTATTGGGCGTAAAGAGCTCGTAGGCGGTTTGTCACGTCTGCTGTGAAAATCCGAGGCTCAACCTCGGACCTGCAGTGGGTACGGGCAGACTAGAGTGCGGTAGGGGAGAAGGGAATTCCTGGTGTAGCGGTGGAATGCGCAGATATCAGGAGGAACACCGATGGCGAAGGCACTTCTCTGGGCCGTAACTGACGCTGAGGAGCGAAAGCGTGGGGAGCGAACAGG
>ASV1384
ACAGAGGGTGCAAACGTTGTTCGGAATTACTGGGCGTAAAGCGCGTGTAGGCGGCTTGGCAAGTCGGGTGTGAAAGCCCTGGGCTCAACCTAGGAAGTGCACTCGAAACTGCTTCGCTCGAGTATCGGAGAGGAAAGCGGAATTCTCGGTGTAGAGGTGAAATTCGTAGATATCGAGAGGAACACCGGTGGCGAAGGCGGCTTTCTGGACGATGACTGACGCTGAGACGCGAAAGCGTGGGGAGCAAACAGG
>ASV1385
ACGGAGGATGCAAGCGTTATCCGGAATTATTGGGCGTAAAGCGTCCGCAGGCGGTCTCGTAAGTCTGTCTTTAAAGCGTGGAGCTTAACTCCATAAAGGGGATGGAAACTGCGAGACTAGAGGTAGGTAGGGGTAGAAGGAATTCCCAGTGTAGCGGTGAAATGCGTAGATATTGGGAAGAACACCAGCAGCGAAGGCGTTCTACTGGACCAAACCTGACGCTCATGGACGAAAGCTAGGGGAGCGAAAGGG
>ASV1387
ACAGAGGTCCCAAGCGTTGTTCGGATTCACTGGGCGTAAAGGGTGCGTAGGCGGCAGTTTAAGTCTGATGTGAAAGCTCCGGGCTCAACCCGGAAATTGCATTGGAAACTATTCCGCTAGAGGATCGGAGGGGGGACTGGAATTCTTGGTGTAGCAGTGAAATGCATAGATATCAAGAGGAACACCAGTGGCGAAGGCGAGTCCCTGGACGATTCCTGACGCTGAGGCACGAAGGCTAGGGTAGCAAACAGG
>ASV1388
ACGGAGGATCCGAGCGTTATCCGGAATCATTGGGTTTAAAGGGTCCGTAGGCGGTTTTGTAAGTCAGTGGTGAAATCCGGCAGCTCAACTGTCGAACTGCCATTGATACTGCAGGACTTGAATTACTGTGAAGTAACTAGAATATGTAGTGTAGCGGTGAAATGCTTAGATATTACATGGAATACCAATTGCGAAGGCAGGTTACTAACATTATATTGACGCTGATGGACGAAAGCGTGGGGAGCGAACAGG
>ASV1391
ACGGAGGGTGCAAGCATTAATCGGATTTATTGGGTGTAAAGAGCGTGTAGGCGGATAAGTAAGTCAGATGTGAAATTTCGAAGCTCAACTTCGAAGCTGCATTTGAAACTACTTATCTTGAGGGTAGACGGAGAAAACGGAATTCCAAGTGTAGCGGTGAAATGCGTAGATATTTGGAAGAACACCGGTGGCGAAAGCGGTTTTCTAGTTTATTCCTGACGCTGAGACGCGAGAGCAAGGGGAGCAAACAGG
>ASV1393
ACGGAGGGTGCAAGCGTTATCCGGAATCATTGGGTTTAAAGGGTCCGCAGGCGGATTTATAAGTCAGTGGTGAAAGCCTACAGCTCAACTGTAGAACTGCCATTGATACTGTAAGTCTTGAATTCGGTCGAAGTGGGCGGAATGTGTAGTGTAGCGGTGAAATGCTTAGATATTACACAGAACACCGATAGCGAAGGCAGCTCACTAGGCCTGAATTGACGCTCATGGACGAAAGCGTGGGGAGCAAACAGG
>ASV1398
ACAGAGGTCCCAAGCGTTGTTCGGATTTACTGGGCGTAAAGGGTGCGTAGGCGGCTTCCAAAGTCTGATGTGAAATCTCGGTGCTCAACACCGAAACTGCATTGGATACTAGGAGGCTTGAAGAGCGTAGGGGAGACTGGAATTCTCGGTGTAGCAGTGAAATGCGTAGATATCGAGAGGAACACCAGTGGCGAAGGCGAGTCTCTGGACGTTTCTTGACGCTGAGGCACGAAAGCCAAGGGAGCAAACGGG
>ASV1399
ACGTAGGGTGCAAGCGTTAATCGGAATTACTGGGCGTAAAGCGTGCGCAGGCGGTGATGTAAGACAGGCGTGAAATCCCCGGGCTTAACCTGGGAACTGCGCTTGTGACTGCATTGCTGGAGTGCGGCAGAGGGGGATGGAATTCCGCGTGTAGCAGTGAAATGCGTAGATATGCGGAGGAACACCGATGGCGAAGGCAATCCCCTGGGCCTGCACTGACGCTCATGCACGAAAGCGTGGGGAGCAAACAGG
>ASV1403
ACGGAAGGTGCAAGCGTTAATCGGAATTACTGGGCGTAAAGCGCGCGTAGGCGGCTTGGTAAGTCGGGTGTGAAAGCCCCGGGCTCAACCTGGGAACTGCACTCGATACTGCCGAGCTGGAGTACGAGAGAGGGGGGTGGAATTCCAGGTGTAGCGGTGAAATGCGTAGAGATCTGGAGGAACACCGGTGGCGAAGGCGGCCCCCTGGTTCGATACTGACGCTGAGGTGCGAAAGCGTGGGGAGCAAACAGG
>ASV1404
ACGGAGGGTGCGAGCGTTAATCGGAATTACTGGGCGTAAAGCGCACGTAGGCGGTTTGTTAAGCTAGATGTGAAATCCCCGGGCTCAACCTGGGAATGGCATCTGGAACTGGCAAGCTAGAGTGTGGTAGAGGGAGGTGGAATTTCCGGTGTAGCGGTGAAATGCGTAGAGATCGGAAGGAACATCAGTGGCGAAGGCGGCCTCCTGGACTGACACTGACGCTGAGGTGCGAAAGCGTGGGGAGCAAACAGG
>ASV1405
ACGTAGGCACCAAGCGTTGTCCGGATTTATTGGGCGTAAAGAGCTCGTAGGCGGTTCAGTAAGTCGGGTGTGAAAACTCTGGGCTCAACCCAGAGACGCCACCCGATACTGCTGTGACTCGAGTGCGGTAGGGGAGCGGGGAATTCCTAGTGTAGCGGTGAAATGCGCAGATATTAGGAGGAACACCAGTGGCGAAGGCGCCGCTCTGGGCCGTAACTGACGCTGAGGAGCGAAAGCGTGGGGAGCAAACAGG
>ASV1406
ACGGAGGGGGTTAGCGTTGTTCGGAATTACTGGGCGTAAAGCGCGCGTAGGCGGACTATTAAGTCAGGGGTGAAATCCCGGGGCTCAACCCCGGAACTGCCCTTGATACTGGTAGTCTTGAGTTCGAGAGAGGTGAGTGGAATTCCGAGTGTAGAGGTGAAATTCGTAGATATTCGGAGGAACACCAGTGGCGAAGGCGGCTCACTGGCTCGATACTGACGCTGAGGTGCGAAAGCGTGGGGAGCAAACAGG
>ASV1407
ACGTAGGGTCCAAGCGTTAATCGGAATTACTGGGCGTAAAGCGTGCGCAGGTGGTTTGTTAAGCACGATGTGAAATCCCCGAGCTCAACTTGGGAATTGCATTGTGAACTGGCTAACTAGAGTACGGCAGAGGGGGGTGGAATTCCACGTGTAGCAGTGAAATGCGTAGAGATGTGGAGGAACACCGATGGCGAAGGCAACCCCCTGGGCTGATACTGACACTCATGCACGAAAGCGTGGGGAGCAAACAGG
>ASV1408
ACGTAGGCTCCAAGCGTTGTTCGGAATTACTGGGCGTAAAGCGAGTGTAGGCGGTCCGTCAAGTTGGTTGTGAAATCTCCTGGCTCAACTGGGAGGGTGCGACCAAAACTGACGGACTGGAGTCCGGGAGAGGAGAGTGGAATTCCTGGTGTAGCGGTGAAATGCGTAGATATCAGGAGGAACACCGGTGGTGAAGACGGCTCTCTGGACCGGTACTGACGCTGAGACTCGAAAGCGTGGGGAGCAAACAGG
>ASV1409
ACGAAGGGTGCAAGCGTTGTTCGGAATCATTGGGCGTAAAGCGCGCGCAGGCGGATCAGCAAGTCAGATGTGAAATCTCGAAGCTCAACTTCGAAACTGCGTCTGAAACTGCTAGTCTAGAATGTCAGAGGGGGTAGGGGAATTTCACGTGTAGGGGTAAAATCCGTAGAGATGTGAAGGAACACCGGGGGCGAAGGCGCCTGCCTGGATGACTATTGACGCTGAGGCGCGAAAGCGTGGGGAGCAAACAGG
>ASV1410
ACGGAGGGTGCAAGCGTTATCCGGATTCACTGGGTTTAAAGGGTGCGTAGGTGGGTTGGTAAGTCAGTGGTGAAATCCCCGAGCTTAACTCGGGAACTGCCATTGATACTATCAGTCTTGAATATCGTGGAGGTCAGCGGAATATGTCATGTAGCGGTGAAATGCTTAGATATGACATAGAACACCAATTGCGAAGGCAGCTGGCTACTCGAATATTGACACTGAGGCACGAAAGCGTGGGGATCAAACAGG
>ASV1412
ACGGGAGTGGCAAGCGTTATCCGGAATTATTGGGCGTAAAGCGTCCGCAGGCGGCCCTGAAAGTCTGTCGTTAAAGCGTGGAGCTTAACTCCATTTGAGCGATGGAAACTACAGGGCTAGAGTGTGGTAGGGGCAGAGGGAATTCCCGGTGTAGCGGTGAAATGCGTAGATATCGGGAAGAACACCAGTGGCGAAGGCGCTCTGCTGGGCCATCACTGACGCTCATGGACGAAAGCCAGGGGAGCGAAAGGG
>ASV1414
ACGGAGGGTGCAAGCGTTATCCGGATTTATTGGGTTTAAAGGGTCCGTAGGCGGATGATTAAGTCAGTGGTGAAAGCCCACAGCTCAACTGTGGAACTGCCATTGATACTGATTGTCTTGAGTACGTTTGATGTTGGCGGAATATGTCATGTAGCGGTGAAATGCTTAGATATGACATAGAACACCGATTGCGAAGGCAGCCAACAAAGCCGTAACTGACGCTGAGGGACGAAAGCGTGGGGAGCGAACAGG
>ASV1415
ACGAAGGGGGCTAGCGTTGTTCGGAATTACTGGGCGTAAAGCGCACGTAGGCGGGTTTGTAAGTAGGGGGTGAAATCCCAGGGCTCAACCCTGGAACTGCCTTCTAGACTGCAAGCCTGGAGGTCAGGAGAGGCGAGTGGAATACCGAGTGTAGAGGTGAAATTCGTAGATATTCGGTGGAACACCAGTGGCGAAGGCGACTCGCTGGACTGATACTGACGCTGAGGTGCGAAAGCGTGGGGAGCAAACAGG
>ASV1417
ACAGAGGTCTCAAGCGTTGTTCGGAATCACTGGGCGTAAAGGGTGCGTAGGTGGCGTGGTAAGTCAGATGTGAAAGCCCGGGGCTCAACTCCGGAACTGCATCCGATACTGCCGTGCTAGAGCACTGAAGAGGTGACCGGAATTCTCGGTGTAGCAGTGAAATGCGTGGATATCGAGAGGAACACCAAAGGCGAAGGCAGGTCACTGGGCAGTTGCTGACACTGAGGCACGAAGGCCAGGGTAGCGAACGGG
>ASV1418
ACGGAGGGTGCAAGCGTTACTCGGAATCACTGGGCGTAAAGGGCGCGTAGGCTGACTTTTAAGTCAGGTGTGAAATCCAATGGCTCAACCATTGAACTGCACTTGAAACTGGGAGTCTAGAGTTCGGAAGGGGCAGATGGAATTAGTGGTGTAGGGGTAAAATCCGTAGATATCACTAGGAATATCAAAAGCGAAGGCGATCTGCTGGGACGATACTGACGCTGAGGCGCGAAAGCGTGGGGAGCAAACAGG
>ASV1422
ACGAGCTCTCCAAACGTTATTCGGTATTACTGGGCTTAAAGAGTTCGTAGGCGGTCTGGTAGGTGAGGTGTGAAATCCCCCGGCTCAACCGGGGAACTGCGCTTCAAACCGCCGGACTTGAGGGAGACAGAGGTGGGCGGAACAGATGGTGGAGCGGTGAAATGCGTTGATATCATCTGGAACACCGGTGGCGAAAGCGGCCCACTGGGTCTTTTCTGACGCTGAGGAACGAAAGCTAGGGTAGCGAACGGG
>ASV1423
ACGGAGGATCCAAGCGTTGTCCGGATTTACTGGGTTTAAAGGGTGCGTAGGCGGACGATTAAGTCAGTGGTGAAAGCCTGCAGCTTAACTGCAGAAGTGCCACTGAAACTGGTTGTCTTGAGTACGGTTGAGGTTGTTGGAATGCATCATGTAGCGGTGAAATGCTTAGATATGATACAGAACACCAATTGCGAAGGCAGACAACTAAGCCGTAACTGACGCTGAGGCACGAAAGCGTGGGGAGCAAACAGG
>ASV1424
ACGTAGGGTGCGAGCGTTAATCGGAATTACTGGGCGTAAAGCGTGCGCAGGCGGTTTCGTAAGTCAGATGTGAAATCCCCGGGCTCAACCTGGGAACTGCGTTTGAAACTGCGAGGCTAGAGTGTAGAAGAGGGGGGTAGAATTCCACGTGTAGCAGTGAAATGCGTAGAGATGTGGAGGAATACCGATGGCGAAGGCAGCCCCCTGGGCTAACACTGACGCTCATGCACGAAAGCGTGGGGAGCAAACAGG
>ASV1425
ACAGAGACCTCAAGTGTTATCCGGATTTATTGGGCGTAAAGCGTCCGCAGATTGTTTGACGGGTCAGGGGTCAAAACCCAGTGCTTAACACTGGGGTTGCCTTTGAAACTATCAAGCTAGAGGGTGGAAGAGGTGAGCGGAATTGCAGGTGTAGTCGTAATAAGCGTTGATATCTGCAAGAACACCAAAGGCTAAAGCAGCTCACTAGTACACATCTGACGTTCATGGACGAAAGCGTGGGGAGCAAACAGG
>ASV1426
ACGAAGGGGGCTAGCGTTGCTCGGAATCACTGGGCGTAAAGCGCACGTAGGCGGATCTTTAAGTCAGAGGTGAAATCCCAAGGCTCAACCTTGGAACTGCCTTTGATACTGGGGATCTCGAGTCCGGAAGAGGTGAGTGGAACTCCGAGTGTAGAGGTGAAATTCGTAGATATTCGGAAGAACACCAGTGGCGAAGGCGGCTCACTGGTCCGGTACTGACGCTGAGGTGCGAAAGCGTGGGGAGCAAACAGG
>ASV1427
ACGGAGACTGCAAGCGTTACTCGGATTCACTGGGCGTAAAGGGTGCGTAGGCCGATAGATGTGTCAGGTGTGAAATCTCGGGGCTTAACCTCGAAACTGCGCCTGAAACTGTCTATCTAGAGTATTGGAGAGGTAAGCGGAATTTCTGGTGTAGCGGTGAAATGCGTAGATATCAGAAGGAACACCAATGGCGAAGGCAGCTTACTGGACAATAACTGACGCTGAGGCACGAAAGCGTGGGTAGCGAAAGGG
>ASV1429
ACGGAGGGGGCTAGCGTTGTTCGGAATTACTGGGCGTAAAGCGCACGTAGGCGGACTGGAAAGTCAGGGGTGAAATCCCGGGGCTCAACCCCGGAACTGCCCTTGAAACTCCCAGTCTCGAGTCCGGGAGAGGTGAGTGGAATTCCGAGTGTAGAGGTGAAATTCGTAGATATTCGGAGGAACACCAGTGGCGAAGGCGGCTCACTGGCCCGGTACTGACGCTGAGGTGCGAAAGCGTGGGGAGCAAACAGG
>ASV1430
ACGAAGGGGGCTAGCGTTGTTCGGAATCACTGGGCGTAAAGCGCACGTAGGCGGATCTTTAAGTCAGAGGTGAAATCCCGGAGCTCAACTTCGGAACTGCCTTTGATACTGGGGATCTCGAGTCCGGGAGAGGTGAGTGGAACTGCGAGTGTAGAGGTGAAATTCGTAGATATTCGCAAGAACACCAGTGGCGAAGGCGGCTCACTGGCCCGGTACTGACGCTGAGGTGCGAAAGCGTGGGGAGCAAACAGG
>ASV1431
ACGGAGGATCCAAGCGTTATCCGGATTTATTGGGTTTAAAGGGTGCGTAGGCGGGATAATAAGTCAGTGGTGAAAGCTCACAGCTTAACTGTGGAACTGCCATTGATACTGTTAACCTTGAGTGTGTTTGAAGTGGGCGGAATGTGCAGTGTAGCGGTGAAATGCTTAGATATTGCACAGAACACCAATTGCGAAGGCAGCTCACTAAACCATAACTGACGCTGAGGCACGAAAGCGTGGGGATCAAACAGG
>ASV1432
ACAGAGGTCTCAAGCGTTGTTCGGAATCACTGGGCGTAAAGGGTGCGTAGGTGGCGTGGTAAGTCAGATGTGAAAGCCCGGGGCTCAACCTCGGAATTGCATCCGATACTGCCATGCTCGAGTACTGAAGAGGTGACTAGAATTCTAGGTGTAGCAGTGAAATGCGTAGATATCTAGAGGAATACCAAAGGCGAAGGCAGGTCACTGGGCAGTTACTGACACTGAGGCACGAAGGCCAGGGTAGCGAACGGG
>ASV1433
ACGTAGGGTGCAAGCGTTGTCCGGAATTACTGGGTGTAAAGGGAGCGCAGGCGGACCGGCAAGTTGGAAGTGAAAACTATGGGCTCAACCCATAAATTGCTTTCAAAACTGCTGGCCTTGAGTAGTGCAGAGGTAGGTGGAATTCCCGGTGTAGCGGTGGAATGCGTAGATATCGGGAGGAACACCAGTGGCGAAGGCGACCTACTGGGCACCAACTGACGCTGAGGCTCGAAAGCATGGGTAGCAAACAGG
>ASV1434
ACGAACCGTACGAACGTTATTCGGAATCACTGGGCTTAAAGAGTCCGTAGGCGGCCGTGTAGGTGGGATGTGAAAGCCCTCGTCTCAACCGAGGAATTGCGTTCCAAACCACATGGCTTGAGGAGGATAGAGGTGAGCGGAACTGATGGTGGAGCGGTGAAATGCGTTGATATCATCAGGAACACCAGAGGCGAAGGCGGCTCACTGGGTCCTTTCTGACGCTGAGGGACGAAAGCTAGGGGAGCAAACGGG
>ASV1435
ACGTAGGATCCAAGCGTTGTCCGGATTTATTGGGTTTAAAGGGTGCGTAGGCGGGAGTATAAGTCAGTGGTGAAAGCCCATCGCTCAACGGTGGAACTGCCATTGATACTGTACACCTAGAATTCGGTAGAGGTTGGCGGAATGTGTAGTGTAGCGGTGAAATGCATAGATATTACACAGAACACCGATTGCGAAGGCAGCTAGCTATGCCTGGATTGACGCTGAGGCACGAAAGCGTGGGGATCAAACAGG
>ASV1438
ACGGAGGATGCGAGCGTTATCCGGAATCATTGGGTTTAAAGGGTCCGTAGGTGGATGGTTAAGTCAGAGGTGAAATCCTGCAGCTCAACTGTAGAATTGCCTTTGATACTGGCCATCTTGAGTCGCGGTGAAGCAGTTAGAATATGTAGTGTAGCGGTGAAATGCATAGATATTACATAGAATACCGATTGCGAAGGCAGATTGCTAACCGTGTACTGACACTGAGGGACGAAAGCGTGGGGAGCGAACAGG
>ASV1439
ACGTAGGTGGCAAGCGTTGTCCGGATTTATTGGGTTTAAAGGGTGCGTAGGTGGTCTTGTAAGTCAGTGGTGAAATACGGCAGCTTAACTGTCGAGGTGCCATTGATACTGCAGGACTTGAGTACAGACGAGGTAGGCGGAATTGACGGTGTAGCGGTGAAATGCTTAGATATCGTCAAGAACACCGATAGCGAAGGCAGCTTACTAGACTGTAACTGACACTGAGGCACGAAAGTGTGGGGATCAAACAGG
>ASV1440
ACGAAGGGTGCAAGCGTTGTTCGGATTTATTGGGCGTAAAGCGCGCGTAGGCGGACCTGCAAGTCAGATGTGAAATCTCGGGGCTCAACCTCGAAACTGCGTCTGAAACTACAGGTCTAGAATCTTGGAGGGGGTAGGGGAATTTCGCATGTAGGGGTAAAATCCGTAGATATGCGAAGGAACACCAGAGGCGAAGGCGCCTGCCTGGACAAGTATTGACGCTGAGGCGCGAAAGCGTGGGGATCAAACAGG
>ASV1441
ACGGAGGGTGCGAGCGTTGTTCGGAATTACTGGGCGTAAAGCGCGTGTAGGCGGCCGATTAAGTCTGGTGTGAAAGCCCGGGGCTCACCCTCGGAAGTGCGCTGGAAACTGGTCGGCTAGAGTATGGGAGAGGAAAGTGGAATTCCCGGTGTAGCGGTGAAATGCGTAGATATCGGGAGGAACACCAGCGGCGAAGGCGGCTTTCTGGACCAATACTGACGCTGAGACGCGAAAGCGTGGGGAGCAAACAGG
>ASV1442
ACGGAGGGTGCAAGCGTTAATCGGAATTACTGGGCGTAAAGCGCACGTAGGCGGTTTGTTAAGCAGGATGTGAAATCCCCGGGCTCAACCTGGGAACTGCATCCTGAACTGGCAGGCTAGAGTGCAGTAGAGGATAGTGGAATTCCTGGTGTAGCAGTGAAATGCGTAGATATCAGGAGGAACACCGATGGCGAAGGCAGCTATCTGGACTGACACTGACGCTGAGGTGCGAAAGCGTGGGGAGCAAACAGG
>ASV1443
ACAGAGGATGCAAGCGTTATCCGGAATGATTGGGCGTAAAGCGTCTGTAGGTGGCTTAAAAAGTCTCCTGTCAAAGATCAGGGCTTAACCCTGGGCCGGCAGGAGAAACTCTTAGGCTAGAGTTTGGTAGGGGCAGAGGGAATTCCCGGTGGAGCGGTGAAATGCGTAGAGATCGGGAGGAACACCAAAGGCGAAAGCACTCTGCTGGGCCACAACTGACACTGAGAGACGAAAGCGAGGGGAGCAAAAGGG
>ASV1444
ACGTAGGCACCAAGCGTTGTCCGGATTTATTGGGCGTAAAGAGCTCGTAGGCGGTTCAGTAAGTCGGGTGTGAAAACTCTGGGCTTAACCCAGAGACGCCACTCGATACTACTGTGACTAGAGTTCGGTAGGGGAGCAGGGAATTCCTGGTGTAGCGGTGAAATGCGCAGATATCAGGAGGAACACCGATGGCGAAGGCACTGCTCTGGGCCGAAACTGACGCTGAGGAGCGAAAGCGTGGGTAGCAAACAGG
>ASV1446
ACATAGGGTGCAAGCGTTGTCCGGATTTATTGGGCGTAAAGAGTTCGTAGGCGGTTTTTCGCGTCGGATGTGAAAACTCAGGGCTCAACCCTGAGCCTGCATTCGATACGGGAAGACTCGAGGACGGCAGGGGAGACTGGAACTTCTGGTGTAGCGGTGGAATGCGCAGATATCAGAAAGAACACCAATGGCGAAGGCAGGTCTCTGGGCCGATCCTGACGCTGAGGAACGAAAGCGTGGGGAGCAAACAGG
>ASV1451
ACGGGGGATGCAAGCGTTATCCGGAATGATTGGGCGTAAAGCGTCTGTAGGTGGCTTCCCAAGTCAACTGTCAAAAACCAAGGCTTAACCTTGGGCCGGCAGTTGAAACTATGAAGCTTGAGTTAGGTAGGGGCAGAGGGAATTCCTAGTGTAGTGGTGAAATGCGTAGATATTAGGAAGAACACCAACCGCGAAAGCACTCTGCTGGGCCATAACTGACACTCAGAGACGAAAGCTAGGGGAGCGAATGGG
>ASV1452
ACGGAGGGTGCAAGCGTTAATCGGAATTACTGGGCGTAAAGCGCGCGTAGGCGGCTAAGTAAGCTAGATGTGAAATCCCTGGGCTCAACCTGGGCACTGCATTTAGAACTGCTTAGCTAGAGTGCAGAAGAGGAGTGTGGAATTTCCGGTGTAGCGGTGAAATGCGTAGAGATCGGAAGGAACATCAGTGGCGAAGGCGACACTCTGGTCTGACACTGACGCTGAGGTGCGAAAGCGTGGGTAGCAAACAGG
>ASV1453
ACGTAGGGTGCAAGCGTTAATCGGAATTACTGGGCGTAAAGCGTGCGCAGGCGGTTAGATAAGCCAGATGTGAAATCCCCGAGCTCAACTTGGGAACTGCGTTTGGAACTGTTTAACTAGAGTGCGTCAGAGGGGGGTGGAATTCCGCGTGTAGCAGTGAAATGCGTAGAGATGCGGAGGAACACCGATGGCGAAGGCAGCCCCCTGGGATGACACTGACGCTCATGCACGAAAGCGTGGGGAGCAAACAGG
>ASV1455
ACGAGGGGTGCAAGCGTTGCTCGGAATTATTGGGCGTAAAGGGTAGGTAGGTGGTCCTGTTTGTCAGAGGTGAAATCCTTGGGCTTAACCCAAGAAGTGCCTCTGAAACGGCAGGACTCGAGTTCTGGAGAGGGTCGTGGAATTCCCGGTGTAGCGGTGAAATGCGTAGAGATCGGGAGGAACACCAGAGGCGAAGGCGGCGACCTGGACAGATACTGACACTCAACTACGAAAGCGTGGGTAGCAAACAGG
>ASV1456
ACGAAGGGTGCAAGCGTTACTCGGAATTACTGGGCGTAAAGCGTGCGTAGGTGGTTCGTTAAGTCTGACGTGAAATCCCCGGGCTCAACCTGGGAGCTGCGTTGGATACTGGCGATCTAGAGTGCGGTAGAGGGTGGTGGAATTCCCGGTGTAGCAGTGAAATGCGTAGAGATCGGGAGGAACACTCGTGGCGAAGGCGGCCACCTGGACCAGCACTGACACTGAGGCACGAAAGCGTGGGGAGCAAACAGG
>ASV1457
ACGGGGGGTGCAAGCGTTAATCGGAATTACTGGGCGTAAAGGGTCTGTAGGTGGTTTGTTAAGTCAGATGTGAAAGCCCAGGGCTCAACCTTGGAACTGCATTTGATACTGGCAAACTAGAGTATGGTAGAGGAATGGGGAATTTCTGGTGTAGCGGTGAAATGCGTAGAGATCAGAAGGAACACCGATGGCGAAGGCAACATTCTGGACTGATACTGACACTGAGGGACGAAAGCGTGGGGATCAAACAGG
>ASV1459
ACGTAGGGTGCGAGCGTTAATCGGAATTACTGGGCGTAAAGCGTGCGCAGGCGGTTTTGTAAGACAGGTGTGAAATCCCCGGGCTTAACCTGGGAACTGCGCTTGTGACTGCAAGACTCGAGTACGGCAGAGGGGGGTGGAATTCCACGTGTAGCAGTGAAATGCGTAGAGATGTGGAGGAACACCGATGGCGAAGGCAGCCCCCTGGGTCGATACTGACGCTCATGCACGAAAGCGTGGGGAGCAAACAGG
>ASV1460
ACGGAAGGTGCAAGCGTTAATCGGAATTACTGGGCGTAAAGCGCGCGTAGGCGGCTTGGTAAGTCGGGTGTGAAAGCCCCGGGCTCAACCTGGGAATTGCATTCGATACTGCCGGGCTAGAGTACGAGAGAGGGGGGTGGAATTCCAGGTGTAGCGGTGAAATGCGTAGATATCTGGAGGAACACCGGTGGCGAAGGCGGCCCCCTGGCTTGATACTGACGCTGAGGTGCGAAAGCGTGGGGAGCAAACAGG
>ASV1461
ACGGAGGGTGCGAGCGTTAATCGGAATTACTGGGCGTAAAGCGCACGTAGGCGGTCATGTAAGTGAGAGGTGAAATCCCCGGGCTTAACCTGGGACTTGCTTCTCATACTGCATGGCTAGAGTATGGGAGAGGGAGGTGGAATTTCCGGTGTAGCGGTGAAATGCGTAGAGATCGGAAGGAACATCAGTGGCGAAGGCGGCCTCCTGGCCTAATACTGACGCTGAGGAGCGAAAGCGTGGGGATCAAACAGG
>ASV1463
ACGGAGGGTGCAAGCGTTATCCGGAATCATTGGGTTTAAAGGGTCCGCAGGCGGGATTATAAGTCAGTGGTGAAATCTCATAGCTTAACTATGAAACTGCCATTGATACTGTAGTTCTTGAATTCGGTCGAAGTGGGCGGAATATGACATGTAGCGGTGAAATGCATAGATATGTCATAGAACACCGATAGCGAAGGCAGCTCACTAGGCCTGGATTGACGCTCAGGGACGAAAGCGTGGGGAGCAAACAGG
>ASV1464
ACGGAGGGTGCAAGCGTTGTCCGGATTTATTGGGTTTAAAGGGTGCGTAGGCGGCTGATTAAGTCAGCGGTGAAAGACTTCGGCTTAACCGGAGCAGTGCCGTTGATACTGGTCAGCTTGAGTGCTGCAGGGGTACATGGAATTGATGATGTAGCGGTGAAATGCATAGATATCATCAGGAACACCGATAGCGAAGGCATTGTACTGGGCAGCAACTGACGCTGAGGCACGAAAGTGTGGGGATCGAACAGG
>ASV1466
ACGAGGGGTGCAAGCGTTGCTCGGAATTATTGGGCGTAAAGGGCAGGTAGGTGGTCTCATTTGTCTGGGGTGAAATCCTTCGGCTTAACCGAAGAAGTGCCTTAGAAACGGTGAGACTAGAGTACTGGAGAGGGTCGTGGAATTCCCGGTGTAGCGGTGAAATGCGTAGAGATCGGGAGGAACACCAGAGGCGAAGGCGGCGACCTGGACAGTAACTGACACTCAACTGCGAAAGCGTGGGGAGCAAACAGG
>ASV1467
ACGAAGGGGGCTAGCGTTGTTCGGATTTACTGGGCGTAAAGCGCACGTAGGCGGATCTTTAAGTCAGAGGTGAAATCCCAGGGCTCAACCCTGGAACTGCCTTTGATACTGGGGATCTCGAGTCCGGGAGAGGTGAGTGGAACTGCGAGTGTAGAGGTGAAATTCGTAGATATTCGCAAGAACACCAGTGGCGAAGGCGGCTCACTGGCCCGGAACTGACGCTGAGGTGCGAAAGCGTGGGGAGCAAACAGG
>ASV1468
ACGGAGGGTCCAAGCGTTATCCGGAATCATTGGGTTTAAAGGGTCCGCAGGCGGATTTGTAAGTCAGTGGTGAAATCCTACAGCTTAACTGTAGAACTGCCATTGATACTGCAAGTCTTGAATTCGGTCGAAGTGGGCGGAATATGTCATGTAGCGGTGAAATGCTTAGATATGACATAGAACACCGATAGCGAAGGCAGCTCACTAGGCCTGGATTGACGCTCAGGGACGAAAGCGTGGGGAGCGAACAGG
>ASV1469
ACGGAGGGTGCAAGCGTTATCCGGATTCACTGGGTTTAAAGGGTGCGTAGGTGGGCAGGTAAGTCAGTGGTGAAATACTCGGGCTCAACCCGAGAACTGCCGTTGATACTATCTGTCTTGAATATCATGGAGGTAAGTGGAATATGTCATGTAGCGGTGAAATGCTTAGAGATGACATAGAACACCAATTGCGAAGGCAGCTTGCTACATGATGATTGACACTGAGGCACGAAAGCGTGGGGAGCAAACAGG
>ASV1470
ACGGAGGGTGCAAGCGTTATCCGGATTTATTGGGTTTAAAGGGTCCGTAGGCGGGCCTATAAGTCAGTGGTGAAAGCCTATCGCTTAACGATAGAACTGCCATTGATACTGTAGGCCTTGAGTATATTTGAGGTAGCTGGAATAAGTAGTGTAGCGGTGAAATGCATAGATATTACTTAGAACACCAATTGCGAAGGCAGGTTACCAAGATATAACTGACGCTGAGGGACGAAAGCGTGGGGAGCGAACAGG
>ASV1473
ACAGGGGGTGCTAGCGTTGTTCGGAATTACTGGGCGTAAAGGGCGCGTAGGCGGTCTTGCAAGTCAGGGGTGAAATCCCGGAGCTTAACTCCGGAATTGCTTCTGATACTGTGAGGCTAGAGTGTATTAGAGGATGGCGGAATTCCTAGTGTAGTGGTGAAATACGTAGATATTAGGAAGAACACCGGTGGCGAAGGCGGCCATCTGGGATACAACTGACGCTGAGGCGCGAAAGCGTGGGGATCAAACAGG
>ASV1477
ACGGAGGGTCCAAGCGTTATCCGGATTTATTGGGTTTAAAGGGTTCGTAGGCGGGGGACTAAGTCAGTGGTGAAAGCTTGCAGCTCAACTGTAAAATTGCCATTGATACTGGTTTTCTTGAGTGTAATTGGAGTTGGCGGAATATGTCATGTAGCGGTGAAATGCTTAGATATGACATAGAACACCGATCGCGAAGGCAGCCAACTAAGTTACAACTGACGCTGAGGAACGAAAGCGTGGGGAGCAAACAGG
>ASV1478
ACGGAGGGAGCTAGCGTTGTTCGGAATTACTGGGCGTAAAGCGCGCGTAGGCGGTCCATCAAGTCAGAGGTGAAAGCCCGGGGCTCAACCCCGGAACTGCCTTTGAAACTGGCGGACTAGAATCTTGGAGAGGTCAGTGGAATTCCGAGTGTAGAGGTGAAATTCGTAGATATTCGGAAGAACACCAGTGGCGAAGGCGACTGACTGGACAAGTATTGACGCTGAGGTGCGAAAGCGTGGGGAGCAAACAGG
>ASV1479
ACGGAGGGTGCAAGCGTTAATCGGAATTACTGGGCGTAAAGGGTGCGTAGGTGGTTTTTTAAGTTATCTGTGAAATTCCCGGGCTCAACCTGGGACGGTCAGATAAGACTGGAAGACTTGAGTATAGGAGAGGGTAGTAGAATTTCCGGTGTAGCGGTGAAATGCGTAGAGATCGGAAGGAATACCGGTGGCGAAGGCGGCTACCTGGCCTAATACTGACACTGAGGCACGAAAGCGTGGGGAGCAAACAGG
>ASV1483
ACGGAGGGTGCAAGCGTTAATCGGAATAACTGGGCGTAAAGCGCACGCAGGCGGTTTGCTAAGCTAGATGTGAAAGCCCCGGGCTCAACCTGGGAACTGCATTTAGAACTGGCGAACTAGAGTCTTGTAGAGGGGGGTAGAATTCCAGGTGTAGCGGTGAAATGCGTAGAGATCTGGAGGAATACCGGTGGCGAAGGCGGCCCCCTGGACAGAGACTGACGCTCAGGTGCGAAAGCGTGGGGAGCAAACAGG
>ASV1484
ACGGGGGATGCAAGCGTTATCCGGAATCATTGGGCGTAAAGCGCCTGTAGGTTGTTTAATAAGTCTGTTGTTAAAGACTAGGGCTCAACCCTAGAAAAGCAATGGAAACTACTAGACTTGAGTATGGCAGGGGTAGAGGGAACTTCTAGTGTAGCGGTGAAATGCGTAGATATTAGAAAGAACACCAGTGGCGAAAGCGCTCTACTGGACCATTACTGACACTCAGAGGCGAAAGCTAGGGTAGCAAAAGGG
>ASV1485
ACGGAGGATCCAAGCGTTATCCGGATTTATTGGGTTTAAAGGGTGCGTAGGCGGCTTTGTAAGTCAGTGGTGAAAGCCTGTCGCTTAACGACAGAACTGCCATTGATACTGCAGAGCTTGAATATGTTTGAAGTGGGCGGAATGTGTAGTGTAGCGGTGAAATGCTTAGATATTACACAGAACACCGATTGCGAAGGCAGCTCACTAAACCATTATTGACGCTGAGGCACGAAAGTGTGGGGATCAAACAGG
>ASV1486
ACGTAGGGTGCGAGCGTTAATCGGAATTACTGGGCGTAAAGCGTGCGCAGGCGGTTGCATAAGACAGATGTGAAATCCCCGGGCTCAACCTGGGAACTGCGTTTGTGACTGTGCGACTGGAGTACGGTAGAGGGGGGTGGAATTCCTGGTGTAGCAGTGAAATGCGTAGATATCAGGAGGAACATCGATGGCGAAGGCAGCCCCCTGGACCTGTACTGACGCTCATGCACGAAAGCGTGGGGAGCAAACAGG
>ASV1488
ACGAAGGATCCAAGCGTTGTCCGGATTTACTGGGTTTAAAGGGTGCGTAGGCGGGGAATTAAGTCAGTGGTGAAAGCTGGTAGCTCAACTATCAAATTGCCATTGAAACTGATTCTCTCGAGTACGGTTGAGGTAGCTGGAATGTAACATGTAGCGGTGAAATGCTTAGATATGTTACAGAACACCGATTGCGAAGGCAGGCTACTAAACCGTAACTGACGCTGAGGCACGAAAGCGTGGGGATCAAACAGG
>ASV1489
ACGAAGGGGGCTAGCGTTGCTCGGAATCACTGGGCGTAAAGCGCACGTAGGCGGATCTTTAAGTCAGAGGTGAAATCCCAGGGCTCAACCCTGGAACTGCCTTTGATACTGGGGATCTCGAGTCCGGAAGAGGTGAGTGGAACTCCGAGTGTAGAGGTGAAATTCGTAGATATTCGGAAGAACACCAGTGGCGAAGGCGGCTCACTGGTCCGGTACTGACGCTGAGGTGCGAAAGCGTGGGGAGCAAACAGG
>ASV1490
ACGGAGGGTGCGAGCGTTAATCGGAATTACTGGGCGTAAAGCGCACGTAGGCGGTCATGTAAGTGGGATGTGAAATCCCCGGGCTTAACCTGGGACTTGCATCTCAGACTGCATGACTAGAGTATGGGAGAGGGTGGTGGAATTTCCGGTGTAGCGGTGAAATGCGTAGAGATCGGAAGGAACATCAGTGGCGAAGGCGGCCACCTGGCCTAATACTGACGCTGAGGTGCGAAAGCGTGGGGATCAAACAGG
>ASV1493
ACGAAGGGGGCTAGCGTTGCTCGGAATTACTGGGCGTAAAGGGAGCGTAGGCGGACTGTTAAGTTAGAGGTGAAAGCCCAGGGCTCAACCTTGGAATTGCCTTTGATACTGGCAGTCTTGAGTACGGAAGAGGTATGTGGAACTCCGAGTGTAGAGGTGAAATTCGTAGATATTCGGAAGAACACCAGTGGCGAAGGCGACATACTGGTCCGTTACTGACGCTGAGGCTCGAAAGCGTGGGGAGCAAACAGG
>ASV1494
ACAGAGACTGCAAGCGTTATTCGGATTCACTGGGCGTAAAGGGTGCGCAGGCGGCCGTGTGTGTGAGGCGTGAAAGCCCGGAGCTTAACTCCGGAATTGCACCTCAAACTACACGGCTAGAGCATTGGAGAGGGTAGCGGAATTCACGGTGTAGCAGTGAAATGCGTAGATATCGTGAGGAACACCAGAGGCGAAGGCGGCTACCTGGACAATTGCTGACGCTCAGGCACGAAAGCGTGGGGAGCAAAAGGG
>ASV1496
ACGGAGGGTGCGAGCGTTGTCCGGATTTATTGGGTTTAAAGGGTGCGTAGGTGGTTTAGTAAGTCTGGTTTGAAAGTCAGTCGCTTAACGATTGAGGGTGGCTGGATACTGCTAAACTTGAATGCGCTGGAGGTAGGCGGAACGGGTTGTGTAGCGGTGAAATGCATAGATATGACCCAGAACACCGATTGCGAAGGCAGCCTACTACGGCGTGATTGACACTGAGGCACGAGAGCATGGGGAGCAAACAGG
>ASV1500
ACGAAGGGTCCAAGCGTTGTTCGGAATCATTGGGCGTAAAGCGCGCGCAGGCGGATCAGCAAGTCAGATGTGAAATCTCGAAGCTCAACTTCGAAACTGCGTCTGAAACTGCTAGTCTAGAATGTCGGAGGGGGCAGGGGAATTTCACGTGTAGGGGTAAAATCCGTAGAGATGTGAAGGAACACCGGAGGCGAAGGCGCCTGCCTGGACGACTATTGACGCTGAGGCGCGAAAGCGTGGGGAGCAAACAGG
>ASV1504
ACGAAGGGGGCTAGCGTTGTTCGGAATCACTGGGCGTAAAGCGCACGTAGGCGGATCTTTAAGTCAGGGGTGAAATCCCGAGGCTCAACCTCGGAACTGCCTTTGATACTGGAGGTCTCGAGTCCGGGAGAGGTGAGTGGAACTGCGAGTGTAGAGGTGAAATTCGTAGATATTCGCAAGAACACCAGTGGCGAAGGCGGCTCACTGGCCCGGTACTGACGCTGAGGTGCGAAAGCGTGGGGAGCAAACAGG
>ASV1505
ACGTAGGTGGCAAGCGTTGTCCGGAATTATTGGGCGTAAAGGGAGCGCAGGCGGGAAGGTAAGTCGGTCTTAAAAGTGCGGGGCTCAACCCCGTGATGGGATCGAAACTATCTTTCTTGAGTGCAGGAGAGGAAAGTGGAATTCCTAGTGTAGCGGTGAAATGCGTAGATATTAGGAGGAACACCAGTGGCGAAGGCGACTTTCTGGACTGTAACTGACGCTGAGGCTCGAAAGCCAGGGGAGCGAACGGG
>ASV1506
ACAGAGGTCCCAAGCGTTGTTCGGATTCACTGGGCGTAAAGGGTGCGTAGGCGGTGGGGTAAGTTTGAGGTGAAATCTCCGGGCTCAACCCGGAAATTGCCTTGAAGACTATCCTGCTAGAGGATCGGAGGGGAGACTGGAATTCTCGGTGTAGCAGTGAAATGCGTAGATATCGAGAGGAACACCAGTGGCGAAGGCGAGTCTCTGGACGATTCCTGACGCTGAGGCACGAAAGCCAGGGGAGCAAACGGG
>ASV1508
ACGGAGGGTGCAAGCGTTATCCGGATTCATTGGGTTTAAAGGGTGCGTAGGCGGAAAGGTAAGTCAGTGGTGAAAGCCCGCAGCTCAACTGCGGAACTGCCATTGATACTGCCTTTCTTGAGTACGGTTGAAGTAGATGGAATGTGCAGTGTAGCGGTGAAATGCTTAGATATTGCACAGAACACCCATTGCGAAGGCAGTCTACTAAGCCGCAACTGACGCTGAGGCACGAAAGCGTGGGTAGCGAACAGG
>ASV1509
ACGGAGGGTGCAAGCGTTATCCGGATTCACTGGGTTTAAAGGGTGTGTAGGCGGGCTATTAAGTCAGTGGTGAAATCTCCGAGCTTAACTTGGAAACTGCCATTGATACTATTAGTCTTGAATTCTGTTGAGGTTGGCGGAATATATCATGTAGCGGTGAAATGCATAGATATGATATAGAACCCCGATTGCGAAGGCAGCTAACTAAGCAGATATTGACGCTGAGGCACGAAAGCGTGGGGATCAAACAGG
>ASV1511
ACGTATGTCGCAAGCGTTATCCGGATTTATTGGGCGTAAAGCGCGTCTAGGCGGAAAAATAAGTCTGATGTTAAAATGCGGGGCTCAACTCCGTATTGCGTTGGAAACTGTTTTTCTAGAGTACTGGAGAGGTGGGCGGAACTACAAGTGTAGAGGTGAAATTCGTAGATATTTGTAGGAATGCCGATGGAGAAGTCAGCTCACTGGACAGATACTGACGCTAAAGCGCGAAAGCGTGGGGAGCAAACAGG
>ASV1512
ACGGAGGGTGCAAGCGTTAATCGGAATTACTGGGCGTAAAGCGCGCGTAGGTGGTCTGCTAAGTCGGATGTGAAAGCCCCGGGCTTAACCTGGGAACTGCACCCGATACTGGCAGACTAGAGTGCGGGAGAGGGAGGTAGAATTCCACGTGTAGCGGTGAAATGCGTAGATATGTGGAGGAATACCAGTGGCGAAGGCGGCCTCCTGGCTCGACACTGACACTGAGGTGCGAAAGCGTGGGTAGCAAACAGG
>ASV1513
ACGGAGGGTGCAAGCGTTATCCGGATTCATTGGGTTTAAAGGGTGCGTAGGCGGGATATTAAGTCAGTGGTGAAATCTCTCAGCTCAACTGAGAAACTGCCATTGATACTGATGTTCTTGAGTTTGTTTGAAGTAGGCGGAATGAGGCATGTAGCGGTGAAATGCATAGATATGCCTCAGAACACCAATTGCGAAGGCAGCTTACTAAGACAATACTGACGCTGAGGCACGAAAGCGTGGGGAGCAAACAGG
>ASV1518
ACGGAGGGTGCAAGCGTTATCCGGATTTATTGGGTTTAAAGGGTGCGTAGGCGGGCCTGTAAGTCAGTGGTGAAAGCCTTCAGCTTAACTGGAGAACTGCCATTGATACTGCTGGCCTTGAATTCGGTTGAAGTGGGCGGAATGTGTGGTGTAGCGGTGAAATGCATAGATATCACACAGAACACCGATTGCGAAGGCAGCTCACTAAGCCGATATTGACGCTGAGGCACGAAAGCGTGGGGAGCAAACAGG
>ASV1519
ACGGAGGGGGCTAGCGTTGTTCGGAATTACTGGGCGTAAAGCGCACGTAGGCGGCGCATCAAGTTAGGGGTGAAAGGCCTGGGCTCAACCTAGGAACTGCCTTTAATACTGATGTGCTAGAATGCGGGAGAGGGTAGCGGAATTCCAAGTGTAGAGGTGAAATTCGTAGATATTTGGAAGAACACCGGTGGCGAAGGCGGCTACCTGGACCGTAATTGACGCTGAGGTGCGAAAGCGTGGGGAGCAAACAGG
>ASV1521
ACAGAGGATGCAAACGTTGCTCGGAATTACTGGGCGTAAAGCGCGCGCAGGCGGTCTCGTAAGTCGGGTGTGAAAGCCCCGGGCTCAACCCGGGAAGTGCACTCGATACTGCGAGACTGGAGTACTGGAGAGGAGAGCGGAATTCTCGGTGTAGAGGTGAAATTCGTAGATATCGGGAGGAACACCAGTGGCGAAGGCGGCTCTCTGGACAGATACTGACGCTGAGGCGCGAAAGCGTGGGAAGCAAACAGG
>ASV1522
ACGGAGGGTGCAAGCGTTAATCGGAATTACTGGGCGTAAAGCGCACGTAGGCGGTCACTTAAGTCGGATGTGAAATCCCCGGGCTCAACCTGGGAACTGCATTCGATACTGGGTGGCTAGAGTATGGCAGAGGGGAGTGGAATTCCAGGTGTAGCGGTGAAATGCGTAGATATCTGGAGGAACATCAGTGGCGAAGGCGACTCCCTGGGTTAATACTGACGCTGAGGTGCGAAAGCGTGGGGAGCAAACAGG
>ASV1523
ACGGAGGATGCAAGCGTTATCCGGATTTATTGGGTTTAAAGGGAGCGTAGGCGGGATAGTAAGTCAGCGGTGAAAGCCTGAGGCTCAACCTCGGAACTGCCATTGATACTGCTAACCTAGAGTACATTTGATGTGGGCGGAATGTGTCATGTAGCGGTGAAATGCTTAGATATGACACAGAACACCGATTGCGAAGGCAGCTCACAAAACTGTAACTGACGCTGAGGCTCGAAAGCGTGGGGATCAAACAGG
>ASV1524
ACGGAGGGGGCTAGCGTTGTTCGGAATTACTGGGCGTAAAGCGCACGTAGGCGGATCAGAAAGTCAGAGGTGAAATCCCGGGGCTCAACCCCGGAACTGCCTTTGAAACTCCTGATCTTGAGGTCGAGAGAGGTGAGTGGAATTCCGAGTGTAGAGGTGAAATTCGTAGATATTCGGAGGAACACCAGTGGCGAAGGCGGCTCACTGGCTCGATACTGACGCTGAGGTGCGAAAGCGTGGGGAGCAAACAGG
>ASV1525
ACAGAGGGTGCGAGCGTTAATCGGAATTACTGGGCGTAAAGGGTGTGTAGGCGGTTAGATAAGTTAGGTGTGAAAGCCCCGGGCTCAACCTGGGAACTGCGCCTAATACTGTCTAGCTAGAGTATTGTAGAGGAAAGTGGAATTTCCGGTGTAGCGGTGAAATGCGTAGATATCGGAAGGAACATCAGTGGCGAAGGCGACTTTCTGGACAAATACTGACGCTGAGACACGAAAGCATGGGGAGCAAACAGG
>ASV1529
ACAGAGGATGCAAGCGTTATCCGGAATCACTGGGCATAAAGCGTCTGTAGGTTGTTTAGTAAGTCTGCTGTTAAATACTAGGGCTCAACCCTAGACCAGCAGTGGAAACTGCTAGACTTGAGTGTGGTAGAGGTAGAGGGAATTCCTAGTGTAGCGGTGAAATGCGTAGATATTAGGAAGAACACCAATGGCGAAAGCACTCTACTGGGCCATAACTGACACTGAGAGACGACAGCTAGGGGAGCAAATGGG
>ASV1530
ACGGAGGGTGCAAGCGTTATCCGGAATCATTGGGTTTAAAGGGTCCGCAGGCGGACTAGTAAGTCAGTGGTGAAATCCTACAGCTTAACTGTAGAACTGCCATTGATACTGCTAGTCTTGAATTCGGTCGAAGTGGGCGGAATATGTCATGTAGCGGTGAAATGCTTAGATATGACATAGAACACCGATAGCGAAGGCAGCTCACTAGGCCTGGATTGACGCTCATGGACGAAAGCGTGGGGAGCGAACAGG
>ASV1531
ACGGAGGATCCAAGCGTTATCCGGAATCATTGGGTTTAAAGGGTCCGTAGGCGGTTTTTTAAGTCAGAGGTGAAATCCTGCAGCTCAACTGTAGCATTGCCTTTGATACTGAAAGACTTGAGTTATTGTGAAGTAGTTAGAATGTGTAGTGTAGCGGTGAAATGCATAGATATTACACAGAATACCGATTGCGAAAGCAGATTACTAATAATATACTGACGCTCAGGGACGAAAGCGTGGGTAGCGAACAGG
>ASV1533
ACGGAGGGTGCAAGCGTTATCCGGATTTATTGGGTTTAAAGGGTCCGTAGGCGGACCTATAAGTCAGTGGTGAAATCTTCCGGCTCAACCGGGAAACTGCCATTGATACTGTAGGTCTTGAGTATGTATGAAGTTGGCGGAATGTGTGGTGTAGCGGTGAAATGCTTAGATATCACACAGAACACCGATTGCGAAGGCAGCTGACTAATACATAACTGACGCTGAGGGACGAAAGTGTGGGGATCAAACAGG
>ASV1534
ACGTAGGCACCAAGCGTTGTCCGGATTTATTGGGCGTAAAGAGCTCGTAGGCGGTTTAGTAAGTCGGGTGTGAAAACTTTGGGCTTAACCCAAAGCCTGCATTCGATACTGCTATGACTTGAGTTCGGTAGGGGAGCGGGGAATTCCTAGTGTAGCGGTGAAATGCGCAGATATTAGGAGGAACACCGGTGGCGAAGGCGCCGCTCTGGGCCGATACTGACGCTGAGGAGCGAAAGCGTGGGTAGCAAACAGG
>ASV1536
ACGAAGGGGGCTAGCGTTACTCGGAATTACTGGGCGTAAAGGGCGCGTAGGCGGCTTGGCCAGTCAGGCGTGAAATTCCTGGGCTTAACCTGGGGACTGCGCTTGATACTGCTGGGCTTGAGGCCGAGAGAGGGTGGTGGAATTCCCAGTGTAGAGGTGAAATTCGTAGATATTGGGAAGAACACCGGTGGCGAAGGCGACCACCTGGCTCGGTACTGACGCTGAGGCGCGACAGCGTGGGGAGCAAACAGG
>ASV1537
ACGTAGGGTGCAAGCGTTGTCCGGATTTATTGGGCGTAAAGAGCTCGTAGGCGGCCTGGCGCGTCGGATGTGAAAACTTGAAGCTTAACTTCAAGCCTGCATTCGATACGGCCAAGCTAGAGGATGTCAGGGGAAACTGGAATTCCTGGTGTAGCGGTGAAATGCGCAGATATCAGGAGGAACACCGGTGGCGAAGGCGGGTTTCTGGGACATTACTGACGCTGAGGAGCGAAAGCGTGGGGAGCAAACAGG
>ASV1541
ACGGAGGGTGCAAGCGTTACTCGGAATCACTGGGCGTAAAGGGTGCGTAGGCTGGCTTTTAAGTCAGATGTGAAATCCTATGGCTTAACCATAGAACTGCATTTGAAACTGAAAGCCTAGAGTTCAGAAGGGGCAGATGGAATTAGTGGTGTAGGGGTAAAATCCGTAGATATCACTAGGAATATCAAAAGCGAAGGCGATCTGCTGGGATGATACTGACGCTGAGGCACGAAAGCGTGGGGAGCAAACAGG
>ASV1542
ACAGAGGATGCAAGCGTTATCCGGAATCACTGGGCATAAAGCGTCTGTAGGTTGCTTGCCAAGTCTGCTGTTAAAGATCAGGGCTTAACCCTGGGAAAGCAGTGGAAACTAGTAGGCTTGAGTGTGGTAGAGGTAGAGGGAATTCCTGGTGTAGCGGTGAAATGCGTAGATATTAGGAAGAACACCAATGGCGAAAGCACTCTACTGGGCCATAACTGACACTGAGAGACGACAGCTAGGGGAGCAAATGGG
>ASV1543
ACGGAGGGGGTTAGCGTTGTTCGGAATTACTGGGCGTAAAGCGCGCGTAGGCGGACCAGAAAGTTGGGGGTGAAATCCCGGGGCTCAACCCCGGAACGGCCTCCAAAACTCCTGGTCTTGAGTTCGAGAGAGGTGAGTGGAATTCCGAGTGTAGAGGTGAAATTCGTAGATATTCGGAGGAACACCAGTGGCGAAGGCGGCTCACTGGCTCGATACTGACGCTGAGGTGCGAAAGCGTGGGGAGCAAACAGG
>ASV1544
ACAGAGGTCCCGAGCGTTGTTCGGATTCACTGGGCGTAAAGGGTGCGTAGGTGGTTGGGTAAGTTTGAGGTGAAAGCTCCGAGCTCAACTCGGAAAATGCCTTGAATACTATCTGGCTAGAGGATTGGAGGGGAGACTGGAATTCTCGGTGTAGCAGTGAAATGCGTAGATATCGAGAGGAACACCAGTGGCGAAGGCGAGTCTCTGGACAATTCCTGACACTGAGGCACGAAAGCCAAGGGAGCAAACGGG
>ASV1549
ACGGAGGGTGCAAGCGTTATCCGGATTCACTGGGTTTAAAGGGTGCGTAGGCGGGCAGGTAAGTCAGTGGTGAAATCCCCGAGCTTAACTTGGGAACTGCCATTGATACTATCTGTCTTGAATGTTGTGGAGGTCAGCGGAATATGTCATGTAGCGGTGAAATGCTTAGATATGACATAGAACACCGATTGCGAAGGCAGCTGGCTACACAAATATTGACGCTGAGGCACGAAAGCGTGGGGATCAAACAGG
>ASV1554
ACGTAGGGTGCGAGCGTTAATCGGAATTACTGGGCGTAAAGCGTGCGCAGGCGGTTACCTAAGCCAGTCGTGAAATCCCCGGGCTCAACCTGGGAATGGCGATTGGGACTGGGTAGCTAGAGTGTGGCAGAGGGAGGTGGAATTCCACGTGTAGCAGTGAAATGCGTAGAGATGTGGAGGAACACCGATGGCGAAGGCAGCCTCCTGGGCTAACACTGACGCTCATGCACGAAAGCGTGGGGAGCAAACAGG
>ASV1556
ACGGGAGGAGCGAGCATTATTCGGAATGATTAGGCGTAAAGGGTTTGTAGGTGGTTTTTTAAGTTGAAAAAAACAAATTAAAGCTCAACTTTATAAATTTTTTCAATACTGAAAAACTTGAGTATACATAGAGGATAATGGAATTTCTATTGGAGGGATAAAATATGTTGATAATAGAAGGAAGATCGAAAGCGAAGGCAATTATCTGGGTATATACTGACACTGAGAAACGAAAGCTTGGGGAGCGAACGGG
>ASV1557
ACGGAGGGTGCGAGCGTTGTCCGGAATCACTGGGCGTAAAGGGCGCGTAGGCGGTCTGCTAAGCGTGCGGTGAAAGCCTGGGGCTCAACCCCAGGTCGGCCGTGCGAACTGGTGGACTGGAGCACTGTAGAGGCAGGTGGAATTCCGGGTGTAGCGGTGGAATGCGTAGAGATCCGGAAGAACACCGGTGGCGAAGGCGGCCTGCTGGGCAGTAGCTGACGCTGAGGCGCGACAGCGTGGGGAGCAAACAGG
>ASV1560
ACGGAGGGTGCAAGCGTTATCCGGATTCACTGGGTTTAAAGGGAGCGTAGGTGGGCAGGTAAGTCAGTGGTGAAATCTTTGGGCTTAACCCGAAAACTGCCATTGATACTATCTGTCTTGAATATTCTGGAGGTAAGCGGAATATGTCATGTAGCGGTGAAATGCTTAGATATGACATAGAACACCCATTGCGAAGGCAGCTTACTACGGAATGATTGACACTGAGGCTCGAAAGCGTGGGGATCAAACAGG
>ASV1563
ACGAAGGGACCTAGCGTAATTCGGAATTACTGGGCGTAAAGCGCGCGTAGGCGGTTAAGTAAGTTAATTGTGAAAGCCCAAAGCTCAACTTTGGAATTGCAATTAAAACTACTTAGCTAGAGTTTATCAGAGGAAAGCGGAATACATAGTGTAGAGGTGAAATTCGTAGATATTATGTAGAACACCAGTTGCGAAGGCGGCTTTCTGGGATAACACTGACGCTGAGGTGCGAAAGTATGGGTAGCGAAGAGG
>ASV1564
ACGGAGGGTGCAAGCGTTGTCCGGATTTATTGGGTTTAAAGGGTGCGTAGGTGGTTGTTTAAGTCTGGTTTGAAAGCAGGCGGCTTAACCGTCTGATGTGGCTGGAAACTGAACGACTTGAATGGGTTGGCGGTAGCCGGAACGGGTCATGTAGCGGTGAAATGCATAGATATGACCCAGAACACCGATTGCGAAGGCAGGCTACTACGACTTGATTGACACTGAGGCACGAGAGCATGGGTAGCGAACAGG
>ASV1565
ACGGAGGGTGCAAGCGTTATCCGGAATCATTGGGTTTAAAGGGTCCGCAGGCGGGCGTATAAGTCAGTGGTGAAAGCCTACAGCTTAACTGTAGAACTGCCATTGATACTGTATGCCTTGAATTCGATCGAAGTGGGCGGAATGTGTAGTGTAGCGGTGAAATGCATAGATATTACACAGAACACCGATAGCGAAGGCAGCTCACTAGGTCTGAATTGACGCTCATGGACGAAAGCGTGGGGAGCAAACAGG
>ASV1566
ACGGAGGGTGCGAGCGTTAATCGGAATTACTGGGCGTAAAGCGCGCGTAGGTGGTTTGTTTAGTCGGATGTGAAAGCCCCGGGCTCAACCTGGGAACTGCACCCGATACTGGCAGACTAGAGTGCGGGAGAGGGAGGTAGAATTCCACGTGTAGCGGTGAAATGCGTAGATATGTGGAGGAATACCAGTGGCGAAGGCGGCCTCCTGGCTCGACACTGACACTGAGGTGCGAAAGCGTGGGTAGCAAACAGG
>ASV1569
ACGAAGGATCCAAGCGTTGTCCGGATTTACTGGGTTTAAAGGGTGCGTAGGCGGAGTGCTAAGTCAGTGGTGAAAGCCCGCAGCTCAACTGCGGAACTGCCATTGAAACTGGCACTCTTGAATACGGTGGAGGTAGATGGAATGTAACATGTAGCGGTGAAATGCTTAGATATGTTACAGAACACCGATTGCGAAGGCAGTCTGCTACACCGTGATTGACGCTGAGGCACGAAAGCGTGGGGAGCAAACAGG
>ASV1570
ACGGAGGGTGCGAGCGTTAATCGGAATTACTGGGCGTAAAGCGCACGTAGGCGGTTATGTAAGTGGTATGTGAAATCCCCGGGCTTAACCTGGGACTTGCCTATCAGACTGCATAGCTAGAGTATGGGAGAGGGAGGTGGAATTTCCGGTGTAGCGGTGAAATGCGTAGAGATCGGAAGGAACATCAGTGGCGAAGGCGGCCTCCTGGCCCAATACTGACGCTGAGGTGCGAAAGCGTGGGGATCAAACAGG
>ASV1572
ACGAAGGGTGCAAGCGTTGTTCGGATTTACTGGGCGTAAAGCGCGCGCAGGCGGATATGTAAGTCAGATGTGAAATCTCGGGGCTCAACCCCGAAACTGCGTCTGAAACTACTTATCTAGAGTCTCGGAGAGGGAAGGGGAATTTCGCATGTAGGGGTAAAATCCGTAGAGATGCGAAGGAACACCAGAGGCGAAGGCGCCTTCCTGGACGAGTACTGACGCTGAGGCGCGAAAGCGTGGGGAGCAAACAGG
>ASV1573
ACAGAGGGTGCGAGCGTTAATCGGAATTACTGGGCGTAAAGCGCGCGTAGGCGGTTATGCAAGTCGAGTGTGAAATCCCCGGGCTCAACCTGGGAACTGCATTCGAGACTGCATGACTTGAGTATGGGAGAGGGAGGCGGAATTTCAGGTGTAGCGGTGAAATGCGTAGATATCTGAAGGAACATCAGTGGCGAAAGCGGCCTCCTGGACCAATACTGACGCTCATGTGCGAAAGCGTGGGGAGCAAACAGG
>ASV1574
ACAGAGGTCCCAAGCGTTGTTCGGATTCACTGGGCGTAAAGGGTGCGTAGGCGGCCGGGTAAGTCTGCTGTGAAATCCCGCAGCTCAACTGCGGAACTGCATTGGATACTATCCGGCTAGAGGAATGGAGGGGAGACTGGAATTCTCGGTGTAGCAGTGAAATGCGTAGATATCGAGAGGAACACCAGTGGCGAAGGCGAGTCTCTGGACATTTCCTGACGCTGAGGCACGAAAGCCAGGGGAGCAAACGGG
>ASV1575
ACAGAGGGTGCAAGCGTTAATCGGAATTACTGGGCGTAAAGCGCACGCAGGCGGCTGCATAAGCCGGTCGTGAAATCCCCGGGCTTAACCTGGGAATTGCGATCGGGACTGTGCGGCTAGAGTGTTGGAGAGGGCAGCGGAATTCCAGGTGTAGCGGTGAAATGCGTAGATATCTGGAGGAACATCAGTGGCGAAGGCGGCTGCCTGGCCAAACACTGACGCTCAGGTGCGAAAGCGTGGGGAGCAAACAGG
>ASV1576
ACGAAGGGGGCTAGCGTTGTTCGGAATTACTGGGCGTAAAGCGCACGTAGGCGGATTTTTAAGTCAGGTGTGAAATCCCGGGGCTCAACCTCGGAACTGCATTTGAAACTGGAAGTCTTGAGGTCAGGAGAGGTTAGCGGAATACCGAGTGTAGAGGTGAAATTCGTAGATATTCGGTGGAACACCAGTGGCGAAGGCGGCTAACTGGACTGATACTGACGCTGAGGTGCGAAAGTGTGGGGAGCAAACAGG
>ASV1578
ACGGAGGGTGCAAGCGTTATCCGGATTCACTGGGTTTAAAGGGTGTGTAGGCGGGTATTTAAGTCAGTGGTGAAATCTCCGAGCTCAACTCGGAAACTGCCATTGATACTATTTATCTTGAATATTGTTGAGGTAGGCGGAATATGTCATGTAGCGGTGAAATGCTTAGATATGACATAGAACACCGATTGCGAAGGCAGCTTGCTAAACAATTATTGACGCTGAGGCACGAAAGCGTGGGGATCAAACAGG
>ASV1579
ACGGAGGGTGCAAGCGTTGCTCGGAATTATTGGGCGTAAAGGGTAGGTAGGTGGTCTCATTTGTTTGGGGTGAAAGCCTTGGGCTTAACCTAAGAAGTGCCCCAAAAACGGTGAGACTAGAGTTCTGGAGAGGGTCGTGGAATTCCCGGTGTAGCGGTGAAATGCGTAGAGATCGGGAGGAACACCAGAGGCGAAAGCGGCGACCTGGACAGATACTGACACTCAACTACGAAAGCGTGGGGAGCAAACAGG
>ASV1581
ACGGAGGGTGCAAGCGTTATCCGGAATCATTGGGTTTAAAGGGTCCGCAGGCGGGCTTATAAGTCAGTGGTGAAAGCCCATCGCTTAACGATGGAACTGCCATTGATACTGTAAGTCTTGAATTCGGTCGAAGTGGGCGGAATGTGACATGTAGCGGTGAAATGCTTAGATATGTCACAGAACACCGATAGCGAAGGCAGCTCACTAGGCCTGGATTGACGCTCATGGACGAAAGCGTGGGGAGCAAACAGG
>ASV1583
ACGGAGGGTGCAAGCGTTGTTCGGAATTATTGGGCGTAAAGCGTGCGTAGGCGGACCGTTAAGTCTGATGTGAAATCCCTCGGCTCAACTGAGGAAGTGCATTGGATACTGGCGGTCTTGAGTCTCGGAGAGGAGAGCGGAATTCCTAGTGTAGAGGTGAAATTCGTAGATATTAGGAGGAACACCAGTGGCGAAAGCGGCTCTCTGGACGATGACTGACGCTGAGGCACGAAAGCATAGGTAGCAAACAGG
>ASV1584
ACGGAGGGTGCAAGCGTTACTCGGAATCACTGGGCGTAAAGGACGCGTAGGCTGTTTAGCAAGTCAGATGTGAAATCCAATGGCTCAACCATTGAACTGCATTTGAAACTGCTAGACTAGAGTATGGGAGGGGCAGATGGAATTAGTGGTGTAGGGGTAAAATCCGTAGATATCACTAGGAATACCTAAAGCGAAGGCGATCTGCTGGAACATTACTGACGCTAAGGCGTGAAAGCGTGGGGAGCAAACAGG
>ASV1585
ACGGAGGATCCAAGCGTTATCCGGATTTATTGGGTTTAAAGGGTGCGTAGGCGGATAAATAAGTCAGTGGTGAAAGCCTGCAGCTTAACTGCAGAACTGCCATTGATACTGTTTATCTTGAATATGGTTGAGGTGGGCGGAATATGACATGTAGTGGTGAAATACTTAGATATGTCATAGAACACCGATTGCGAAGGCAGCTCACTAAGCCATGATTGACGCTGAGGCACGAAAGCGTGGGTAGCAAACAGG
>ASV1588
ACGGAGGGTGCAAGCGTTGTTCGGAATTACTGGGCGTAAAGCGTACGTAGGCGGTTGAATAAGTCAAATGTTAAAGCCCGGGGCTCAACCCCGAGGATGCATTTGATACTGTTCGACTAGAGGGCGATAGAGGAAAGCGGAATTCCGAGTGTAGCGGTGAAATGCGTAGATATTCGGAGGAACATCGGTAGCGAAAGCGGCTTTCTGGGTCGCTCCTGACGCTGAGGTACGAAAGCGTGGGTAGCAAACGGG
>ASV1590
ACGGAGGATCCAAGCGTTATCCGGATTCATTGGGTTTAAAGGGTGCGTAGGCGGAATAGTAAGTTAGTGGTGAAAGCCTGCAGCTTAACTGCAGAACTGCCATTAATACTGCTAATCTAGAGTGTGTTTGAAGTGGGCGGAATATGACATGTAGCGGTGAAATGCATAGATATGTCATAGAACACCAATTGCGAAGGCAGCTCACTAAGCCATAACTGACGCTGAGGCACGAAAGCGTGGGGAGCAAACAGG
>ASV1592
ACGAAGGTCCCAAGCGTTGTTCGGAATCACTGGGCGTAAAGGGAGCGTAGGCGGCGCGGTAAGTCAGATGTGAAATCCCGGGGCTCAACCCCGGAACTGCATCCGATACTGCCGTGCTTGAGCAATGGAGAGGTAGCTGGAATTATCGGTGTAGCAGTGAAATGCGTAGATATCGATAGGAACACTCGTGGCGAAAGCGAGCTACTGGACATTTGCTGACGCTGAGGCTCGAAGGCTAGGGGAGCGAAAGGG
>ASV1593
ACGGAGGGTGCAAGCGTTATCCGGATTCACTGGGTTTAAAGGGTGCGTAGGCGGGTATGTAAGTCAGTGGTGAAATCCCGGAGCTTAACTCTGGAACTGCCATTGATACTATATATCTTGAATATTGTGGAGGTTTGCGGAATATGTCATGTAGCGGTGAAATGCATAGATATGACATAGAACACCTATTGCGAAGGCAGCAGGCTACACATATATTGACGCTGAGGCACGAAAGCGTGGGGATCAAACAGG
>ASV1595
ACGTAGGGGGCGAGCGTTGTCCGGATTCATTGGGCGTAAAGCGCATGTAGGCGGCGCTGTGAGTCGGATGTGAAATCCCGAGGCTCAACTTCGGAACTGCATTCGATACTGCAGTGCTTGAGGAAGGTAGAGGAGAGTGGAATTCCCGGTGTAGCGGTGGAATGCGCAGATATCGGGAGGAACACCAGCGGCGAAGGCGGCTCTCTGGGCCTCTCCTGACGCTGAGATGCGAAAGCGTGGGTAGCGAACAGG
>ASV1596
ACGTAGGGTGCAAGCGTTAATCGGAATTACTGGGCGTAAAGCGTGCGCAGGCGGTTGTGCAAGACAGGTGTGAAATCCCCGGGCTTAACCTGGGAACTGCACTTGTGACTGCACGGCTAGAGTACGGTAGAGGGGGATGGAATTCCACGTGTAGCAGTGAAATGCGTAGATATGTGGAGGAACACCGATGGCGAAGGCAATCCCCTGGACCTGTACTGACGCTCATGCACGAAAGCGTGGGGAGCAAACAGG
>ASV1597
ACGTACCGGACAAACGTTATTCGGAATTACTGGGCTTAAAGAGTGCGTAGGCGGCCCAGCAGGTGAGGTGTGAAATCCCACGGCTCAACCGTGGAATTGCGCTTCAAACCGCTGGGCTTGAGGGAGACAGGGGTGAGTGGAACTGATGGTGGAGCGGTGAAATGCGTTGATATCATCAGGAACACCAGTGGCGAAGGCGACTCACTGGGTCTCTACTGACGCTGAGGCACGAAAGCTAGGGGAGCAAACGGG
>ASV1602
ACAGAGGTCCCAAGCGTTGTTCGGATTCACTGGGCGTAAAGGGTGCGTAGGCGGTAAGGTAAGTTTGCGGTGAAAGCTCCAGGCTCAACTTGGAAATTGCCGCGAATACTATCTTGCTAGAGGATCGGAGGGGAGACTGGAATTCTCGGTGTAGCAGTGAAATGCGTAGATATCGAGAGGAACACCAGTGGCGAAGGCGAGTCTCTGGACGGTTCCTGACGCTGAGGCACGAAAGCCAGGGGAGCAAACGGG
>ASV1604
ACAGAGGGTGCAAGCGTTGTTCGGAATTACTGGGCGTAAAGCGTGCGTAGTCGGTATTGAGAGTCGCGGGTGAAATCCCAGGGCTTAACCCTGGAACTGCCTGCGAGACCTCAGTACTAGAGTGTGAGAGGGGATAGTGGAATACCCAGTGTAGCGGTGAAATGCGTAGAGATTGGGTGGAACACCGGTGGCGAAGGCGGCTATCTGGCTCACAACTGACGATCAGGCACGAAAGCGTGGGGAGCAAACAGG
>ASV1606
ACGGAGGGTGCAAGCGTTATCCGGAATTATTGGGCGTAAAGAGTCCGTAGGTGGTTCAGCAAGTCTGCTGTCAAAGCCCGCAGCTTAACTGCGGAGAGGCGGTGGAAACTGTTGAACTAGAGTGCGGTAGGGGTAGAGGGAATTCCCAGTGTAGCGGTGAAATGCGTAGATATTGGGAAGAACACCGGTGGCGAAAGCGCTCTACTGGACCGTAACTGACACTGAGGGACGAAAGCCAAGGTAGCGAAAGGG
>ASV1607
ACGTAGGGTGCAGGCGTTAATCGGAATTACTGGGCGTAAAGCGTGCGCAGGCGGTCTGTTAAGACAGGTGTGAAATCCCCGAGCTCAACTTGGGAATTGCGCTTGTAACTGGCAGGCTAGAGTGTGGCAGAGGGGGGTGGAATTCCAGGTGTAGCAGTGAAATGCGTAGATATCTGGAGGAACACCGATGGCGAAGGCAGCCCCCTGGGTTAACACTGACGCTCAGGCACGAAAGCGTGGGGAGCAAACAGG
>ASV1608
ACGAAGGGGGCTAGCGTTGTTCGGAATTACTGGGCGTAAAGCGCACGTAGGCGGACTCTTAAGTCAGGGGTGAAATCCCGGGGCTCAACCTCGGAACTGCCTTTGATACTGTGAGTCTCGAGACCGGAAGAGGTGAGTGGAATTCCTAGTGTAGAGGTGAAATTCGTAGATATTAGGAAGAACACCAGTGGCGAAGGCGGCTCACTGGTCCGGTTCTGACGCTGAGGTGCGAAAGCGTGGGGAGCAAACAGG
>ASV1609
ACGGAGGGTGCAAGCGTTGTCCGGATTTATTGGGTTTAAAGGGTGCGTAGGCGGCCTTTTAAGTCAGTGGTGAAAGACGGTGGCTCAACCATCGCAGTGCCATTGATACTGAAAGGCTTGAGTACAGTTGAGGTAGTTGGAATGAGTAGTGTAGCGGTGAAATGCATAGATATTACTCAGAACACCGATTGCGAAGGCAGATTACTAAACTGGAACTGACGCTGAGGCACGAAAGCGTGGGGATCAAACAGG
>ASV1611
ACGTAGGCACCAAGCGTTGTCCGGATTTATTGGGCGTAAAGAGCTCGTAGGCGGTTCAGTAAGTCGGGTGTGAAAACTCAGGGCTCAACTCTGAGACTGCACCCGATACTGCTGTGACTTGAGTCCGGTAGGGGAGCGGGGAATTCCTGGTGTAGCGGTGAAATGCGCAGATATCAGGAGGAACACCGGTGGCGAAGGCGCCGCTCTGGGCCGGTACTGACGCTGAGGAGCGAAAGCGTGGGTAGCAAACAGG
>ASV1613
ACGGAGGGTGCGAGCGTTGTTCGGAATTATTGGGCGTAAAGCGCGTGCAGGCGGCTCGCTAAGTCTGATGTGAAAGCCCCGGGCTCAACCCGGGAAGTGCATTGGAAACTGGCGAACTTGAGTACGGGAGAGGGAAGTGGAATTCCGAGTGTAGGGGTGAAATCCGTAGATATTCGGAGGAACACCAGTGGCGAAGGCGGCTTCCTGGACCGATACTGACGCTGAGACGCGAAAGCGTGGGGAGCAAACAGG
>ASV1617
ACGGAGGATCCAAGCGTTATCCGGAATCATTGGGTTTAAAGGGTCCGTAGGCGGTTTGGTAAGTCAGTGGTGAAAGCCCATCGCTTAACGATGGAACGGCCATTGATACTGCCAGACTTGAATTACTGGGAAGTAACTAGAATATGTAGTGTAGCGGTGAAATGCTTAGATATTACATGGAATACCAATTGCGAAGGCAGGTTACTACCAGTGGATTGACGCTGATGGACGAAAGCGTGGGGAGCGAACAGG
>ASV1618
ACGGAGAGTGCAAGCGTTGTTCGGAATTATTGGGCGTAAAGCGCGTGTAGGCGGCTCAACAAGTCTGGCGTGAAAGCCTGAAGCTCAACTTCAGAAGTGCGCTGGAAACTGTCGAGCTTGAGTACTGGAGGGGGAAGGGGAATTGTCGAGTGTAGAGGTGAAATTCGTAGATATTCGGAAGAACATCAGTGGCGAAGGCGCCTTCCTGGACAGATACTGACGCTGAGACGCGAAAGCGTGGGGAGCAAACAGG
>ASV1619
ACGGAGGGTGCAAGCGTTATCCGGATTCACTGGGTTTAAAGGGTGCGTAGGTGGGTTGGTAAGTCAGTGGTGAAATCTCCGAGCTTAACTTGGAAACTGCCATTGATACTATCAGTCTTGAATATTGTGGAGGTCAGCGGAATATGTCATGTAGCGGTGAAATGCTTAGATATGACATAGAACACCAATTGCGAAGGCAGCTGGCTACACATCTATTGACACTGAGGCACGAAAGCGTGGGGATCAAACAGG
>ASV1621
ACGAAGGGGGCTAGCGTTGTTCGGATTTACTGGGCGTAAAGCGCTCGTAGGCGGATCTTTAAGTCAGGGGTGAAATCCCGGAGCTCAACTCCGGAACTGCCTTTGATACTGGGGATCTCGAGTCCGGGAGAGGTGAGTGGAACTGCGAGTGTAGAGGTGAAATTCGTAGATATTCGCAAGAACACCAGTGGCGAAGGCGGCTCACTGGCCCGGTACTGACGCTGAGGAGCGAAAGCGTGGGGAGCAAACAGG
>ASV1624
ACAGAGGGTGCAAGCGTTAATCGGAATTACTGGGCGTAAAGCGTGCGTAGACGGTCGATTAAGTCGGATGTGAAATCCCCGGGCTCAACCTGGGAATTGCATTCGAGACTGATCAGCTAGGGTACGGAAGAGGGAAGCGGAATTTCCGGTGTAGCGGTGAAATGCGTAGATATCGGAAGGAACATCAGTGGCGAAAGCGGCTTCCTGGTCCAGTACCGACGTTCAGGCACGAAAGCGTGGGGAGCAAACAGG
>ASV1627
ACGGAGGGTGCAAGCGTTATCCGGAATCATTGGGTTTAAAGGGTCCGCAGGCGGGTCTATAAGTCAGTGGTGAAAGCCTACAGCTTAACTGTAGAACTGCCATTGATACTGTAGGTCTTGAATTCGGTCGAAGTGGGCGGAATGTGTAGTGTAGCGGTGAAATGCATAGATATTACACAGAACACCGATAGCGAAGGCAGCTCACTAGGCCTGAATTGACGCTCATGGACGAAAGCGTGGGGAGCAAACAGG
>ASV1629
ACGTAGGGTGCAAGCGTTAATCGGAATTACTGGGCGTAAAGCGTGCGCAGGCGGTGATGTAAGACAGGCGTGAAATCCCCGGGCTCAACCTGGGAATTGCGCTTGTGACTGCATCGCTGGAGTGCGGCAGAGGGGGATGGAATTCCGCGTGTAGCAGTGAAATGCGTAGATATGCGGAGGAACACCGATGGCGAAGGCAATCCCCTGGGCCTGCACTGACGCTCATGCACGAAAGCGTGGGGAGCAAACAGG
>ASV1632
ACGGGAGTGGCAAGCGTTATCCGGAATTATTGGGCGTAAAGCGTCCGCAGGCGGTCTTGAAAGTCTGTTGTTAAAGCGTGGAGCTTAACTCCATTTAAGCAATGGAAACTACAAGACTAGAGTGTGGTAGGGGCAGAGGGAATTCCCGGTGTAGCGGTGAAATGCGTAGATATCGGGAAGAACACCAGTGGCGAAGGCGCTCTGCTGGGCCATAACTGACGCTCATGGACGAAAGCCAGGGGAGCGAAAGGG
>ASV1633
ACAGAGGGGGCAAGCGTTGTTCGGAATTACTGGGCGTAAAGGGCGCGTAGGCGGCCCTCTAAGTCAGACGTGAAATCCCCGGGCTCAACCCGGGAACTGCGTCTGATACTGGAGGGCTTGAATCCGGGAGAGGGATGTGGAATTCCAGGTGTAGCGGTGAAATGCGTAGATATCTGGAGGAACACCGGTGGCGAAGGCGGCATCCTGGACCGGTATTGACGCTGAGGCGCGAAAGCCAGGGGAGCAAACGGG
>ASV1638
ACGGAGGATCCAAGCGTTATCCGGAATCATTGGGTTTAAAGGGTCCGTAGGTGGATAATTAAGTCAGAGGTGAAATCTTGCAGCTCAACTGTAAAATTGCCTTTGATACTGGTTATCTTGAGTCATTATGAAGTAGTTAGAATATGTAGTGTAGCGGTGAAATGCATAGATATTACATAGAATACCAATTGCGAAGGCAGATTACTAATAATGTACTGACACTGATGGACGAAAGCGTGGGTAGCGAACAGG
>ASV1642
ACGTAGGGAGCGAGCGTTGTTCGGATTTACTGGGCGTAAAGAGCACGTAGGCGGGCATGCAAGTCGGTTGTGAAATCCTCTGGCTCAACCAGAGAACTGCAATCGAAACTGCATGCCTTGAGTCCATCAGAGGAAATCGGAATCTTAGGTGTAGCGGTGAAATGCGTAGATATCTAAGAGAACACCAGTGGCGAAGGCGGATTTCTGGGATGGCACTGACGCTGAGGTGCGAAAGCTGAGGGAGCGAACAGG
>ASV1643
ACGGAGGGTGCAAGCGTTATCCGGATTTACTGGGTTTAAAGGGTGTGTAGGCGGGCTATTAAGTCAGTGGTGAAATCTCCGGGCTCAACCTGGAAACTGCCATTGATACTATTAGTCTTGAATTCTGTTGAGGTTGGCGGAATATATCATGTAGCGGTGAAATGCATAGATATGATATAGAACTCCGATTGCGAAGGCAGCTAACTAAGCAGACATTGACGCTGAGGCACGAAAGCGTGGGGATCAAACAGG
>ASV1648
ACGTAGGGTGCGAGCGTTAATCGGAATTACTGGGCGTAAAGCGTGCGCAGGCGGTTTCGTAAGACAGATGTGAAAGCCCCGGGCTTAACCTGGGAATGGCATTTGTGACTGCGAGACTAGAGTGCGTCAGAGGGAGGTGGAATTCCGCGTGTAGCAGTGAAATGCGTAGAGATGCGGAGGAACACCGATGGCGAAGGCAGCCTCCTGGGATGACACTGACGCTCATGCACGAAAGCGTGGGGAGCAAACAGG
>ASV1650
ACGTAGGTGACGAGCGTTATCCGGATTTACTGGGCGTAAAGCGCTTGTAGGTGGTGCCGTAAGTTGGGCGTGAAATCTCTGGGCTTAACCCGGAGAGGCCGTTCAATACTGCGGTGCTAGAGGATGTCAGAGGAAGGTGGAATTCCTGGTGTAGTAGTGAAATGCGTAGATATCAGGAGGAACACCCGTGGCGAAGGCGACCTTCTGGGACGTACCTGACACTGAGAAGCGAAAGCCAGGGGAGCAAACAGG
>ASV1652
ACATACTGTGCGAACGTTATTCGGAATCACTGGGCTTAAAGGGTGCGTAGGCGGCGATACAAGTCAGATGTGAAATGCCTGAGCTCAACTGAGGCATTGCGTTTGAAACTGTATTGCTGGAGTGTCCCAGGGGTGTGCGGAACTGCCAGTGGAGCGGTGAAATGTGTTGATATTGGCAGGAACACCAGAGGCGAAAGCGGCACACTGGGGGATAACTGACGCTGAGGCACGAAAGCCAGGGTAGCGAACGGG
>ASV1653
ACGGAGGATCCAAGCGTTATCCGGATTTATTGGGTTTAAAGGGTGCGTAGGCGGACCCTTAAGTCAGTGGTGAAAGTTTGCGGCTCAACCGTAAAATTGCCATTGAAACTGAGGGTCTTGAGTGTAAATGAGGTAGGCGGAATGTGTTGTGTAGCGGTGAAATGCTTAGATATAACACAGAACACCAATTGCGAAGGCAGCTTACTGGGATACAACTGACGCTGAGGCACGAAAGCGTGGGGATCAAACAGG
>ASV1654
ACGAAGGGGGCTAGCGTTGCTCGGAATCACTGGGCGTAAAGGGCGCGTAGGCGGCGTTTTAAGTCGGGGGTGAAAGCCTGTGGCTCAACCACAGAATGGCCTTCGATACTGGGACGCTTGAGTATGGTAGAGGTTGGTGGAACTGCGAGTGTAGAGGTGAAATTCGTAGATATTCGCAAGAACACCGGTGGCGAAGGCGGCCAACTGGACCATTACTGACGCTGAGGCGCGAAAGCGTGGGGAGCAAACAGG
>ASV1657
ACGGAGGGTGCGAGCGTTAATCGGAATTACTGGGCGTAAAGCGCGCGTAGGCGGTCGGCTAAGTCTGCTGTGAAAGCCCTGGGCTTAACCTGGGAACTGCAGTGGATACTGGTCGGCTAGAGTATGGTAGAGGAGAGTGGAATTTCCGGTGTAGCAGTGAAATGCGTAGAGATCGGAAGGAACACCAGTGGCGAAGGCGGCTCTCTGGACCAATACTGACGCTGAGGTGCGAAAGCGTGGGGAGCAAACAGG
>ASV1658
ACAGAGGTCCCAAGCGTTGTTCGGAATTACTGGGCGTAAAGGGCGCGTAGGCGGTAATGCAAGTTGCGGGTAAAATTTCACGGCTCAACCGTGTCAGGCTCGCAAGACTGTGTTGCTAGAGGGCTGTAAGGGGGGTTGGAATTCTCGGTGTAGCAGTGAAATGCGTAGATATCGAGAGGAACATCAGTGGCGAAAGCGAACCCCTGGGCAGATCCAGACGCTGAGGCGCGAAAGCCAAGGTAGCAAACGGG
>ASV1660
ACGGAGGATGCGAGCGTTATCCGGATTTATTGGGTTTAAAGGGAGCGTAGGTGGGCTGTTAAGTCAGCTGTGAAAGTTTGCGGCTCAACCGTAAAATTGCAGTTGATACTGTCAGTCTTGAGTACAGTAGAGGTTAGCGGAATTCGTGGTGTAGCGGTGAAATGCTTAGATATCACGAAGAACTCCAATTGCGAAGGCAGCTGACTAGACTGTTACTGACACTGATGCTCGAAAGTGTGGGTATCAAACAGG
>ASV1661
ACGGAGGGTGCAAGCGTTATCCGGAATCATTGGGTTTAAAGGGTCCGCAGGCGGACTTATAAGTCAGTGGTGAAAGCCCATCGCTTAACGATGGAACTGCCATTGATACTGTAAGTCTTGAATTCGGTCGAAGTGGGCGGAATGTGTAGTGTAGCGGTGAAATGCTTAGATATTACACAGAACACCGATAGCGAAGGCAGCTCACTAGGCCTGAATTGACGCTCATGGACGAAAGCGTGGGGAGCAAACAGG
>ASV1662
ACGTAGGCACCAAGCGTTGTCCGGATTTATTGGGCGTAAAGAGCTCGTAGGCGGTTCAGTAAGTCGGGTGTGAAAACTCTGGGCTTAACCCAGAGCCTGCACCCGAAACTGCTGTGACTAGAGTTCGGTAGGGGAGCGGGGAATTCCTGGTGTAGCGGTGAAATGCGCAGATATCAGGAGGAACACCGGTGGCGAAGGCGCCGCTCTGGGCCGACACTGACGCTGAGGAGCGAAAGCATGGGTAGCAAACAGG
>ASV1666
ACGGAGGGTGCAAGCGTTATCCGGATTCACTGGGTTTAAAGGGTGTGTAGGCGGATATTTAAGTCAGTGGTGAAATCCCCGGGCTCAACCTGGGAACTGCCATTGATACTATTTATCTTGAATTCTGTTGAGGTGGGCGGAATACATCATGTAGCGGTGAAATGCTTAGATATGATGTAGAACACCGATTGCGAAGGCAGCTCACTAAGCAGATATTGACGCTGAGGCACGAAAGCGTGGGGATCAAACAGG
>ASV1667
ACGGAGGGTGCAAGCGTTATCCGGATTCACTGGGTTTAAAGGGTGCGTAGGTGGGCTAGTAAGTCCGTGGTGAAATCCCCGAGCTTAACTTGGGAACTGCCATTGATACTATTAGTCTTGAATATCGTGGAGGTAAGCGGAATATGTCATGTAGCGGTGAAATGCTTAGATATGACATAGAACACCAATTGCGAAGGCAGCTTGCTACACGGTCATTGACACTGAGGCACGAAAGCGTGGGGAGCAAACAGG
>ASV1670
ACAGAGGTCCCAAGCGTTGTTCGGATTTACTGGGCGTAAAGGGTGCGTAGGCGGCGAGGAAAGTTTAAGGTGAAATCTCCAGGCTCAACTTGGAAATTGCCTCGAATACTTCCTTGCTAGAGGATTGTAGAGGAGACTGGAATTCTCGGTGTAGCAGTGAAATGCGTAGATATCGAGAGGAACACCAGTGGCGAAAGCGGGTCTCTGGGCAATTCCTGACGCTGAGGCACGAAAGCCAGGGGAGCAAACGGG
>ASV1673
ACGGAGGGTGCAAGCGTTGTTCGGAATTACTGGGCGTAAAGCGCGCGTAGGCGGTTATGTAAGTCAGATGTGAAAGCCCGCGGCTCAACCGTGGAAGTGCATTTGAAACTGCATGACTTGAGTACTGGAGGGGGTAGTGGAATTCCCGGTGTAGAGGTGAAATTCGTAGATATCGGGAGGAATACCGGTGGCGAAGGCGACTGCCTGGCCAGATACTGACGCTGAGGTGCGAAAGCGTGGGGAGCAAACAGG
>ASV1678
ACGGAGGGAGCTAGCGTTGTTCGGAATTACTGGGCGTAAAGCGCACGTAGGCGGCTTTTTAAGTCAGAGGTGAAATCCCGGGGCTCAACCCCGGAACTGCCTTTGAAACTGGAAAGCTAGAATCTTGGAGAGGCGAGTGGAATTCCGAGTGTAGAGGTGAAATTCGTAGATATTCGGAAGAACACCAGTGGCGAAGGCGACTCGCTGGACAAGTATTGACGCTGAGGTGCGAAAGCGTGGGGAGCAAACAGG
>ASV1682
ACAGAGGTCTCAAGCGTTGTTCGGAATCACTGGGCGTAAAGGGTGCGTAGGTGGCGTGGTAAGTCAGATGTGAAAGCCCGGGGCTCAACCTCGGAATTGCATCCGATACTACCATGCTAGAGTACTGAAGAGGTGACTAGAATTCTAGGTGTAGCAGTGAAATGCGTAGATATCTAGAGGAATACCAACGGCGAAGGCAGGTCACTGGGCAGTTACTGACACTGAGGCACGAAGGCCAGGGGAGCAAACGGG
>ASV1686
ACGAGGGGTCCTAGCGTTGTTCGGAATCATTGGGCGTAAAGCGTGTGTAGGCGGCCTTACAAGTCAGTTGTGAAAGCCCCGGGCTCAACCCGGGAAGTGCTTCTGATACTGTTTGGCTTGAGTACTGGAGAGGATAGCGGAATTCCAGGTGTAGTGGTGAAATACGTAGATATCTGGAGGAACACCGGTGGCGAAGGCGGCTATCTGGCCATGTACTGACGCTGAGACACGAAAGCGTGGGGAGCAAACAGG
>ASV1687
ACGGAGGGGGCAAGCGTTGTCCGGAATCACTGGGCGTAAAGCGCGCGTAGGCGGTTCATTGCGTCGGTGCTGAAAGCGCCAGGCTTAACCTGGCGAGGCGTGTCGATACGAATGAACTAGAGGCAGGCAGAGGGTGGCGGAATTCCGGGTGTAGTGGTGAAATGCGTAGAGATCCGGAGGAACGCCGGTGGCGCAAGCGGCCACCTGGGCCTGACCTGACGCTGAGGCGCGAAAGCGTGGGGAGCAAACCGG
>ASV1688
ACGGAGGGTGCAAGCGTTGTTCGGAATTACTGGGCGTAAAGCGCGTGTAGGCGGCCGACTAAGTCTGGTGTGAAAGTCCGGGGCTCACCCCCGGAAGTGCGCTGGAAACTGGCCGGCTAGAGTATGGGAGAGGGAAGTGGAATTTCCGGTGTAGCGGTGAAATGCGTAGATATCGGAAGGAACACCAGCGGCGAAGGCGGCTTCCTGGACCAATACTGACGCTGAGACGCGAAAGCGTGGGGAGCAAACAGG
>ASV1691
ACGAAGGATCCAAGCGTTATCCGGATTCATTGGGTTTAAAGGGTGCGTAGGCGGGTTTGTAAGTCAGTGGTGAAAGCCGGTCGCTCAACGATCGAATTGCCATTGATACTGCAGATCTAGAATATAGATGATGTTGGCGGAATATGACATGTAGCGGTGAAATGCATAGATATGTCATAGAACACCGATTGCGAAGGCAGCTGACAAAACTATAATTGACGCTGATGCACGAAAGTGCGGGGATCAAACAGG
>ASV1692
ACGGAGGGTGCGAGCGTTAATCGGAATTACTGGGCGTAAAGCGCGCGTAGGCGGTTTGTTAAGTCAGCTGTGAAAGCCCCGGGCTCAACCTGGGAACTGCAGTTGATACTGGCCGACTAGAGTACGAGAGAGGGAGGTAGAATTCCATGTGTAGCGGTGAAATGCGTAGATATATGGAGGAATACCGGTGGCGAAGGCGGCCTCCTGGCTCGATACTGACGCTGAGGTGCGAAAGCGTGGGGATCAAACAGG
>ASV1695
ACGGAGGGTGCAAGCGTTATCCGGATTTATTGGGTTTAAAGGGAGCGTAGGCGGGATTGTAAGTCAGTGGTGAAAGCCCGTAGCTCAACTACGGAACTGCCATTGATACTGCAGACCTAGAGTACACTTGAAGTGGGCGGAATGTGTCATGTAGCGGTGAAATGCTTAGATATGACACAGAACACCAATTGCGAAGGCAGCTCACTAAATTGTAACTGACGCTGAGGCTCGATAGCGTGGGGATCAAACAGG
>ASV1696
ACGGAGGGTGCAAGCGTTAATCGGAATTACTGGGCGTAAAGCGCACGCAGGCGGTCTGTTAAGTCAGATGTGAAATCCCCGGGCTTAACCTGGGAACTGCATTTGAAACTGGCAGGCTTGAGTCTCGTAGAGGGGGGTAGAATTCCAGGTGTAGCGGTGAAATGCGTAGAGATCTGGAGGAATACCGGTGGCGAAGGCGGCCCCCTGGACGAAGACTGACGCTCAGGTGCGAAAGCGTGGGGAGCAAACAGG
>ASV1697
ACGGAGGGTGCAAGCGTTAATCGGAATTACTGGGCGTAAAGCGTGCGTAGGCGGTTATTTAAGTCAGATGTGAAAGCCCTGGGCTTAACCTGGGAACTGCATTTGATACTGGGTAACTAGAGTTTAGTAGAGGGGAGTGGAATTTCAGGTGTAGCGGTGAAATGCGTAGAGATCTGAAGGAACACCAGTGGCGAAGGCGGCTCCCTGGACTAAAACTGACGCTGAGGTACGAAAGCGTGGGTAGCAAACAGG
>ASV1702
ACAGAGGGTGCAAACGTTGCTCGGAATTACTGGGCGTAAAGCGCGTGTAGGCGGCTCGCGAAGTCGACTGTGAAAGCCCATGGCTCAACCATGGAAGTGCGGTCGATACTGGCGAGCTCGAGTGTCGGAGAGGGTGGTGGAATTCCCAGTGTAGAGGTGAAATTCGTAGATATTGGGAGGAACACCGGTGGCGAAGGCGGCCACCTGGACGATAACTGACGCTGAGACGCGAAAGCGTGGGGATCAAACAGG
>ASV1703
ACGTAGGCACCAAGCGTTGTCCGGATTTATTGGGCGTAAAGAGCTCGTAGGCGGTTCAGTAAGTCGGGTGTGAAAACTCTGGGCTCAACCCAGAGACGCCACTCGATACTACTGTGACTAGAGTTCGGTAGGGGAGCGGGGAATTCCTAGTGTAGCGGTGAAATGCGCAGATATTAGGAGGAACACCGGTGGCGAAGGCGCCGCTCTGGGCCGAAACTGACGCTGAGGAGCGAAAGCGTGGGTAGCAAACAGG
>ASV1705
ACGTAGGGTGCAAGCATTGTCCGGATTTATTGGGCGTAAAGAGCTCGTAGGCGGCCTGACACGTCGGATGTGAAAACACGCAACTTAACTGCGTGCCTGCATTCGATACGGTCAAGCTAGAGGATGGCAGGGGAAACTGGAATTCCTGGTGTAGCGGTGGAATGCGCAGATATCAGGAGGAACACCGGTGGCGAAGGCGGGTTTCTGGGCCATTACTGACGCTGAGGAGCGAAAGCGTGGGGAGCAAACAGG
>ASV1706
ACGTAGGGTGCAAGCGTTAATCGGAATTACTGGGCGTAAAGGGTGCGCAGGCGGTTTTGTAAGTCAGATGTGAAATCCCCGGGCTTAACCTGGGAACTGCGTTTGAAACTACAAGACTAGAGTGTGGCAGAGGGGGGTGGAATTCCATGTGTAGCAGTGAAATGCGTAGAGATATGGAAGAACATCGATGGCGAAGGCAACCCCCTGGGTTAACACTGACGCTCAGGCACGAAAGCGTGGGGAGCAAACAGG
>ASV1714
ACGAAGGGGGCTAGCGTTGTTCGGAATCACTGGGCGTAAAGCGCACGTAGGCGGATCTTTAAGTCAGGGGTGAAATCCCGGGGCTCAACCCCGGAACTGCCCTTGATACTGGAGATCTCGAGTCCGGGAGAGGTGAGTGGAACTGCGAGTGTAGAGGTGAAATTCGTAGATATTCGCAAGAACACCAGTGGCGAAGGCGGCTCACTGGCCCGGAACTGACGCTGAGGTGCGAAAGCGTGGGGAGCAAACAGG
>ASV1730
ACAGAGGGTGCGAACGTTGCTCGGAATTACTGGGCGTAAAGCGCGTGTAGGCGGGGCGGAAAGTCGGATGTGAAATCCCCGGGCTCAACCCGGGAACTGCATCCGAAACTGCCGTCCTAGAGTACCGGAGAGGGTGGCGGAATTCCTGGTGTAGAGGTGAAATTCGTAGATATCAGGAGGAACACCGGTGGCGAAGGCGGCCACCTGGACGGTTACTGACGCTGAGACGCGAAAGCGTGGGGAGCAAACAGG
>ASV1734
ACGTAGGGGGCAAGCGTTGTCCGGATTTACTGGGTGTAAAGGGCGCGCAGGCGGGATAGCAAGTCAGAGGTGAAATCCTACAGCTTAACTGTAGAACTGCCTTTGATACTGTTATTCTTGAGTTCGGGAGAGAGAGACGGAATTCCAGGTGTAGTGGTGAAATACGTAGATATCTGGAAGAACACCAGTTGCGAAGGCGGTCTCTTGGTCCGATACTGACGCTGAGGCGCGAAAGCGTGGGGAGCAAACAGG
>ASV1735
ACGTAGGGTGCAAGCGTTAATCGGAATTACTGGGCGTAAAGCGTGCGCAGGCGGTTGTGCAAGACAGGTGTGAAATCCCCGGGCTTAACCTGGGAACTGCACTTGTGACTGCTCAACTGGAGTGCGGCAGAGGGGGATGGAATTCCGCGTGTAGCAGTGAAATGCGTAGATATGCGGAGGAACACCGATGGCGAAGGCAATCCCCTGGGCCTGCACTGACGCTCATGCACGAAAGCGTGGGGAGCAAACAGG
>ASV1736
ACGGAGGGTGCAAGCGTTATCCGGATTCACTGGGTTTAAAGGGTGCGTAGGCGGGCAATTAAGTCAGTGGTGAAATCTTGGGGCTCAACCCCGAAACTGCCATTGATACTATTTGTCTTGAATACTGTGGAGGTCAGCGGAATATGTCATGTAGCGGTGAAATGCTTAGATATGACATAGAACACCGATTGCGAAGGCAGCTGGCTACACAAGCATTGACGCTGAGGCACGAAAGCGTGGGGATCAAACAGG
>ASV1738
ACGTAGGGTGCGAGCGTTAATCGGAATTACTGGGCGTAAAGCGTGCGCAGGCGGTTTTGTAAGACAGGCGTGAAATCCCCGGGCTCAACCTGGGAACTGCGCTTGTGACTGCAAGGCTAGAGTATGGCAGAGGGGGGTGGAATTCCACGTGTAGCAGTGAAATGCGTAGAGATGTGGAGGAACACCAATGGCGAAGGCAGCCCCCTGGGCCAATACTGACGCTCATGCACGAAAGCGTGGGTAGCAAACAGG
>ASV1742
ACGGAGGATCCAAGCGTTATCCGGATTTATTGGGTTTAAAGGGTGCGTAGGCGGGGTAATAAGTCAGAGGTGAAATCCTGTAGCTTAACTATAGAATTGCCTTTGATACTGTTATTCTTGAGTATACATGAAGTGGGCGGAATGTGTCATGTAGCGGTGAAATGCATAGATATGACACAGAACACCGATAGCGAAGGCAGCTCACTAAAGTACTACTGACGCTGAGGCACGAAAGCGTGGGGATCAAACAGG
>ASV1744
ACGGAGGGTGCAAGCGTTAATCGGAATTACTGGGCGTAAAGGGTGCGTAGGCGGTCGAGTAAGTTATCTGTGAAATCCCCGGGCTTAACCTGGGTAGGAAAGATAAGACTGCTTGACTAGAGTGTGGTAGAGGATAGTGGAATTTCAGGTGTAGCGGTGAAATGCGTAGATATCTGAAGGAACACCAGTGGCGAAGGCGGCTATCTGGACCAACACTGACGCTGAGGCACGAAAGCGTGGGGAGCAAACAGG
>ASV1749
ACAGAGGTCTCAAGCGTTGTTCGGAATCACTGGGCGTAAAGCGTGCGTAGGCTGTTTCGTAAGTCGTGTGTGAAAGGCGCGGGCTCAACCCGCGGACGGCACATGATACTGCGAGACTAGAGTAATGGAGGGGGAACCGGAATTCTCGGTGTAGCAGTGAAATGCGTAGATATCGAGAGGAACACTCGTGGCGAAGGCGGGTTCCTGGACATTAACTGACGCTGAGGCACGAAGGCCAGGGGAGCGAAAGGG
>ASV1752
ACGGAGGGAGCTAGCGTTGTTCGGAATTACTGGGCGTAAAGCGCGCGTAGGCGGCTTTCTAAGTCAGGGGTGAAATCCCGGGGCTCAACCCCGGAACTGCCCTTGAAACTGGATGGCTAGAATACTGGAGAGGTGAGTGGAATTCCGAGTGTAGAGGTGAAATTCGTAGATATTCGGAAGAACACCAGTGGCGAAGGCGACTCACTGGACAGTTATTGACGCTGAGGTGCGAAAGCGTGGGGAGCAAACAGG
>ASV1753
ACGAAGGGGGCTAGCGTTGTTCGGAATTACTGGGCGTAAAGCGAGTGTAGGTGGTTGTCATAGTCAGGTGTGAAAGCCTTGAGCTCAACTCAAGAAATGCACTTGATACTGGGCGACTAGAGGACCGGAGAGGATAGTGGAATTCCCAGTGTAGTGGTGAAATACGTAGAGATTGGGAAGAACACCAGTGGCGAAGGCGGCTATCTGGACGGTTTCTGACACTAAGACTCGAAAGCGTGGGGAGCAAACAGG
>ASV1755
ACAGAGGTCTCAAGCGTTGTTCGGAATCACTGGGCGTAAAGGGTGCGTAGGTGGCGTGGCAAGTCAGATGTGAAAGCCCGGGGCTCAACCTCGGAATTGCATCCGATACTGCCATGCTAGAGTACTGAAGGGGTGACTAGAATTCTCGGTGTAGCAGTGAAATGCGTAGATATCGAGAGGAATACCAACGGCGAAGGCAGGTCACTGGGCAGTTACTGACACTGAGGCACGAAGGCCAGGGTAGCGAACGGG
>ASV1760
ACAGAGGGTGCAAGCGTTGCTCGGAATCATTGGGCGTAAAGGGCAGGTAGGTGGTCTCGTTTGTCTGGGGTGAAAGCCTTGAGCTTAACTCAAGAAGTGCCTTAGAAACGGCGAGACTAGAATCTTGGAGAGGGTCGTGGAATTCCCGGTGTAGCGGTGAAATGCGTAGAGATCGGGAGGAACACCAGAGGCGAAGGCGGCGACCTGGACAAGTATTGACACTCAACTGCGAAAGCGTGGGGAGCAAACAGG
>ASV1767
ACGGAGGGGGCTAGCGTTGTTCGGAATTACTGGGCGTAAAGCGCACGTAGGCGGCGCATCAAGTTAGGGGTGAAAGGCCTGGGCTCAACCTAGGAACTGCCTTTAATACTGATGTGCTAGAATGCGGGAGAGGGTAGCGGAATTCCAAGTGTAGAGGTGAAATTCGTAGATATTTGGAAGAACACCGGTGGCGAAGGCGGCTACCTGGACCGTAATTGACGCTGAGGTGCGAAAGCGTGGGGAGCGAACAGG
>ASV1769
ACGTAGGTGGCAAGCGTTGTCCGGATTTATTGGGCGTAAAGCGAGCGCAGGCGGAAAGATAAGTCTGATGTGAAAGCCCCCGGCTTAACCGAGGAATTGCATCGGAAACTGTGTTTCTTGAGTGCAGAAGAGGAGAGTGGAACTCCATGTGTAGCGGTGGAATGCGTAGATATATGGAAGAACACCAGTGGCGAAGGCGGCTCTCTGGTCTGTAACTGACGCTGAGGCTCGAAAGCATGGGTAGCGAACAGG
>ASV1774
ACGGAGGGTGCAAGCGTTAATCGGATTTACTGGGCGTAAAGCGCGCGTAGGCGGCTTGTTAAGTCGGATGTGAAATCCCCGGGCTCAACCTGGGAACTGCACTCGATACTGGCAAGCTAGAGTACGATAGAGGGTGGTAGAATTCCTAGTGTAGCGGTGAAATGCGTAGATATTAGGAGGAATACCGGTGGCGAAGGCGGCCACCTGGATCGATACTGACGCTGAGGTGCGAAAGCGTGGGGAGCAAACAGG
>ASV1775
ACGGAGGATCCAAGCGTTATCCGGATTCATTGGGTTTAAAGGGTGCGTAGGCGGATTTGTAAGTCAGTGGTGAAAGCCTACAGCTTAACTGTAGAACTGCCATTGATACTGCAAGTCTTGAGTACACTTGACGTGGGCGGAATGTGTCATGTAGCGGTGAAATGCTTAGATATGACACAGAACACCGATTGCGAAGGCAGCTCACGAAATTGTAACTGACGCTGAGGCACGACAGCGTGGGGATCAAACAGG
>ASV1776
ACGAAGGGTGCTAGCGTTGTTCGGAATTACTGGGCGTAAAGCGCGCGTAGGCTGCGATGCAAGTCAGGGGTGAAATCCCGGGGCTCAACCCCGGAATTGCCTTTGAAACTGCATTGCTTGAGTGTCGGAGGGGATAGCGGAATTGCTAATGTAGAGGTGAAATTCGTAGATATTAGCAGGAACACCGGTGGCGAAGGCGGCTATCTGGACGACAACTGACGCTGAGGCGCGAAAGCGTGGGGATCAAACAGG
>ASV1778
ACGGAGGGTGCTAGCGTTGTTCGGAATTACTGGGCGTAAAGCGTACGTAGGCGGTTTAGTAAGTTGGAAGTGAAATCCCGGAGCTCAACTCCGGAACTGCTTTCAAAACTGCTAAGCTAGAGTATGGTAGGGGATAGTGGAATTCCTAGTGTAGAGGTGAAATTCGTAGATATTAGGAGGAACACCAGAGGCGAAGGCGACTATCTGGGCCATTACTGACGCTAAGGTACGAAAGCGTGGGGAGCAAACAGG
>ASV1785
ACGGAGGATCCAAGCGTTATCCGGATTTATTGGGTTTAAAGGGTGCGTAGGCGGATTAATAAGTCAGTGGTGAAATCCTATAGCTTAACTATAGAACTGCCATTGATACTGTTAGTCTTGAGTATACTTGAAGTGGGCGGAATGTGCAGTGTAGCGGTGAAATGCTTAGATATTGCACAGAACACCGATTGCGAAGGCAGCTCACTAAATTATAACTGACGCTGAGGCACGAAAGTATGGGGATCAAACAGG
>ASV1786
ACGGAGGGTGCAAGCGTTATCCGGAATCATTGGGTTTAAAGGGTCCGTAGGCGGGCGATTAAGTCAGAGGTGAAATCCCACAGCTTAACTGTGGAACTGCCTTTGATACTGATTGTCTTGAGTTACAGTGAAGTAGATAGAATATGTAGTGTAGCGGTGAAATGCATAGATATTACATAGAATACCGATTGCGAAGGCAGTCTACTAACTGTTGACTGACGCTAATGGACGAAAGCGTGGGGAGCGAACAGG
>ASV1788
ACGAAGGGGGCTAGCGTTGCTCGGAATTACTGGGCGTAAAGGGAGCGTAGGCGGGTTATCAAGTTGGAGGTGAAAGCCCAGGGCTCAACCTTGGAATTGCCTTCAAAACTGATAACCTAGAGGATGATAGAGGTAAGTGGAACTCCGAGTGTAGAGGTGAAATTCGTAGATATTCGGAAGAACACCAGTGGCGAAGGCGACTTACTGGATCATTACTGACGCTGAGGCTCGAAAGCGTGGGGAGCAAACAGG
>ASV1789
ACAGAGGGTGCAAGCGTTAATCAGAATGACTGGGCGTAAAGGGCGTGTAGGTGGTTGACTAGGTTTGATGTGAAATCCCCGGGCTTAACCTGGGAATTGCGTCGAAAACGGGTCGGCTTGAGTGAGATAGAGGGTTGTGGAATTTCCGGTGTAGCGGTGAAATGCGTAGATATCGGAAAGAACATCAGTGGCGAAGGCGACAACCTGGATCTTAACTGACACTGAGGCGCGAAGGCGTGGGGAGCAAACAGG
>ASV1791
ACAGAGGGTGCAAGCGTTGTTCGGAATTACTGGGCGTAAAGCGCGTGTAGGCTGCGATGTAAGTCGGATGTGAAATCCCTCAGCTCAACTGAGGAAGTGCATCCGATACTGCGTCGCTTGAGTGTCAGAGGGGATGGCGGAATTCCCGGTGTAGAGGTGAAATTCGTAGATATCGGGAGGAACACCTGTGGCGAAGGCGGCCATCTGGATGACGACTGACGCTGAGACGCGAAAGCGTGGGTAGCAAACAGG
>ASV1794
ACGGAGGGGGCTAGCGTTATTCGGAATTACTGGGCGTAAAGCGCACGTAGGCGGACTGAAAAGTCAGAGGTGAAATCCCAGGGCTCAACCTTGGAACTGCCTTTGAAACTCTCAGTCTTGAGGTCGTGAGAGGTGAGTGGAATTCCGAGTGTAGAGGTGAAATTCGTAGATATTCGGAGGAACACCAGTGGCGAAGGCGGCTCACTGGCACGATACTGACGCTGAGGTGCGAAAGCGTGGGGAGCAAACAGG
>ASV1797
ACGGAGGGTGCAAGCGTTATCCGGATTTACTGGGTTTAAAGGGAGCGTAGGCGGGTATGTAAGTCAGTGGTGAAAGCCCTCAGCTTAACTGAGGAATTGCCGTTGATACTATATATCTTGAATATCGTTGAGGTTTGCGGAATAGGTCATGTAGCGGTGAAATGCTTAGATATGACCTGGAACACCTATTGCGAAGGCAGCAGGCTAAACGATGATTGACGCTGAGGCTCGAAAGCGTGGGGATCAAACAGG
>ASV1799
ACGGAGGACCCGAGCGTTATCCGGATTCATTGGGTTTAAAGGGTGCGCAGGCGGCCCGGTCAGTCAGCGGTGAAATGCCCGCGCTTCACGCGGGAGCTGCCGTTGATACTGCCGGGCTAGAATCTCAGCGAGGCGGGCGGAATGCGCGGTGTAGCGGTGAAATGCATAGATATCGCGCAGAACGCCGATTGGGGAGCCAGCTCGCCAGCTGGGTATTGACGCTGAGGCACGAAAGCGTGGGGATCGAACAGG
>ASV1801
ACGTAGGGTGCGAGCGTTAATCGGAATTACTGGGCGTAAAGCGTGCGCAGGCGGTTGTTTAAGCCAGTCGTGAAATCCCCGGGCTTAACCTGGGAATGGCGATTGGGACTGGACGGCTAGAGTGCGGCAGAGGGAGGTGGAATTCCACGTGTAGCAGTGAAATGCGTAGATATGTGGAGGAACACCGATGGCGAAGGCAGCCTCCTGGGCCAGCACTGACGCTCATGCACGAAAGCGTGGGGAGCAAACAGG
>ASV1810
ACGTAGGGGGCTAGCGTTATCCGGAATTACTGGGCGTAAAGGGTGCGTAGGTGGTTTCTTAAGTCAGAGGTGAAAGGCTACGGCTCAACCGTAGTAAGCCTTTGAAACTGGGAAACTTGAGTGCAGGAGAGGAGAGTGGAATTCCTAGTGTAGCGGTGAAATGCGTAGATATTAGGAGGAACACCAGTTGCGAAGGCGGCTCTCTGGACTGTAACTGACACTGAGGCACGAAAGCGTGGGGAGCAAACAGG
>ASV1813
ACGGAGGGTGCAAGCGTTGTCCGGATTTATTGGGTTTAAAGGGTGCGTAGGCGGCTGATTAAGTCAGCGGTGAAAGACTTCGGCTTAACCGGAGCAGTGCCGTTGATACTGATTGGCTTGAGTGTTGGAGGGGTACATGGAATTGATGGTGTAGCGGTGAAATGCATAGATACCATCAGGAACACCGATAGCGAAGGCATTGTACTGGCCAACAACTGACGCTGAGGCACGAAAGTGTGGGGATCGAACAGG
>ASV1819
ACGAAGGTCCCGAGCGTTGTTCGGATTTACTGGGCGTAAAGAGTCTGTAGGCGGCGGGGTAAGTCAGATGTGAAATCCCGGGGCTCAACCCCGGAACTGCATCCGATACTGCCTTGCTTGAGTATTGGAGGGGAGTCTGGAATTCTCGGTGTAGCAGTGAAATGCGTAGATATCGAGAGGAACACTAGTGGCGAAGGCGAGACTCTGGACAATTACTGACGCTGAGAGACGAAGGCCAGGGGAGCGAAAAGG
>ASV1822
ACGAAGGGGGCTAGCGTTGTTCGGAATTACTGGGCGTAAAGGGCGCGTAGGCGGCTGCCCAAGTCAGATGTGAAAGCCCCGGGCTTAACCTGGGAATTGCATTTGATACTGGGCAGCTTGAGTTTCGGAGAGGTGGGTGGAATTCCCAGTGTAGAGGTGAAATTCGTAGATATTGGGAAGAACACCGGTGGCGAAGGCGGCCCACTGGACGAATACTGACGCTGAGGCGCGAAAGCGTGGGGAGCAAACAGG
>ASV1827
ACGTAGGCAGCAAGCGTTGTTCGGAATTATTGGGCGTAAAGAGTATGTAGGTGGTGTCGTAAGTTTGGTGTGAAATCTCCCGGCTTAACCGGGAGGGTGCGCCGAAGACTGCGATGCTGGAGTATGGGAGAGGGAATCGGAATTCCTGGTGTAGCGGTGAAATGCGTAGATATCAGGAGGAACACCTGTGGTGTAGACGGGTTCCTGGACCATTACTGACACTGAGATACGAAAGCGTGGGTAGCAAACAGG
>ASV1828
ACAGAGGGTGCAAGCGTTGTTCGGAATTATTGGGCGTAAAGCGCGTGTAGGCGGCTTGGTAAGTCAGATGTGAAAGCCCTCGGCTTAACCGAGGAAGTGCGTCTGAAACTGCCGAGCTTGAGTGTCGGAGAGGATGGCGGAATTCCGCAAGTAGAGGTGAAATTCGTAGATATGCGGAGGAACACCGGTGGCGAAGGCGGCCATCTGGACGACGACTGACGCTGAGACGCGAAAGCGTGGGGAGCAAACAGG
>ASV1829
ACGGGGGATGCAAGCGTTATCCGGAATCATTGGGCGTAAAGCGCCTGTAGGTTGTTTAGTAAGTCCATTGTTAAAGACCAGGGCTTAACCCTGGGAAAGCAATAGAAACTACTAGACTTGAGTATGGCAGGGGTAGAGGGAATTTCTAGTGTAGCGGTGAAATGCGTAGATATTAGAAAGAACACCGGTGGCGAAAGCGCTCTACTGGACCATTACTGACACTGAGAGGCGAAAGCTAGGGTAGCAAAAGGG
>ASV1831
ACGTAGGGTGCGAGCGTTAATCGGAATTACTGGGCGTAAAGCGTGCGCAGGCGGTTTCGTAAGACAGATGTGAAATCCCCGGGCTTAACCTGGGAACTGCATTTGTGACTGCGAGACTAGAGTGCGTCAGAGGGAGGTGGAATTCCGCGTGTAGCAGTGAAATGCGTAGAGATGCGGAGGAACACCGATGGCGAAGGCAGCCTCCTGGGATGACACTGACGCTCATGCACGAAAGCGTGGGGAGCAAACAGG
>ASV1832
ACAGAGGTCCCAAGCGTTGTTCGGATTCACTGGGCGTAAAGGGTGCGTAGGTGGCGAGGTAAGTTCGATGTGAAATCCCCGGGCTCAACCCGGGAACTGCATTGAAAACTCTCTCGCTAGAGGATCGGAGGGGAGACTGGAATTCTTGGTGTAGCAGTGAAATGCGTAGATATCAAGAGGAACACCAGTGGCGAAGGCGAGTCTCTGGACGATTCCTGACACTGAGGCACGAAAGCTAGGGGAGCAAACAGG
>ASV1839
ACAGAGGTCCCAAGCGTTGTTCGGATTCACTGGGCGTAAAGGGTGCGTAGGTGGTGGTCTAAGTCGGGTGTGAAATCTCCGGGCTCAACCCGGAGGCTGCGCTCGAAACTGGATCGCTAGAGGATGGGAGGGGAGACTGGAATTCTCGGTGTAGCAGTGAAATGCGTAGATATCGAGAGGAACACCGGTGGCGAAGGCGAGTCTCTGGACCATTCCTGACACTGAGGCACGAAAGCCGGGGGAGCAAACAGG
>ASV1840
ACGTAGGCACCAAGCGTTGTCCGGATTTATTGGGCGTAAAGAGCTCGTAGGCGGTTCAGGTAGTCGGGTGTGAAAACTCTGGGCTCAACCCAGAGACGCCACCCGATACTCCTGTGACTAGAGTTCGGTAGGGGAGCGGGGAATTCCTAGTGTAGCGGTGAAATGCGCAGATATTAGGAGGAACACCGGTGGCGAAGGCGCCGCTCTGGGCCGAAACTGACGCTGAGGAGCGAAAGCGTGGGTAGCAAACAGG
>ASV1841
ACGGGAGTGGCAAGCGTTATCCGGAATTATTGGGCGTAAAGCGTCCGCAGGCGGCTCTGTAAGTCTGTCGTTAAAGCGTGGAGCTTAACTCCATTTAAGCGATGGAAACTACAGGGCTTGAGTGTGGTAGGGGCAGAGGGAATTCCCGGTGTAGCGGTGAAATGCGTAGATATCGGGAAGAACACCAGTGGCGAAGGCGCTCTGCTGGGCCATAACTGACGCTCATGGACGAAAGCCAGGGGAGCGAAAGGG
>ASV1842
ACAGAGGGTGCAAGCGTTGTTCGGAATTATTGGGCGTAAAGCGCGTGTAGGCGGCTTGGTAAGTCGGGTGTGAAAGCCCTCAGCTCAACTGAGGAAGTGCGCCCGAAACTGCTTGGCTTGAGTACCGGAGAGGGTGGCGGAATTCCCCAAGTAGAGGTGAAATTCGTAGATATGGGGAGGAACACCGGTGGCGAAGGCGGCCACCTGGACGGATACTGACGCTGAGACGCGAAAGCGTGGGTAGCAAACAGG
>ASV1843
ACGAGTGGTGCAAACGTTGTTCGGAATTACTGGGCTTAAAGGGTGCGTAGGCGGCTATGAAGGTCTGATGTGAAATGCCACGGCTCAACCGTGGAACTGCGTTGGAAACCACATAGCTGGAGTGAGACAGAGGTAAGCGGAACTGATGGTGGAGCGGTGAAATGCGTTGATATCATCAGGAACACCGGTGGCGAAAGCGGCTTACTGGGTCTTTACTGACGCTGATGCACGAAAGCTAGGGGAGCAAACGGG
>ASV1846
ACGTAGGGGGCAAGCGTTGTTCGGATTTACTGGGCGTAAAGGGCGCGTAGGCGGCGTGACAAGTCACTTGTGAAATCTCTGGGCTTAACTCAGAACGGCCAAGTGATACTGTCGTGCTAGAGTGCAGAAAGGGCAATCGGAATTCTTGGTGTAGCGGTGAAATGCGTAGATATCAAGAGGAACACCTGAGGCGAAGGCGGGTTGCTAGGCTGACACTGACGCTGAGGCGCGAAAGCTAGGGGAGCAAACGGG
>ASV1850
ACGTAGGTGGCAAGCGTTATCCGGAATTATTGGGCGTAAAGCGCGCGCAGGCGGTTTCTTAAGTCTGATGTGAAAGCCCACGGCTCAACCGTGGAGGGTCATTGGAAACTGGGGAACTTGAGTGCAGAAGAGAAAAGCGGAATTCCACGTGTAGCGGTGAAATGCGTAGAGATGTGGAGGAACACCAGTGGCGAAGGCGGCTTTTTGGTCTGTAACTGACGCTGAGGCGCGAAAGCGTGGGGAGCAAACAGG
>ASV1851
ACGGAGGGTGCAAGCGTTATCCGGAATCATTGGGTTTAAAGGGTCCGCAGGCGGGCATATAAGTCAGTGGTGAAAGCCTACAGCTTAACTGTAGAACTGCCATTGATACTGTGTGTCTTGAATTCGGTCGGAGTGGGCGGAATGTGTAGTGTAGCGGTGAAATGCATAGATATTACACAGAACACCGATAGCGAAGGCAGCTCACTAGGCCTGAATTGACGCTCATGGACGAAAGCGTGGGGAGCAAACAGG
>ASV1852
ACGTAGGGTGCAAGCGTTAATCGGAATTACTGGGCGTAAAGCGTGCGCAGGCGGTTGTGTAAGACAGTTGTGAAATCCCCGGGCTTAACCTGGGAATTGCATCTGTGACTGCACAGCTAGAGTGCGGCAGAGGGGGATGGAATTCCGCGTGTAGCAGTGAAATGCGTAGATATGCGGAGGAACACCGATGGCGAAGGCAATCCCCTGGGCCTGCACTGACGCTCATGCACGAAAGCGTGGGGAGCAAACAGG
>ASV1854
ACGGAGGGTGCAAGCGTTAATCGGAATTACTGGGCGTAAAGGGTGCGTAGGCGGTTATGTAAGTTATCTGTGAAATCCCTGGGCTTAACCTAGGTAGGAAAGATAAGACTGCGTAACTAGAGTGTGGTAGAGGATAGTGGAATTTCAGGTGTAGCGGTGAAATGCGTAGAGATCTGAAGGAACACCAGTGGCGAAGGCGGCTATCTGGACCAACACTGACGCTGAGGCACGAAAGCGTGGGGAGCAAACAGG
>ASV1856
ACGGAGGGGGCTAGCGTTGTTCGGAAATACTGGGCGTAAAGCGCACGTAGGCGGCCTGGCAAGTCAGGGGTGAAATCCCGGAGCTCAACTCCGGAACTGCCCTTGAAACTGCCTCGCTGGAATCTTGGAGAGGTCAGTGGAATTCCGAGTGTAGAGGTGAAATTCGTAGATATTCGGAAGAACACCAGTGGCGAAGGCGACTGACTGGACAAGTATTGACGCTGAGGTGCGAAAGCGTGGGGAGCAAACAGG
>ASV1858
ACGTAGGGTGCAAGCGTTGTCCGGATTTATTGGGCGTAAAGAGCTCGTAGGCGGTTTGCTACGTCGGATGTGAAAACCCGGGGCTCAACCCCGGGCCTGCATTCGATACGGGCAGACTCGAGTGTGGTAGGGGAGACTGGAACTCCTGGTGTAGCGGTGAAATGCGCAGATATCAGGAAGAACACCGGTGGCGAAGGCGGGTCTCTGGGCCATTACTGACGCTGAGGAGCGAAAGCGTGGGGAGCAAACAGG
>ASV1863
ACGTAGGGTGCAAGCGTTGTCCGGATTTATTGGGCGTAAAGAGCTCGTAGGCGGTTAGACACGTCGGATGTGAAAACTGGTGGCTCAACCACCAGCCTGCATTCGATACGGTCTGACTTGAATGTGGTAGGGGTAACTGGAATTCCTGGTGTAGCGGTGAAATGCGCAGATATCAGGAGGAACACCGATGGCGAAGGCAGGTTACTGGGCCAATATTGACGCTGAGGAGCGAAAGCGTGGGGAGCAAACAGG
>ASV1865
ACGGGGGGTGCGAGCGTTGCTCGGAATCACTGGGCGTAAAGCGTACGCAGGCTGTTGCACAAGTCGGGTGTGAAAGCCCGGGGCTCAACCCCGGAATTGCGCCCGAAACTGTGCGACTTGAATGCGGGAGAGGGAAGCGGAATTCCTGGTGTAGAGGTGAAATTCGTAGATATCAGGAGGAACACCAGTGGCGAAAGCGGCTTCCTGGCCCGACATTGACGCTCAGGTACGAAAGCGCGGGGAGCAAACAGG
>ASV1869
ACAGAGGTCCCAAGCGTTGTTCGGATTCACTGGGCGTAAAGGGTGCGTAGGCGGTGAGGTAAGTTTGTGGTGAAAGCTCCAGGCTCAACTTGGAAATTGCCGCGAAGACTATCTCGCTAGAGGATCGGAGGGGAGACTGGAATTCTCGGTGTAGCAGTGAAATGCGTAGATATCGAGAGGAACACCAGTGGCGAAGGCGAGTCTCTGGACGGTTCCTGACGCTGAGGCACGAAAGCCAGGGGAGCAAACGGG
>ASV1871
ACGGAGGGGGCTAGCGTTGTTCGGAATTACTGGGCGTAAAGCGCGCGTAGGCGGCTTGGCAAGTTAGGTGTGAAAGCCCGGGGCTCAACCCTGGAACTGCACTTAAAACTGCTGAGCTAGAGGCCGAGAGAGGTGAGTGGAATTCCCAGTGTAGAGGTGAAATTCGTAGATATTGGGAAGAACACCAGTGGCGAAGGCGGCTCACTGGCTCGGTTCTGACGCTGAGGTGCGAAAGCGTGGGGAGCAAACAGG
>ASV1872
ACGTAGGGTGCGAGCGTTAATCGGAATTACTGGGCGTAAAGCGTGCGCAGGCGGTTGTGTAAGACAGATGTGAAAGCCCCGGGCTCAACCTGGGAATTGCATTTGTGACTGCACGGCTAGAGTGTGTCAGAGGGAGGTGGAATTCCGCGTGTAGCAGTGAAATGCGTAGAGATGCGGAGGAACACCGATGGCGAAGGCAGCCTCCTGGGATAACACTGACGCTCATGCACGAAAGCGTGGGGAGCAAACAGG
>ASV1873
ACGAGTGCCCCAAGCGTTATCCGGAATTATTGGGCGTAAAGGGTGTGTAGGTGGCACTGTTAGTCTTTCGTGAAAGCTCTCCGGCTTAACTGGGGAAACGCGGGGGAAACGGCAGCGCTAGAGGAGGCGAGGGGTCTATGGAACTCATGGTGTAGGGGTGAAATCCGTTGATATCATGGGGAACACCAAAAGCGAAGGCAGTAGACTGGCGCCTAACTGACACTGAAACACGAAAGCGTGGGGATCAAACGGG
>ASV1874
ACGGAGGGTGCAAGCGTTGTTCGGAATTACTGGGCGTAAAGGGCGCGTAGGCGGCTGGATAAGTCAGATGTGAAATCCCACGGCTCAACTGTGGAAGTGCATTTGAAACTGTCCGGCTTGAGTATCGGAGGGGAAAGTGGAATTCCCGGTGTAGAGGTGAAATTCGTAGAGATCGGGAGGAACACCGGTGGCGAAGGCGACTTTCTGGACGAATACTGACGCTGAGGCGCGAAAGCGTGGGGAGCAAACAGG
>ASV1875
ACGAAGGGTGCAAGCGTTAATCGGAATTACTGGGCGTAAAGCGCGCGTAGGTGGCTTGATAAGTTGGATGTGAAATCCCCGGGCTCAACCTGGGAACTGCATCCAAAACTGTCTGGCTAGAGTGCGGTAGAGGGTAGTGGAATTTCCAGTGTAGCGGTGAAATGCGTAGATATTGGAAGGAACACCAGTGGCGAAGGCGACTACCTGGACTGACACTGACACTGAGGTGCGAAAGCGTGGGGAGCAAACAGG
>ASV1876
ACGGAGGGTGCGAGCGTTAATCGGAATTACTGGGCGTAAAGCGCGCGTAGGCGGTTTGTTAAGTCAGCTGTGAAAGCCCCGGGCTTAACCTGGGAACTGCAGTTGATACTGGCCGACTAGAGTACGAGAGAGGGAGGTAGAATTCCATGTGTAGCGGTGAAATGCGTAGATATATGGAGGAATACCGGTGGCGAAGGCGGCCTCCTGGCTCGATACTGACGCTGAGGTGCGAAAGCGTGGGGATCAAACAGG
>ASV1878
ACGAAGGATGCAAGCGTTATCCGGATTCATTGGGTTTAAAGGGTGCGTAGGCGGACTTGTAAGTCAGTGGTGAAATCTCTTCGCTTAACGAAGAAACTGCCATTGATACTGCAGGTCTAGAGTATAGATGACGTTGGCGGAATATGACATGTAGTGGTGAAATACTTAGATATGTCATAGAACACCGATTGCGAAGGCAGCTAACGAAACTATAACTGACGCTGAGGCACGAAAGTGCGGGGATCAAACAGG
>ASV1881
ACGGAGGGTGCAAGCGTTATCCGGATTTATTGGGTTTAAAGGGTCCGTAGGCGGATCGTTAAGTCAGTGGTGAAAGCCTACCGCTCAACGGTAGAACTGCCATTGATACTGGCGATCTTGAATATGTATGAAGTTGGCGGAATGTGTGGTGTAGCGGTGAAATGCTTAGATATCACACAGAACACCGATTGCGAAGGCAGCTGACTAATACATGATTGACGCTGAGGGACGAAAGTGTGGGGATCAAACAGG
>ASV1882
ACGGAGGGTGCGAGCGTTACCCGGATTTACTGGGCGTAAAGGGCGTGTAGGCGGTTTGTTAAGTCCGATGTGAAAGACCGGGGCTCAACCCCGGGAACGCGTTGGATACTGACAGACTAGACGGCTGGAGGGGGTAGCGGAATTTCCGGAGTAGCGGTGAAATGCGCAGATACCGGAAGGAACGTCAATAGCGAAGGCAGCTACCTAGACAGCACGTGACGCTGAGGCGCGAAAGCATGGGGAGCAAACCGG
>ASV1884
ACGGAGGGTGCAAGCGTTATCCGGATTCACTGGGTTTAAAGGGTGTGTAGGCGGGCATTTAAGTCAGTGGTGAAATCTCCGAGCTCAACTCGGAAACTGCCATTGATACTATTTGTCTTGAATATCGTTGAGGTTGGCGGAATATATCATGTAGCGGTGAAATGCTTAGATATGATATAGAACACCGATTGCGAAGGCAGCTAACTAAGCGATGATTGACGCTGAGGCACGAAAGCGTGGGGATCAAACAGG
>ASV1887
ACGTAGGGTGCGAGCGTTGTCCGGAATTACTGGGCGTAAAGAGCTCGTAGGTGGTTTGTCGCGTTGTCCGTGAAATCCCACGGCTTAACTGTGGGCGTGCGGGCGATACGGGCAGACTGGAGTACTGCAGGGGAGACTGGAATTCCTGGTGTAGCGGTGGAATGCGCAGATATCAGGAGGAACACCGGTGGCGAAGGCGGGTCTCTGGGCAGTAACTGACGCTGAGGAGCGAAAGCGTGGGGAGCGAACAGG
>ASV1889
ACGGAGGGTGCAAGCGTTATCCGGATTTACTGGGTTTAAAGGGTGTGTAGGCGGGTATTTAAGTCAGTGGTGAAATCTCCGGGCTCAACCTGGAAACTGCCATTGATACTATATATCTTGAATCTTGTTGAGGTTGGCGGAATATGTCATGTAGCGGTGAAATGCATAGATATGACATAGAACTCCGATTGCGAAGGCAGCTAACTAAGCAAGTATTGACGCTGAGGCACGAAAGCGTGGGGATCAAACAGG
>ASV1892
ACGAAGGGTGCAAGCGTTGTTCGGATTTATTGGGCGTAAAGCGCGCGTAGGCGGACCTGTAAGTCAGATGTGAAATCTCGGTGCTCAACACCGAAACTGCGTCTGAAACTGCGGGTCTAGAATCTTGGAGGGGGAGTGGGAATTTCGCATGTAGGGGTAAAATCCGTAGAGATGCGAAGGAACACCAGAGGCGAAGGCGCACTCCTGGACAAGTATTGACGCTGAGGCGCGAAAGCGTGGGGATCAAACAGG
>ASV1895
ACGGAGGGTCCAAGCGTTATCCGGATTCATTGGGTTTAAAGGGTGCGTAGGCGGGAAGCTAAGTCAGTGGTGAAAGCCCACAGCTCAACTGTGGAACTGCCATTGATACTGGTTTTCTTGAATGCGATTGAAGTGGGCGGAATATGACATGTAGCGGTGAAATGCTTAGATATGTCATAGAACACCGATAGCGAAGGCAGCTCACTAAGTCGTTATTGACGCTGAGGCACGAAAGCGTGGGGAGCGAACAGG
>ASV1897
ACGAAGGGGGCTAGCGTTGCTCGGAATTACTGGGCGTAAAGGGCGCGTAGGCGGCCCGACAAGTCAGGCGTGAAATTCCAGGGCTTAACCTTGGGGCTGCGCTTGATACTGTTGGGCTTGAGGACAGAAGAGGGTCGTGGAATTCCCAGTGTAGAGGTGAAATTCGTAGATATTGGGAAGAACACCAGTGGCGAAGGCGGCGACCTGGTCTGTTACTGACGCTGAGGCGCGATAGCGTGGGGAGCAAACAGG
>ASV1901
ACGGAGGGTGCAAGCGTTAATCGGAATTACTGGGCGTAAAGCGCACGTAGGTGGCTTGTTAAGTTGGATGTGAAACCCCTGGGCTTAACCTGGGACGTGCATCCGATACTGGCAGGCTAGAGTACGGTAGAGGGAAGTGGAATTTCCGGTGTAGCGGTGAAATGCGTAGAGATCGGAAGGAACACCAGTGGCGAAGGCGACTTCCTGGACTGATACTGACACTGAGGAGCGAAAGCGTGGGTAGCAAACAGG
>ASV1903
ACGGAGGGTGCAAGCGTTGTCCGGATTTATTGGGTTTAAAGGGTACGTAGGCGGGCCTTTAAGTCAGTGGTGAAAGCCTGCAGCTCAACTGCAGAACTGCCATTGATACTGGAGGCCTTGAATTCAGTTGAGGTTGGCGGAATTTATGATGTAGCGGTGAAATGCTTAGATATCATAAAGAACACCTATTGCGAAGGCAGCTAACTGGACTTGAATTGACGCTGAGGTACGAAAGCGTGGGGAGCGAACAGG
>ASV1904
ACGGAGGATCCAAGCGTTATCCGGAATCATTGGGTTTAAAGGGTCCGTAGGCGGTTTTATAAGTCAGTGGTGAAATCTGGTCGCTCAACGATCAAACGGCCATTGATACTGTAGAACTTGAATCATTAGGAAGTAACTAGAATATGTAGTGTAGCGGTGAAATGCTTAGAGATTACATGGAATACCAATTGCGAAGGCAGGTTACTACTAGTGTATTGACGCTGAGGGACGAAAGCGTGGGGAGCGAACAGG
>ASV1911
ACGGAGGGTGCGAGCGTTATCCGGAATCACTGGGTTTAAAGGGTGCGTAGGCGGTTGTATAAGTCAGTGGTGAAAGGCCGTAGCTTAACTATGGGATTGCCATTGATACTGTATAACTTGAGAGAGGTTGAGGTTGGCGGAATGTGGCATGTAGCGGTGAAATGCATAGATATGCCATAGAACATCGATTGCGAAGGCAGCTGACTGGACCTTATCTGACGCTGAGGCACGAAAGCGTGGGGAGCGAACAGG
>ASV1914
ACAGAGGGTGCAAGCGTTGTTCGGAATTATTGGGCGTAAAGCGTGCGTAGGCGGACAACTAAGTCTGATGTGAAATCCCTTGGCTTAACTGAGGAGCTGCATTGGATACTGGTTGTCTTGAGTCTTGGAGAGGATAGCGGAATTCCCAGTGTAGAGGTGAAATTCGTAGATATTGGGAGGAACACCAGTGGCGCAAGCGGCTATCTGGACAATGACTGACGCTGAGGCACGAAAGCATAGGGAGCAAACAGG
>ASV1919
ACGAGCTCTCCAAACGTTATTCGGTATCACTGGGCTTAAAGAGTTCGTAGGCGGCTTTGTAGGTGGGGTGTGAAAGCCCTCGGCTCAACCGAGGAATTGCGCCCCAAACCGCAGGGCTTGAGGGATATAGGGGTAAGCGGAACAGATGGTGGAGCGGTGAAATGCATTGATATCATCTGGAACACCGGTGGCGAAAGCGGCTTACTGGGTATTTTCTGACGCTGAGGAACGAAAGCTAGGGTAGCGAACGGG
>ASV1921
ACGAACTGTGCGAACGTTACTCGGAATCACTGGGCTTACAGGGTGCGTAGGCGGCTTGCTAAGCAGGGTGTGAAATCCCTCGGCTCAACCGAGGAACTGCGCTCTGAACTGGCGAGCTGGAGTATGCTAGAGGTGTATGGAACATCTAGTGGAGCGGTGAAATGTGTTGATATTAGATGGAACACCAGAGGCGAAGGCGATACACTGGGGCATAACTGACGCTGAGGCACGAAAGCCAGGGGAGCAAACGGG
>ASV1923
ACGAAGGGGGCTAGCGTTGTTCGGATTTACTGGGCGTAAAGCGCACGTAGGCGGATCTTTAAGTCAGGGGTGAAATCCCGAGGCTCAACCTCGGAACTGCCTTTGATACTGGAGGTCTCGAGTCCGGGAGAGGTGAGTGGAACTGCGAGTGTAGAGGTGAAATTCGTAGATATTCGCAAGAACACCAGTGGCGAAGGCGGCTCACTGGCCCGGTACTGACGCTGAGGTGCGAAAGCGTGGGGAGCAAACAGG
>ASV1927
ACGGAGGGTGCAAGCGTTGTTCGGAATCACTGGGCGTAAAGCGCGTGTAGGCGGCAGGTTAAGTCTGGTGTGAAAGCCCGGGGCTCACCCCCGGAAGTGCGCTGGAAACTGGCCAGCTAGAGTATGGGAGAGGGAAGCGGAATTCCTGGTGTAGCGGTGAAATGCGTAGATATCAGGAGGAACACCGGCGGCGAAGGCGGCTTCCTGGACCAATACTGACGCTGAGACGCGAAAGCGTGGGGAGCAAACAGG
>ASV1929
ACGTAGGGTGCAAGCGTTAATCGGAATTACTGGGCGTAAAGCGTGCGCAGGTGGTTTTGTAAGACCGACGTGAAATCCCCGGGCTCAACCTGGGAACTGCGTTAGTGACTGCAAGACTAGAGTGTGGCAGAGGGGGGTGGAATTCCACGTGTAGCAGTGAAATGCGTAGAGATGTGGAGGAACACCGATGGCGAAGGCAGCCCCCTGGGCTAACACTGACACTCATGCACGAAAGCGTGGGGAGCAAACAGG
>ASV1932
ACGAAGGGGGCTAGCGTTGTTCGGAATTACTGGGCGTAAAGCGCGCGTAGGCGGTTTTACAAGCCAGAGGTGAAATGCCCGAGCTTAACTTGGGAATTGCCTTTGGAACTGTATGGCTTTGAGGACGAGAGAGGTGAGTGGAATTCCCAGTGTAGAGGTGAAATTCGTAGATATTGGGAAGAACACCGGTGGCGAAGGCGGCTCACTGGCTCGTTTCTGACGCTGTAGCGCGAAAGCGTGGGGATCAAACAGG
>ASV1934
ACGAAGGGAGCTAGCGTTGTTCGGAATTACTGGGCGTAAAGCGCGCGTAGGCGGCTTTGTCAGTCAGGGGTGAAATCCCGGAGCTTAACTCCGGAACGGCCTTTGATACTGCAGAGCTTGAGTCCGTGAGAGGATGGTGGAATACCCAGTGTAGAGGTGAAATTCGTAGATATTGGGTGGAACACCGGTGGCGAAGGCGGCCATCTGGCACGGTACTGACGCTGAGGTGCGAAAGCGTGGGGAGCAAACAGG
>ASV1936
ACGTAGGCACCAAGCGTTGTCCGGATTTATTGGGCGTAAAGAGCTCGTAGGCGGTTCGGTAAGTCGGGTGTGAAAACTTTGGGCTCAACCCAAAGCCTGCATCCGATACTGCTGTGACTAGAGTTCGGTAGGGGAGTGGGGAATTCCTAGTGTAGCGGTGAAATGCGCAGATATTAGGAGGAACACCGGTGGCGAAGGCGCCACTCTGGGCCGAAACTGACGCTGAGGAGCGAAAGCGTGGGTAGCAAACAGG
>ASV1940
ACAGAGAGTGCAAGCGTTAATCGGATTTACTGGGCGTAAAGCGCGCGTAGGCGGATTTTTAAGTCGAATGTGAAAGCCCCGGGCTTAACCTGGGAATTGCATGCGATACTGAAAATCTAGAGTATGGTAGAGGGAAGTGGAATTTCCGGTGTAGCGGTGAAATGCGTAGATATCGGAAGGAACATCAGTGGCGAAGGCGACTTCCTGGACCAATACTGACGCTCAGGCGCGAAAGCGTGGGTAGCAAACAGG
>ASV1942
ACATAGGCTCCAAGCGTTGTCCGGATTTATTGGGCGTAAAGAGCTCGTAGGCGGTTGAGTTAGTCGAGTGTGAAAACTTCGGGCTTAACCCGAAGACGCCACTCGATACTGCTCTGACTTGAGTTTGGTAGGGGAGTGGGGAATTCCTTGTGTAGCGGTGAAATGCGCAGATATAAGGAGGAACACCGGTGGCGAAGGCGCCACTCTGGACCAACACTGACGCTGAGGAGCGAAAGCGTGGGTAGCAAACAGG
>ASV1943
ACGGAGGGTGCAAGCGTTACTCGGAATCACTGGGCGTAAAGGGTGCGTAGGCTGGCTTTTAAGTCAGGTGTGAAATCCAATGGCTCAACCATTGAACTGCACTTGAAACTGGGAGCCTAGAGTTCAGAAGGGGCAGATGGAATTAGTGGTGTAGGGGTAAAATCCGTAGATATCACTAGGAATATCAAAAGCGAAGGCGATCTGCTGGGATGATACTGACGCTGAGGCACGAAAGCGTGGGGAGCAAACAGG
>ASV1946
ACGGAGGATCCGAGCGTTATCCGGATTTATTGGGTTTAAAGGGAGCGTAGGCGGATGTTTAAGTCAGTTGTGAAAGTTTAAGGCTCAACCTTGAAATTGCAGTTGATACTGGACGTCTTGAGTGCATTAAATGTGGGCGGAATTCGTGGTGTAGCGGTGAAATGCTTAGATATCACGAAGAACTCCAATTGCGAAGGCAGCTCACAGGACTGTAACTGACGCTGATGCTCGAAAGTGTGGGTATCAAACAGG
>ASV1953
ACGGAGGATCCAAGCGTTATCCGGAATCATTGGGTTTAAAGGGTCCGTAGGCGGCTTAATAAGTCAGTGGTGAAATCCCTACGCTTAACGTAGGAACGGCCATTGATACTGTTAGGCTTGAATTATTAGGAAGTAACTAGAATATGTAGTGTAGCGGTGAAATGCTTAGAGATTACATGGAATACCAATTGCGAAGGCAGGTTACTACTAATGGATTGACGCTGATGGACGAAAGCGTGGGTAGCGAACAGG
>ASV1954
ACGGAGGGTGCAAGCGTTAATCGGAATTACTGGGCGTAAAGCGCGCGTAGGCGGTTTGCTAAGTTGGATGTGAAAGCCCTGGGCTCAACCTGGGAACTGCATTCAAAACTGGCAAACTGGAGTACGGCAGAGGCAAGTGGAATTTCAGGTGTAGCGGTGAAATGCGTAGAGATCTGAAGGAACACCAGTGGCGAAGGCGACTTGCTGGGCTGATACTGACGCTGAGGTGCGAAAGCGTGGGGAGCAAACAGG
>ASV1958
ACGTAGGTGGCAAGCGTTGTCCGGAATTATTGGGCGTAAAGCGCGCGCAGGCGGGATATCAAGTCTGTCTTAAAAGTGCGAGGCTCAACCTCGTGAGGGGACAGAAACTGGTATTCTTGAGTGTCGGAGAGGAAAGTGGAATTCCAAGTGTAGCGGTGAAATGCGTAGAGATTTGGAAGAACACCAGTGGCGAAGGCGACTTTCTGGACGATGTCTGACGCTGAGGCGCGAAAGCTAGGGGAGCGAACGGG
>ASV1959
ACGGAGGAGGCTAGCGTTGTTCGGAATTACTGGGCGTAAAGCGTACGCAGGTGGCGATCCAAGTCGGATGTGAAAGCCCGGGGCTTAACCCCGGATGTGCATCCGAGACTGGTTTGCTAGAGTCCGGAAGAGGAGAGCGGAATTCCCAGTGTAGAGGTGAAATTCGTAGATATTGGGAAGAACACCAGTGGCGAAGGCGGCTCTCTGGTCCGGTACTGACACTCAAGTACGAAAGCGTGGGGAGCAAACAGG
>ASV1961
ACGTAGGGGGCTAGCGTTATCCGGAATTACTGGGCGTAAAGGGTGCGTAGGTGGTTTTGCAAGTCAGAAGTGAAAGGCTACGGCTCAACCGTAGTAAGCTTTTGAAACTGCAAAACTTGAGTGCAGGAGAGGAGAGTAGAATTCCTAGTGTAGCGGTGAAATGCGTAGATATTAGGAGGAATACCAGTTGCGAAGGCGGCTCTCTGGACTGTAACTGACACTGAGGCACGAAAGCGTGGGGAGCAAACAGG
>ASV1962
ACGGAGGGTGCAAGCGTTGTCCGGATTTATTGGGTTTAAAGGGTGCGTAGGCGGGCTATTAAGTCAGTGGTGAAAGTCTTCAGCTCAACTGAAGAAGTGCCATTGATACTGGTAGTCTTGAGTACAGTAGAGGTAGGCGGAATTTATGGTGTAGCGGTGAAATGCATAGATACCATAAAGAACACCGATAGCGTAGGCAGCTTACTATACTGTAACTGACGCTGAGGCACGAAAGCGTGGGGAGCGAACAGG
>ASV1963
ACAGAGGGTGCAAGCGTTGTCCGGATTTATTGGGCGTAAAGCGTCTGTAGGTCGTTTGTTAAGTCTGAAGTGAAAGAATGGAGCTCAACTCCATACCCGCTTTGGAAACTGGCAGACTAGAGAATGTTAGAGGTAAGTGGAATTCCTAGTGTAGCGGTGAAATGCGTAGATATTAGGAAGAACACCAGAGGCGAAGGCGGCTTACTGGGACATTTCTGACACTGAGAGACGAAAGCTTGGGGAGCGAAAGGG
>ASV1964
ACGGAGGGTGCAAGCGTTATCCGGATTTACTGGGTTTAAAGGGTGTGTAGGCGGGTCATTAAGTCAGTGGTGAAATCTCCGAGCTTAACTTGGAAACTGCCATTGATACTATTGATCTTGAATTTTGTTGAGGTAGACGGAATAAGTCATGTAGCGGTGAAATGCATAGATATGACTTAGAACACCAATTGCGAAGGCAGTTTACTAAACAAACATTGACGCTGAGGCACGAAAGCGTGGGGATCAAACAGG
>ASV1967
ACGAAGGTGGCAAGCGTTGTTCGGATTTACTGGGCGTACAGGGAGCGTAGGCGGTTAGGTAAGCCCTTCGTGAAATCTCCGGGCCTAACCCGGAAAGTGCGGGGGGGACTGCTTAGCTAGAGGATGGGAGAGGAGCGCGGAATTCCCGGTGTAGCGGTGAAATGCGTAGAGATCGGGAGGAAGGCCGGTGGCGAAGGCGGCGCTCTGGAACATTTCTGACGCTGAGGCTCGAAAGCGTGGGGAGCAAACAGG
>ASV1970
ACAGAGGATGCAAGCGTTATCCGGAATCACTGGGCATAAAGCGTCTGTAGGTTGCGAATCAAGTCTGTTGTTAAAGATCAGGGCCTAACCCTGAGAAAGCAATGGAAACTAATACGCTTGAGTGTGGTAGAGGTAGAGGGAATTCTTAGTGTAGCGGTGAAATGCGTAGATATTAGGAAGAACACCAATGGCGAAAGCACTCTACTGGGCCATAACTGACACTGAGAGACGACAGCTAGGGGAGCAAATGGG
>ASV1975
ACGAAGGATCCAAGCGTTGTCCGGATTTACTGGGTTTAAAGGGTGCGTAGGCGGGCTATTAAGTCAGTGGTGAAAGCCTGTAGCTTAACTATAGAATTGCCATTGAAACTGATAGTCTTGAGTATGTTTGAGGTTACTGGAATATAACATGTAGCGGTGAAATGCTTAGATATGTTATAGAACACCAATTGCGAAGGCAGGTAACTAAGTCATAACTGACGCTGAGGCACGAAAGCGTGGGGAGCAAACAGG
>ASV1978
ACGGAGGGTGCAAGCGTTACTCGGAATCACTGGGCGTAAAGCGCGCGCAGGCGGCCTTTTAAGTTGGATGTGAAAGCCTACGGCTCAACCGTAGAACTGCATCCAAAACTACTAGGCTAGAGTCTGGGAGGGGAAGATGGAATTAGTTGTGTAGGGGTAAAATCCGTAGAGATAACTAGGAATACCAAAAGCGAAGGCAATCTTCTGGAACAGTACTGACGCTGAGGCGCGAAAGCGTGGGGAGCAAACAGG
>ASV1980
ACGGAGGGTGCAAGCGTTAATCGGAATTACTGGGCGTAAAGGGTGCGTAGGCGGTTAAGTAAGTTATCTGTGAAATCCCTGGGCTTAACCTAGGTAGGAAAGATAATACTGCTTAACTAGAGTGTGATAGAGGATAGTGGAATTTCCGGTGTAGCGGTGAAATGCGTAGAGATCGGAAGGAACACCAGTGGCGAAGGCGGCTATCTGGATCAACACTGACGCTGAGGCACGAAAGCGTGGGGAGCAAACAGG
>ASV1983
ACAGAGGGTGCGAGCGTTAATCGGAATCACTGGGCTTAAAGGGTGCGTAGGCGGATGCATAGGCGCTTTGTGAAATCCCACGGCTCAACCGTGGAATTGCTTGGCGAACCATGCATCTTGAGGCTGGTAGAGGTCACTGGAACGATAGGTGGAGCGGTGAAATGCGTAGATATCTATCGGAACGCCGAAGGTGAAGACAGGTGACTGGGCCAGATCTGACGCTGAGGCACGAAAGCGTGGGGAGCAAACGGG
>ASV1985
ACGTAGGAGGCAAGCGTTATCCGGATTTACTGGGCGTAAAGCGCGTGCAGGCGGTTTGGTAAGTTGGATGTGAAAGCTCCTGGCTTAACTGGGAGAGGTCGTTCAATACTGCCAGACTAGAGGACGGTAGAGGAAGGTAGAATTCCTGGTGTAGTGGTGAAATGCGTAGATATCAGGAGGAATACCAGAGGCGAAGGCGGCCTTCTGGGCCGTTCCTGACGCTAAGACGCGAAAGCATGGGTAGCAAACGGG
>ASV1987
ACGGGGGATGCAAGCGTTATCCGGAATGATTGGGCGTAAAGCGCCTGTAGGTTGTTTATTAAGTCCGTTGTTAAAGCCTAGGGCTCAACCCTAGAAAAGCAATGGAAACTAGTAGACTAGAGTATGGCAGGGGTAGAGGGAATTTCTAGTGTAGCGGTGAAATGCGTAGATATTAGAAAGAACACCGGTGGCGAAAGCGCTCTACTGGACCATTACTGACACTCAGAGGCGAAAGCTAGGGTAGCAAAAGGG
>ASV1989
ACGGAGGGTGCGAGCGTTAATCGGAATTACTGGGCGTAAAGCGCACGTAGGCGGTTTGTTAAGTCGGATGTGAAATCCCCGGGCTCAACCTGGGTGCTGCATTCGATACTGGCAGACTTGAATACGGTAGAGGGGGGTGGAATTCCAGGTGTAGCGGTGAAATGCGTAGAGATCTGGAGGAACACCAGTGGCGAAGGCGGCCCCCTGGACCGATATTGACGCTGAGGTGCGAAAGCGTGGGGAGCAAACAGG
>ASV1999
ACGAAGGATCCAAGCGTTGTCCGGATTTACTGGGTTTAAAGGGTGCGTAGGCGGAAATTTAAGTCAGTGGTGAAAGCCCGTAGCTCAACTACGGAACTGCCATTGAAACTGAATTTCTTGAATACGGTTGAGGTAGATAGAATATAACATGTAGCGGTGAAATGCTTAGATATGTTATAGAATACCGATTGCGAAGGCAGTCTACTAAGCCGTCATTGACGCTGAGGCACGAAAGCGTGGGGAGCGAACAGG
>ASV2002
ACAGAGGGTGCGAGCGTTAATCGGAATTACTGGGCGTAAAGCGTGCGTAGGCGGACTAGTCAGTCAGATGTGAAATCTTCGGGCTCAACCTGAAAACTGCATTTGATACTGCTAGCCTAGAGTATGGTAGAGGTAGGTGGAATTTCCGGTGTAGCGGTGAAATGCGTAGATATCGGAAGGAATATCAGTGGCGAAGGCGACCTACTGGGCCAATACTGACGCTGAGGTACGAAAGCGTGGGGAGCAAACAGG
>ASV2015
ACGAGTGGTGCAAACGTTGTTCGGAATTACTGGGCTTAAAGGGTGCGTAGGCGGCCATGTAGGTCTGATGTGAAATACCACGGCTCAACCGTGGAACTGCGTTGGATACCGCATGGCTGGAGTGAGACAGAGGTAAGCGGAACTGATGGTGGAGCGGTGAAATGCGTTGATATCATCAGGAACACCGGTGGCGAAAGCGGCTTACTGGGTCTTTACTGACGCTGATGCACGAAAGCTAGGGGAGCAAACGGG
>ASV2018
ACGTAGGGTGCAAGCGTTGTCCGGAATTATTGGGCGTAAAGAGCTCGTAGGCGGTTTGTCGCGTCTGCTGTGAAAACCTGAAGCTCAACTTCAGGCCTGCAGTGGGTACGGGCAGACTAGAGTGCGGTAGGGGAGAAGGGAATTCCTGGTGTAGCGGTGGAATGCGCAGATATCAGGAGGAACACCGATGGCGAAGGCACTTCTCTGGGCCGTAACTGACGCTGAGGAGCGAAAGCGTGGGGAGCGAACAGG
>ASV2022
ACATAGGCTTCAAGCGTTGTCCGGATTTATTGGGCGTAAAGAGTTCGTAGGCGGTCGAGTAAGTCGGGTGTGAAAATTCTGGGCTCAACCCAGAGACGCCACCCGATACTGCTTAACTTGAGTTCGATAGGGGAGTGGGGAATTCCTAGTGTAGCGGTGAAATGCGCAGATATTAGGAGGAACACCGGTGGCGAAGGCGCCACTCTGGATCGACACTGACGCTGAGGAACGAAAGCATGGGTAGCAAACAGG
>ASV2023
ACGAAGGATTCAAGCGTTGTCCGGATTTACTGGGTTTAAAGGGTGCGTAGGCGGAACTCTAAGTCAGTGGTGAAATCCCGCAGCTCAACTGCGGAACTGCCATTGAAACTGGTTTTCTTGAATACAGTGGAGGTAGATGGAATATAACATGTAGCGGTGAAATGCTTAGATATGTTATAGAACACCGATTGCGAAGGCAGTCTGCTACACTGTGATTGACGCTGAGGCACGAAAGCGTGGGGAGCGAACAGG
>ASV2034
ACGAAGGGTGCAAGCGTTAATCGGAATTACTGGGCGTAAAGCGTGCGTAGGTGGTTTGTTAAGTCTGATGTGAAAGCCCTGGGCTCAACCTGGGAATGGCATTGGATACTGGCTTACTAGAGTGCGGTAGAGGGATGCGGAATTTCCGGTGTAGCGGTGAAATGCGTAGAGATCGGAAGGAACATCTGTGGCGAAGGCGGCATCCTGGACCAGCACTGACACTGAGGCACGAAAGCGTGGGGAGCAAACAGG
>ASV2035
ACAGAGGGTGCAAACGTTGTTCGGAATTACTGGGCGTAAAGCGCGTGTAGGCGGTCTTGCAAGTCGGGTGTGAAAGCCCGGGGCTCAACCCCGGAAGTGCACTCGAAACTGCAAGACTGGAGTCTCGGAGAGGGTCGCGGAATTCTGGGTGTAGAGGTGAAATTCGTAGATATCCAGAGGAACACCAGTGGCGAAGGCGGCGACCTGGACGAGTACTGACGCTGAGACGCGAAAGCGTGGGGAGCAAACAGG
>ASV2038
ACGGGGGATGCAAGCGTTATCCGGAATGATTGGGCGTAAAGCGTCTGTAGGTGGCTTCCCAAGTCAACTGTCAAAAATCAGGGCTTAACCTTGAGCCGGCAGTTGAAACTATGAAGCTTGAGTTAGGTAGGGGCAGAGGGAATTCCTAGTGTAGCGGTGAAATGCGTAGATATTAGGAAGAACACCAATCGCGAAAGCACTCTGCTGGGCCATAACTGACACTCAGAGACGAAAGCTAAGGGAGCAAATGGG
>ASV2041
ACAGAGGGTGCGAGCGTTAATCGGAATTACTGGGCGTAAAGAGCGCGTAGGTGGTCTACTAAGTTGTGTGTGAAAGCCCCGAGCTCAACTTGGGAATTGCATGCAATACTGGTAGTCTAGAGTATGGTAGAGGGAAGTGGAATTTCCGGTGTAGCGGTGAAATGCATAGATATCGGAAGGAACACCAGTGGCGAAGGCGACTTCCTGGGCCAATACTGACACTGAGGCGCGAAAGCGTGGGTAGCAAACAGG
>ASV2042
ACGAAGGTCCCGAGCGTTGTTCGGAATCACTGGGCGTAAAGGGAGCGTAGGCGGCGTGGCAAGTCAGATGTGAAATCCCGGGGCTCAACCCCGGAACTGCATCCGATACTGCCGTGCTAGAGGATTGGAGAGGTAGCTGGAATTCACGGTGTAGCAGTGAAATGCGTGGATATCGTGAGGAACACTCGTGGCGAAAGCGAGCTACTGGACAACTCCTGACGCTGAGGCTCGAAGGCCAGGGGAGCGAAAGGG
>ASV2050
ACGAAGGATCCAAGCGTTGTCCGGATTTACTGGGTTTAAAGGGTGCGTAGGCGGGCTATTAAGTCAGTGGTGAAAGCTTGCAGCTTAACTGTAAAATTGCCATTGAAACTGATAGCCTCGAATATGGTTGAGGTGGTTGGAATGTATCATGTAGCGGTGAAATGCTTAGATATGATACAGAACACCGATTGCGAAGGCAGATCACTAAGCCATTATTGACGCTGAGGCACGAAAGCGTGGGGATCAAACAGG
>ASV2051
ACAGAGGGTGCAAACGTTGTTCGGAATTACTGGGCGTAAAGCGCGTGTAGGCTGCTTGGAAAGTCGGATGTGAAAGCCCTGGGCTCAACCTAGGAAGTGCATTCGAAACTTCCAAGCTCGAGTTTCGGAGAGGAAGGCGGAATTCTCGGTGTAGAGGTGAAATTCGTAGATATCGAGAGGAACATCGGTGGCGAAGGCGGCCTTCTGGACGATGACTGACGCTGAGACGCGAAAGCGTGGGGAGCAAACAGG
>ASV2056
ACGTAGGGTGCGAGCGTTAATCGGAATTACTGGGCGTAAAGCGTGCGCAGGCGGTTTCGTAAGACAGATGTGAAAGCCCCGGGCTTAACCTGGGAAGTGCATTTGTGACTGCGAGACTAGAGTGTGTCAGAGGGAGGTGGAATTCCACGTGTAGCAGTGAAATGCGTAGAGATGTGGAGGAACACCGATGGCGAAGGCAGCCTCCTGGGATAACACTGACGCTCATGCACGAAAGCGTGGGGAGCAAACAGG
>ASV2057
ACGGAGGATCCAAGCGTTATCCGGATTTATTGGGTTTAAAGGGTGCGTAGGCGGATAAATAAGTCAGTGGTGAAAGCCTGCAGCTCAACTGCAGAACTGCCATTGATACTGTTTATCTTGAATATGGTTGAGGTGGGCGGAATATGACATGTAGTGGTGAAATACTTAGATATGTCATAGAACACCGATTGCGAAGGCAGCTCACTAAGCCATGATTGACGCTGAGGCACGAAAGCGTGGGTAGCAAACAGG
>ASV2061
ACGGAGGGTGCAAGCGTTATCCGGAATCATTGGGTTTAAAGGGTCCGCAGGCGGATTTATAAGTCAGTGGTGAAAGCCTGATGCTTAACATCAGAACTGCCATTGATACTGTAAGTCTTGAATTCGATCGAAGTGGGCGGAATATGACATGTAGCGGTGAAATGCTTAGATATGTCATAGAACACCGATAGCGAAGGCAGCTCACTAGGTCTGGATTGACGCTCAGGGACGAAAGCGTGGGGAGCAAACAGG
>ASV2062
ACGGAGGGTGCAAGCGTTAATCGGAATTACTGGGCGTAAAGCGTGCGTAGGCGGCTTGCTAAGTCAGATGTGAAAGCCCCGGGCTCAACCTGGGAACTGCATTTGAAACTGGCAGGCTAGAGTTTGGGAGAGGAGAGTGGAATTTCAGGTGTAGCGGTGAAATGCGTAGAGATCTGAAGGAACACCAGTGGCGAAGGCGACTCTCTGGCCCAAAACTGACGCTCAGGTACGAAAGCGTGGGTAGCAAACAGG
>ASV2066
ACGGGAGTGGCAAGCGTTATCCGGAATTATTGGGCGTAAAGCGTCCGCAGGCGGCCCTGAAAGTCTGTCGTTAAAGCGTGGAGCTTAACTCCATTTGAGCGATGGAAACTACAGGGCTAGAGTGTGGTAGGGGCAGAGGGAATTCCCGGTGTAGCGGTGAAATGCGTAGATATCGGGAAGAACACCAGTGGCGAAGGCGCTCTGCTGGGCCATCACTGACACTCATGGACGAAAGCCAGGGGAGCGAAAGGG
>ASV2077
ACGGAGGGTGCAAGCGTTATCCGGAATCACTGGGTTTAAAGGGTGCGTAGGCGGCAAAATAAGTCAGAGGTGAAAGCTTGCAGCTCAACTGTAAAATTGCCTTTGATACTGTTATGCTTGAATGAGGGTGAGGCAGGCAGAACGTGGCATGTAGCGGTGAAATGCATAGATATGCCACAGAATACCGATTGCGAAGGCAGCCTGCTGGCCCTGTATTGACGCTGAGGCACGAAAGCGTGGGGATCAAACAGG
>ASV2078
ACGAAGGGGGCAAGCGTTACTCGGAATTATTGGGCGTAAAGCGTGCGTAGGCGGCTTTATAAGTTGGAAGTGAAAGCCTTTGGCTCAACCAAAGAATTGCTTACAAAACTGTAGAGCTAGAGTATTAGAGAGGATAGAAGAATTTCTGATGTAGGGGTGAAATCCGTAGATATCAGAAAGAATATCGAAGGCGAAAGCATCTGTCTGGCTAAATACTGACGCTGTTGCACGAAAGCGTGGGGAGCAAACAGG
>ASV2084
ACAGAGGGTGCAAGCGTTAATCAGAATGACTGGGCGTAAAGGGCGTGTAGGTGGTTGACTAGGTTTGATGTGAAATCCCCGGGCTTAACCTGGGAATTGCGTCGAAAACGGGTTGACTGGAGTGAGACAGAGGGTTGTGGAATTTCCGGTGTAGCGGTGAAATGCGTAGATATCGGAAAGAACATCAGTGGCGAAGGCGACAACCTGGGTCTTAACTGACACTGAGGCGCGAAGGCGTGGGGAGCAAACAGG
>ASV2089
ACGAAGGGGGCTAGCGTTGTTCGGAATTACTGGGCGTAAAGCGAGTGTAGGTGGTTGTCATAGTCAGGTGTGAAAGCCTTGAGCTCAACTCAAGAAATGCACTTGATACTGGGCGACTAGAGGACCGGAGAGGATAGTGGAATTCCCAGTGTAGTGGTGAAATACGTAGAGATTGGGAAGAACACCAGTGGCGAAGGCGGCTATCTGGACGGTTACTGACACTAAGACTCGAAAGCGTGGGGAGCAAACAGG
>ASV2090
ACGAAGGGGGCTAGCGTTGTTCGGAATTACTGGGCGTAAAGCGCACGTAGGCGGTCCGTTAAGTCGGGGGTGAAATCCTGAGGCTCAACCTCAGAATTGCCTTCGATACTGGCGGTCTAGAGTTCGGAAGAGGTTAGTGGAATTCCCAGTGTAGAGGTGAAATTCGTAGATATTGGGAAGAACACCAGTGGCGAAGGCGGCTAACTGGTCCGATACTGACGCTGAGGTGCGAAAGCGTGGGGAGCAAACAGG
>ASV2092
ACGGAGGGTGCAAGCGTTATCCGGATTCACTGGGTTTAAAGGGAGCGTAGGTGGCTTTGTAAGTCAGTGGTGAAATGTCGCAGCTTAACTGCGAAACTGCCATTGATACTGCTTAGCTTGAATCACGTCGAGGTGGATGGAATATTACATGTAGCGGTGAAATGCTTAGATATGTAATAGAACACCGATTGCGAAGGCAGTTCACTAGGCGTGTATTGACACTGAGGCTCGAAAGCGTGGGGATCAAACAGG
>ASV2104
ACGGAGGGTGCGAGCGTTAATCGGAATTACTGGGCGTAAAGCGCGCGTAGGCGGCTTATTAAGTCAGATGTGAAAGCCCCGGGCTTAACCTGGGAACTGCATTTGATACTGGTAAGCTAGAGTTTGGTAGAGGGTGACGGAATTCCAGGTGTAGCGGTGAAATGCGTAGATATCTGGAGGAACATCAGTGGCGAAGGCGGTTGCCTGGACCAAAACTGACGCTGAGGTGCGAAAGCGTGGGGAGCAAACAGG
>ASV2106
ACGGAGGGTGCGAGCGTTAATCGGAATTACTGGGCGTAAAGCGCATGCAGGCGGCCTGTTAAGTCAGATGTGAAAGCCCGGGGCTTAACCTCGGAATTGCATTTGAAACTGGCAGGCTAGAGTCTTGTAGAGGGGGGTAGAATTTCAGGTGTAGCGGTGAAATGCGTAGAGATCTGAAGGAATACCAGTGGCGAAGGCGGCCCCCTGGACAAAGACTGACGCTCAGATGCGAAAGCGTGGGGAGCAAACAGG
>ASV2112
ACGAAGGATCCAAGCGTTGTCCGGATTTACTGGGTTTAAAGGGTGCGTAGGCGGACTATTAAGTCAGTGGTGAAAGCTGGTAGCTTAACTATCAAATTGCCATTGAAACTGATAGTCTCGAGTATAGTTGAGGTAGCTGGAATGTATCATGTAGCGGTGAAATGCTTAGATATGATACAGAACACCAATTGCGAAGGCAGGTTGCTAAACTATAACTGACGCTGAGGCACGAAAGCGTGGGGAGCAAACAGG
>ASV2115
ACGGGGGAGGCAAGCGTTATCCGGAATTATTGGGCGTAAAGCGTCCGCAGGTGGTCAGCCAAGTCTGCCGTCAAATCAGGTTGCTTAACGACCTAAAGGCGGTGGAAACTGGCAGACTAGAGAGCAGTAGGGGTAGCAGGAATTCCCAGTGTAGCGGTGAAATGCGTAGAGATTGGGAAGAACATCGGTGGCGAAAGCGTGCTACTGGGCTGTATCTGACACTCAGGGACGAAAGCTAGGGGAGCGAAAGGG
>ASV2116
ACGAAGGATGCAAGCGTTATCCGGATTCATTGGGTTTAAAGGGTGCGTAGGCGGATTTATAAGTCAGTGGTGAAATCCCTCAGCTTAACTGAGGAACTGCCATTGATACTGTAGATCTTGAGTACAGATGATGTTGGCGGAATATGACATGTAGCGGTGAAATGCATAGATATGTCATAGAACACCGATTGCGAAGGCAGCTGACAAAACTGTAACTGACGCTGAGGCACGAAAGTGCGGGGATCAAACAGG
>ASV2117
ACGAAGGATCCAAGCGTTGTCCGGATTTACTGGGTTTAAAGGGAGCGTAGGCGGTCTCTTAAGTCAGTGGTGAAAGCCTTCAGCTTAACTGAAGAATTGCCATTGAAACTGAGAGACTCGAGTATGGTTGAGGTCACTGGAATGTAACATGTAGCGGTGAAATGCTTAGATATGTTACAGAACACCAATTGCGAAGGCAGGTGACTAAGCCATAACTGACGCTGAGGCTCGAAAGCGTGGGGAGCAAACAGG
>ASV2119
ACAGAGGGTGCAAGCGTTAATCGGAATTACTGGGCGTAAAGCGCACGTAGGCGGCCATGTATGTCAGGTGTGAAATCCCCGGGCTCAACCTGGGAACTGCATTTGAAACTGCATGGCTCGAGTATGGGAGAGGAAGGCGGAATTCCCGGTGTAGCGGTGAAATGCGTAGATATCGGGAGGAACATCAGTGGCGAAGGCGGCCTTCTGGCCCAATACTGACGCTCAGGTGCGAAAGCGTGGGGAGCAAACAGG
>ASV2132
ACGGAGGATGCAAGTGTTATCCGGAATCACTGGGCGTAAAGCGTCTGTAGGTGGTCCAATAAGTCAACTGTTAAATCTTGAGGCTCAACCTCAAAATCGCAGTCGAAACTATTAGACTAGAGTATAGTAGGGGTAAAGGGAATTTCCAGTGGAGCGGTGAAATGCGTAGAGATTGGAAAGAACACCGATGGCGAAGGCACTTTACTGGGCTATTACTGACACTCAGAGACGAAAGCTAGGGTAGCAAATGGG
>ASV2133
ACGGAGGGTGCAAGCGTTATCCGGATTCATTGGGTTTAAAGGGTGCGCAGGTGGGAAAGTAAGTCAGTGGTGAAATACTGCCGCTTAACGGTAGAACTGCCATTGATACTGTTTTTCTTGAGTATGGTTGAGGTAGGTGGAATGTGTTGTGTAGCGGTGAAATGCATAGATATGACACAGAACGCCGATTGCGAAGGCAACTTACTAAGCCATTACTGACGCTGAGGCACGAAAGCGTGGGGAGCGAACAGG
>ASV2139
ACAGAGGGTGCGAGCGTTGTCCGGAATCACTGGGCGTAAAGGGCGCGTAGGCGGCCGACTAAGTGTGTGGTGAAAGCCCGGGGCTCAACCCCGGGTCTGCCGTGCAAACTGGTTGGCTTGAGCACTGTAGAGGCAGGTGGAATTCCGGGTGTAGCGGTGGAATGCGTAGAGATCCGGAAGAACACCAGTGGCGAAGGCGGCCTGCTGGGCAGTTGCTGACGCTGAGGCGCGACAGCGTGGGGAGCAAACAGG
>ASV2141
ACGAAGGTCCCAAGCGTTGTTCGGAATCACTGGGCGTAAAGGGAGCGTAGGCGGCATGGTAAGTCAGATGTGAAATCCCGGGGCTCAACCCCGGAACTGCATCCGATACTGCCATGCTAGAGGATTGGAGAGGTAGCTGGAATTCTCGGTGTAGCAGTGAAATGCGTGGAGATCGAGAGGAACACTCGTGGCGAAAGCGAGCTACTGGACAATATCTGACGCTGAGGCTCGAAGGCCAGGGTAGCGAAAGGG
>ASV2142
ACGGAGGGTGCAAGCGTTATCCGGATTTACTGGGTTTAAAGGGTGTGTAGGCGGGCTATTAAGTCAGTGGTGAAATCTCCGAGCTTAACTTGGAAACTGCCATTGATACTATTAGTCTTGAATACTGTTGAGGTTGGCGGAATATGTCATGTAGCGGTGAAATGCATAGATATGACATAGAACTCCGATTGCGAAGGCAGCTAACTAAGCAGCAATTGACGCTGAGGCACGAAAGCGTGGGGATCAAACAGG
>ASV2143
ACAGAGGGTGCAAGCGTTGTTCGGAATTATTGGGCGTAAAGCGTGCGTAGGCGGACGAATAAGTCTGATGTGAAATCCCTTGGCTTAACCGAGGAGCTGCATTGGATACTGTTTGTCTTGAGTCTTGGAGAGGATAGCGGAATTCCCAGTGTAGAGGTGAAATTCGTAGATATTGGGAGGAACACCAGTGGCGCAAGCGGCTATCTGGACAATGACTGACGCTGAGGCACGAAAGCATAGGGAGCAAACAGG
>ASV2151
ACGGAGGGTGCAAGCGTTGTCCGGATTTATTGGGTTTAAAGGGTGCGTAGGTGGTTTGATAAGTCTGGTTTGAAAGTTGGTCGCTTAACGATCAAGGGTGGCTGGATACTGTTGAACTTGAATTTTCTGGAGGTAGCCGGAATGGGTTGTGTAGCGGTGAAATGCATAGAGATGACCCGGAACTCCGATTGCGAAGGCAGGCTACTACGGAATGATTGACACTGAGGCACGAGAGCATGGGGAGCAAACAGG
>ASV2152
ACGGAGGGTGCAAGCGTTATCCGGATTTACTGGGTTTAAAGGGAGCGTAGGCGGAATGTTAAGTCCGTGGTGAAAGCCCTCAGCTCAACTGAGGAACTGCCATGGATACTATCATTCTTGAATGTCGTTGAGGTTTGCGGAATGGGTCATGTAGCGGTGAAATGCATAGATATGACCCGGAACACCGATTGCGAAGGCAGCAGGCTAAACGAATATTGACGCTGAGGCTCGAAAGCGTGGGGATCAAACAGG
>ASV2153
ACGGAGGATGCAAGTGTTATCCGGAATCACTGGGCGTAAAGCGTCTGTAGGTGGTCCAATAAGTCAACTGTTAAATCTTGAGGCTCAACCTCAAAATCGCAGTCGAAACTATTAGACTAGAGTATAGTAGGGGTAAAGGGAATTTCCAGTGGAGCGGTGAAATGCGTAGAGATTGGAAAGAACACCGATGGCGAAGGCACTTTACTGGGCTATTACTAACACTGAGAGACGAAAGCTAGGGTAGCAAATGGG
>ASV2154
ACAGAGGGTGCAAGCGTTAATCGGAATTACTGGGCGTAAAGCGTGCGTAGGCGGATAATTAAGTCAGATGTGAAAGCCCCGGGCTCAACCTGGGAACTGCATTTGATACTGGTTATCTTGAGTATGGTAGAGGAAAGTAGAATTTCCGGTGTAGCGGTGAAATGCGTAGATATCGGAAGGAATACCAGTGGCGAAGGCGGCTTTCTGGACCAATACTGACGCTGAGGCACGAAAGCGTGGGGAGCGAACAGG
>ASV2156
ACGTAGGGTGCGAGCGTTAATCGGAATTACTGGGCGTAAAGCGTGCGCAGGCGGCTCCATAAGACAGATGTGAAAGCCCCGGGCTCAACCTGGGAACTGCGTTTGTGACTGTGGAGCTCGAGTACGGCAGAGGGGGGTGGAATTCCGCGTGTAGCAGTGAAATGCGTAGAGATGCGGAGGAACACCGATGGCGAAGGCAGCCCCCTGGGCCAGTACTGACGCTCATGCACGAAAGCGTGGGGAGCAAACAGG
>ASV2157
ACAGAGGATGCAAACGTTGCTCGGAATTACTGGGCGTAAAGCGCGCGCAGGCGGTCTCGTAAGTCGGGTGTGAAAGCCCCGGGCTCAACTCGGGAAGTGCACTCGATACTGCGAGACTGGAGTACTGGAGAGGAGAGCGGAATTCTCGGTGTAGAGGTGAAATTCGTAGATATCGGGAGGAACACCAGTGGCGAAGGCGGCTCTCTGGACAGATACTGACGCTGAGGCGCGAAAGCGTGGGAAGCAAACAGG
>ASV2168
ACGGAGGGGGCAAGCGTTGTCCGGAATCACTGGGCGTAAAGCGCGCGTAGGCGGTTCGTTGCGTCGGTGCTGAAAGCGCCAGGCTTAACCTGGCGAGGCGTGCCGATACGAACGGGCTAGAGGCAGGCAGAGGGTGGCGGAATTCCGGGTGTAGTGGTGAAATGCGTAGAGATCCGGAGGAACGCCGGTGGCGCAAGCGGCCACCTGGGCCTGACCTGACGCTGAGGCGCGAAAGCGTGGGGAGCAAACCGG
>ASV2175
ACGGAGGATGCGAGCGTTATCCGGATTTATTGGGTTTAAAGGGTGCGCAGGCGGGATTTTAAGTCAGCGGTGAAATTTTCAGGCTCAACCTGAACACTGCCGTTGAAACTGGGATTCTTGAGTATGGATGAAGTAGGCGGAATTCGTTGTGTAGCGGTGACATGCTTAGATATAACGAGGAACTCCGATTGCGTAGGCAGCTTACTAAGCCATAACTGACGCTCAAGCACGAAAGCGTGGGGATCAAACAGG
>ASV2183
ACGGAGGGTGCGAGCGTTTATCGGAATTACTGGGCGTAAAGCGCGCGTAGGCGGCTTGATAAGTCGGATGTGAAATCCCCGGGCTCAACCTGGGAACTGCATCCGATACTGTTGAGCTGGAGTACGATAGAGGATGGTAGAATTTCTAGTGTAGCGGTGAAATGCGTAGATATTAGAAGGAATACCGGTGGCGAAGGCGGCCATCTGGATCGATACTGACGCTGAGGTGCGAAAGCGTGGGGATCAAACAGG
>ASV2186
ACGGAGGGTGCAAGCGTTATCCGGATTTACTGGGTTTAAAGGGTGTGTAGGCGGGCCTTTAAGTCAGTGGTGAAATCTCCGAGCTCAACTTGGAAACTGCCATTGATACTATCGGTCTTGAATACTGTTGAGGTGGGCGGAATAAGTCATGTAGCGGTGAAATGCATAGATATGACTTAGAACTCCGATTGCGAAGGCAGCTCACTAAACAGCAATTGACGCTGAGGCACGAAAGCGTGGGGATCAAACAGG
>ASV2187
ACAGAGGATGCGAACGTTGCTCGGAATTACTGGGCGTAAAGCGCGCGCAGGTTGCCTCGTAAGTCGTGTGTGAAATCCCTCTGCTCAACGGAGGAAGTGCACAGGATACTGCGAGGCTTGAGTACAGAAGAGGAGAGCGGAATTCCCGGTGTAGAGGTGAAATTCGTAGATATCGGGAGGAACACCAGTGGCGAAGGCGGCTCTCTGGGCTGATACTGACACTGAGGCGCGAAAGCGTGGGAAGCAAACAGG
>ASV2188
ACGTAGGCACCAAGCGTTGTCCGGATTTATTGGGCGTAAAGAGCTCGTAGGCGGTTCAGTAAGTCGGGTGTGAAAACTGTGGGCTTAACCCACAGCCTGCACTCGAAACTGCTGTGACTAGAGTTCGGTAGGGGAGCGGGGAATTCCTGGTGTAGCGGTGAAATGCGCAGATATCAGGAGGAACACCGGTGGCGAAGGCGCCGCTCTGGGCCGAAACTGACGCTGAGGAGCGAAAGCGTGGGTAGCAAACAGG
>ASV2200
ACGAAGGGGGCTAGCGTTGTTCGGAATTACTGGGCGTAAAGCGCGCGCAGGTGGTTCTTCAAGTCAGGGGTGAAAGCCCAGAGCTCAACTCTGGAATTGCCTTTGAAACTGTAGAACTTGGGTATGGGAGAGGTGAGTGGAATTCCGAGTGTAGAGGTGAAATTCGTAGATATTCGGAAGAACACCAGTGGCGAAGGCGGCTCACTGGCCCATTACCGACACTCAGGCGCGACAGCGTGGGGAGCAAACAGG
>ASV2211
ACAGAGGGTGCAAGCGTTAATCGGAATTACTGGGCGTAAAGCGCGCGTAGGTGGATATTTAAGTCGGATGTGAAATCCCTGGGCTTAACCTAGGAATTGCCTCCGATACTGGATATCTAGAGTATGGTAGAGGGAAGTGGAATTTCCGGTGTAGCGGTGAAATGCGTAGATATCGGAAGGAACACCAGTGGCGAAAGCGACTTCCTGGACCAATACTGACACTGAGGTGCGAAAGCGTGGGGAGCAAACAGG
>ASV2218
ACGAAGGGTGCGAGCGTTAATCGGAATTACTGGGCGTAAAGCGCGCGTAGGTGGTTTTGTAAGCGGAATGTGAAATCCCCGGGCTCAACCTGGGAACTGCATGCCGAACTGCAAGGCTAGAGTATAGTAGAGGGGTGTGGAATTCCCGGTGTAGCGGTGAAATGCGTAGATATCGGGAGGAACATCAGTGGCGAAGGCGGCACCCTGGACTGATACTGACACTGAGGCGCGAAAGCGTGGGTAGCGAACAGG
>ASV2219
ACGAACCGTGCGAACGTTGTTCGGAATCACTGGGCTTAAAGGGCGCGTAGGCGGGCTATCAAGTCCGGGGTGAAATCCTCCCGCTCAACGGGAGAACGGCCTCGGATACTGATGGTCTCGAGGGAGATAGGGGCACACGGAACTGTGGGTGGAGCGGTGAAATGCGTTGATATCCATAGGAACTCCGGTGGCGAAAGCGGTGTGCTGGATCTCTTCTGACGCTGAGGCGCGAAAGCCAGGGGAGCAAACGGG
>ASV2220
ACGGAGGGTGCGAGCGTTAATCGGAATTACTGGGCGTAAAGCGTGCGTAGGCGGTTGTTTAAGTCAGATGTGAAAGCCCCGGGCTTAACCTGGGAACTGCATTTGATACTGGATGACTTGAGTTTACTAGAGGAGAGTGGAATTTCAGGTGTAGCGGTGAAATGCGTAGAGATCTGAAGGAACACCAGTGGCGAAGGCGACTCTCTGGAGTAAAACTGACGCTGAGGTACGAAAGCGTGGGTAGCAAACAGG
>ASV2222
ACAGAGGTCCCAAGCGTTGTTCGGATTCACTGGGCGTAAAGGGTGCGTAGGCGGTGGGGTAAGTTTGAGGTGAAATCTCCGGGCTCAACCCGGAAATTGCCTTGAAGACTATCCTGCTAGAGGATCGGAGGGGAGACTGGAATTCTCGGTGTAGCAGTGAAATGCGTAGATATCGAGAGGAACACCAGTGGCGAAGGCGAGTCTCTGGACGATACCTGACGCTGAGGCACGAAAGCCAGGGGAGCAAACGGG
>ASV2226
ACGGAGGGTGCAAGCGTTATCCGGATTCACTGGGTTTAAAGGGTGCGTAGGTGGATATGTAAGTCAGAGGTGAAATCCCCGAGCTTAACTTGGGAACTGCCTTTGATACTATATATCTTGAATGTTGCGGAGGTAAGCGGAATATGTCATGTAGCGGTGAAATGCTTAGATATGACATAGAACACCGATTGCGAAGGCAGCTTGCTACACAATTATTGACACTGAGGCACGAAAGCGTGGGGAGCAAACAGG
>ASV2227
ACAGAGGGTGCGAACGTTGCTCGGAATTACTGGGCGTAAAGCGCGTGTAGGCGGAGCGCTAAGTCGGGCGTGAAATCCCCAGGCTCAACCTGGGAACTGCGCTCGAAACTGGCGTTCTCGAGTATCGGAGAGGGTGGCGGAATTCCTGGTGTAGAGGTGAAATTCGTAGATATCAGGAGGAACACCGGTGGCGAAGGCGGCCACCTGGACGATTACTGACGCTGAGACGCGAAAGCGTGGGGAGCAAACAGG
>ASV2230
ACGAAGGGGGCTAGCGTTGTTCGGAATCACTGGGCGTAAAGCGCACGTAGGCGGACCTATAAGTCAGGGGTGAAATCCCGGGGCTCAACCTCGGAACTGCCTTTGATACTGTGGGTCTCGAGACCGGAAGAGGTGAGTGGAATTCCTAGTGTAGAGGTGAAATTCGTAGATATTAGGAAGAACACCAGTGGCGAAGGCGGCTCACTGGTCCGGTTCTGACGCTGAGGTGCGAAAGCGTGGGGAGCAAACAGG
>ASV2233
ACTGAGGGTGCAAGCGTTAATCGGAATTACTGGGCGTAAAGCGAGTGTAGGCGGCTACTTAAGTCGGATGTGAAATCCCCGGGCTCAACCTGGGAATTGCATTCGATACTGGGTAGCTAGAGTTTGGTAGAGGTAAGTGGAATTCCGGGTGTAGCGGTGAAATGCGTAGATATCCGGAGGAACATCAGTGGCGAAGGCGGCTTACTGGACCAAAACTGACGCTGAGGCTCGAAAGCGTGGGGAGCAAACAGG
>ASV2244
ACGTAGGGTGCAAGCGTTAATCGGAATTACTGGGCGTAAAGCGTACGCAGGCGGCTTTGCAAGACAGGTGTGAAATCCCCGGGCCTAACCTGGGAACTGCATTTGTGACTGCATGGCTAGAGTCTGTCAGAGGGGGGTGGAATTCCACGTGTAGCAGTGAAATGCGTAGAGATGTGGAAGAACACCGATGGCGAAGGCAGCCCCCTGGGATGAGACTGACGCTCATGTACGAAAGCGTGGGGAGCAAACAGG
>ASV2246
ACAGAGGGTGCAAGCGTTAATCGGATTTACTGGGCGTAAAGGGCGCGTAGGTGGTTATGTGAGTGTGATGTGAAAGCCCCGGGCTCAACCTGGGAAGTGCATCGCAAACGACATAACTGGAGTAGGTGAGAGGGTGGCGGAATTTCCGGTGTAGCGGTGAAATGCGTAGAGATCGGAAGGAACGTCAATGGCGAAGGCAGCCACCTGGTACCATACTGACACTGAGGCGCGAAAGCGTGGGGAGCAAACAGG
>ASV2253
ACGGGGGGTCCGAGCGTTAATCGGAATTACTGGGCGTAAAGGGTCTGTAGGTGGTTTGTTAAGTCAGATGTGAAAGCCCAGGGCTCAACCTTGGAACTGCATTTGATACTGGCAAACTAGAGTATGGTAGAGGAATGGGGAATTTCTGGTGTAGCGGTGAAATGCGTAGAGATCAGAAGGAACACCAATGGCGAAGGCAACATTCTGGACCAATACTGACACTGAGGGACGAAAGCGTGGGGATCAAACAGG
>ASV2265
ACGAAGGATCCAAGCGTTGTCCGGATTTACTGGGTTTAAAGGGTGCGTAGGCGGTTGATTAAGTCAGTGGTGAAAGCCTGTAGCTTAACTATAGAATAGCCATTGAAACTGATCAACTTGAGTACGGCTGAGGTGACTGGAATGTAACATGTAGCGGTGAAATGCTTAGATATGTTACAGAACACCGATTGCGAAGGCAAGTCACTAAACCGTAACTGACGCTGAGGCACGAAAGCGTGGGGAGCAAACAGG
>ASV2270
ACGGAGGGTGCAAACGTTGCTCGGAATCATTGGGCGTAAAGCGCACGTAGGTGGCTCTTTAAGTCGGGCGTGAAAGCCCCGGGCTTAACCCGGGAAGTGCGCTCGAAACTGGGGAGCTTGAATATGGAAGAGGGTCGCGGAATTCCCGGTGTAGAGGTGAAATTCGTAGATATCGGGAGGAACACCAGTGGCGAAGGCGGCGACCTGGGCCAATATTGACGCTGAGGTGCGAAAGCGTGGGGAGCAAACAGG
>ASV2283
ACGGAGGATGCAAGCGTTATCCGGATTTATTGGGTTTAAAGGGTCCGCAGGCGGGCTTGTAAGTCAGTGGTGAAAGTCTGTAGCTTAACTATAGAACTGCCATTGATACTGCTAGTCTTGAATTTAGTTGACGTAGGCGGAATGTGACATGTAGCGGTGAAATGCATAGATATGTCACAGAACACCGATTGCGAAGGCAGCTTACGAAACTATAATTGACGCTCATGGACGAAAGCGTGGGGATCAAACAGG
>ASV2285
ACAGAGGGTGCAAGCGTTAATCGGAATTACTGGGCGTAAAGCGCACGTAGGCGGCTACGTAAGTCGGATGTGAAATCCCCGGGCTCAACCTGGGAACTGCATTCGAAACTGCGTGGCTAGAGTAAGGGAGAGGAAGGCGGAATTCCCGGTGTAGCGGTGAAATGCGTAGATATCGGGAGGAACATCAGTGGCGAAGGCGGCCTTCTGGCCCATTACTGACGCTCAGGTGCGAAAGCGTGGGGAGCAAACAGG
>ASV2302
ACAGAGGATGCAAGCGTTATCCGGAATCACTGGGCATAAAGCGTCTGTAGGTTGCTTGTCAAGTCTGCTGTTAAAGATCAGGGCCTAACCCTGGAAAAGCAGTGGAAACTAACAGGCTTGAGTGTGGTAGAGGTAGAGGGAATTCCTGGTGTAGCGGTGAAATGCGTAGATATTAGGAAGAACACCAATGGCGAAAGCACTCTGCTGGGCCACAACTGACACTGAGAGACGACAGCTAGGGGAGCAAATGGG
>ASV2303
ACGGAGGGGGCGAGCGTTGTTCGGAATCACTGGGCGTAAAGGGCGCGTAGGCGGCCTGGTCAGTCAGGCGTGAAAGCCCGGGGCTCAACCCCGGAATAGCGCTTGATACTGCTGGGCTTGAGATCGGGAGAGGGTAGTGGAATTCCCAGTGTAGAGGTGAAATTCGTAGATATTGGGAAGAACACCAGTGGCGAAGGCGGCTACCTGGTCCGAATCTGACGCTGAGGCGCGAAAGCGTGGGGAGCAAACAGG
>ASV2315
[truncated: 22,523 more chars]
