# Supplementary material for: Hurricane Harvey Impacts on Water Quality and Microbial Communities in Houston, TX Waterbodies
Source: Front Microbiol. 2022 Jun 14;13:875234. doi: 10.3389/fmicb.2022.875234 (PMC9239555; doi:10.3389/fmicb.2022.875234)
Supplement: Supplementary file 15 [file Data_Sheet_15.ZIP]

Archive with 3 entries (3 files):
- S15 HHdisharge.html
- S15_ANCOMBC_HH_pathways.html
- S15_heatMapHHpcrst.html
